# Supplementary material for: Developmental transcriptomes predict adult social behaviours in the socially flexible sweat bee, Lasioglossum baleicum
Source: Mol Ecol. 2023 Dec 18;34(15):e17244. doi: 10.1111/mec.17244 (PMC11587898; doi:10.1111/mec.17244)
Supplement: Supplementary file 1 — Appendix S1. [file MEC-34-e17244-s001.zip]

Archive with 6 entries (6 files):
- Omufwoko_etal_TranscriptomesReflectSocialPlasticity_SI.pdf
- S1_MetadataTable.xlsx
- S10_GOenriched terms_all pairwise comparisons.xlsx
- S2_GenomeStatistics.xlsx
- S3_RawGeneCounts.xlsx
- S5_DESeq2_results_all_all pairwise annotations.xlsx
