# Supplementary material for: Developmental transcriptomes predict adult social behaviours in the socially flexible sweat bee, Lasioglossum baleicum
Source: Mol Ecol. 2023 Dec 18;34(15):e17244. doi: 10.1111/mec.17244 (PMC11587898; doi:10.1111/mec.17244)
Supplement: Supplementary file 1 — Appendix S1. [file MEC-34-e17244-s001.zip › S1_MetadataTable.xlsx]

## Sheet: S1_MetadataTable
SampleID	BrainSampleID	FatBody_SampleID	sociality	caste	age	sex	temp_probe	condition	nestID	intertegular_distance	longest oocyte	ovary_index	total_gene.counts.brains	total_gene.counts.fat bodies	Brood	Location	Group	notes	Fig2_SiteID
10	10_BR	10_FB	unknown	foundress	adult	female	p6	shady	n7	2.75	2.86	1.04	4986914	5368202	adult	shady	adult_shady		site4
100	100_BR	100_FB	soc	worker	adult	female	p3	sunny	n4	2.78	1.25	0.449640288	6105499	3391757	adult	sunny	adult_sunny		site1
101	101_BR	101_FB	soc	queen	adult	female	p3	sunny	n16	2.81	3.04	1.081850534	7089822	3009324	adult	sunny	adult_sunny		site1
102	102_BR	102_FB	sol	sol_reprod	adult	female	p5	sunny	n8	2.83	2.37	0.83745583	8090578	5119484	adult	sunny	adult_sunny		site3
103	103_BR	103_FB	soc	queen	adult	female	p3	sunny	n3	2.79	2.76	0.989247312	2231110	4916458	adult	sunny	adult_sunny	excluded from brain DESeq analysis	site1
104	104_BR	104_FB	soc	worker	adult	female	p3	sunny	n5	2.82	1.2	0.425531915	3891855	3121506	adult	sunny	adult_sunny		site1
105	105_BR	105_FB	soc	worker	adult	female	p3	sunny	n19	2.61	1.56	0.597701149	3668631	4487511	adult	sunny	adult_sunny		site1
106	106_BR	106_FB	soc	worker	adult	female	p3	sunny	n2	2.82	1.3	0.460992908	4772100	2012879	adult	sunny	adult_sunny		site1
107	107_BR	107_FB	soc	queen	adult	female	p3	sunny	n18	2.73	3.91	1.432234432	5510183	3279625	adult	sunny	adult_sunny		site1
11	11_BR	11_FB	unknown	foundress	adult	female	p3	sunny	n23	2.78	3.08	1.107913669	3649627	1871058	adult	sunny	adult_sunny		site1
119	119_BR	119_FB	soc	worker	adult	female	p3	sunny	n2	2.63	2.14	0.813688213	4016567	3984213	adult	sunny	adult_sunny		site1
12	12_BR	12_FB	unknown	foundress	adult	female	p6	shady	n1	2.75	2.75	1	1881174	3528911	adult	shady	adult_shady		site4
120	120_BR	120_FB	sol	sol_reprod	adult	female	p4	shady	n11	2.82	2.2	0.780141844	5962718	3343123	adult	shady	adult_shady		site5
121	121_BR	121_FB	soc	queen	adult	female	p3	sunny	n2	2.74	3.27	1.193430657	3931610	4220056	adult	sunny	adult_sunny		site1
122	122_BR	122_FB	soc	queen	adult	female	p3	sunny	n16	2.72	3.73	1.371323529	5627332	4174396	adult	sunny	adult_sunny		site1
123	123_BR	123_FB	sol	sol_reprod	adult	female	p4	shady	n12	2.83	2.4	0.848056537	4634371	1527561	adult	shady	adult_shady	excluded from FB DESeq analysis	site5
124	124_BR	124_FB	soc	queen	adult	female	p3	sunny	n17	2.84	3.83	1.348591549	4503428	4810250	adult	sunny	adult_sunny		site1
125	125_FB	125_FB	soc	worker	adult	female	p1	sunny	n1	2.6	2.08	0.8	38225	34367	adult	sunny	adult_sunny	excluded from brain & FB DESeq analysis	site2
126	126_BR	126_FB	soc	queen	adult	female	p3	sunny	n3	2.86	3.54	1.237762238	6185134	4987794	adult	sunny	adult_sunny	not included in the analysis	site1
127	127_BR	127_FB	sol	sol_reprod	adult	female	p6	shady	n34	2.77	2.19	0.790613718	4837329	3289546	adult	shady	adult_shady		site4
13	13_BR	13_FB	unknown	foundress	adult	female	p2	shady	n16	2.73	2.67	0.978021978	1394934	930535	adult	shady	adult_shady		site6
14	14_BR	14_FB	unknown	foundress	adult	female	p3	sunny	n41	2.77	2.5	0.902527076	6724199	4600028	adult	sunny	adult_sunny		site1
15	15_BR	15_FB	unknown	foundress	adult	female	p5	sunny	n15	2.71	2.51	0.926199262	4595233	4155712	adult	sunny	adult_sunny		site3
16	16_BR	16_FB	unknown	foundress	adult	female	p3	sunny	n40	2.82	2.85	1.010638298	4644212	1190786	adult	sunny	adult_sunny		site1
17	17_BR	17_FB	unknown	foundress	adult	female	p3	sunny	n42	2.78	2.41	0.866906475	4409157	5292243	adult	sunny	adult_sunny		site1
18	18_BR	18_FB	unknown	spr_pupa	pupa	female	p2	shady	n12	2.45	NA	NA	4555234	4180253	B1	shady	B1_shady		site6
19	19_BR	19_FB	unknown	foundress	adult	female	p1	sunny	n46	2	2.48	1.24	4247680	4273426	adult	sunny	adult_sunny		site2
2	2_BR	2_FB	unknown	foundress	adult	female	p3	sunny	n45	2.86	2.44	0.853146853	4352028	4720923	adult	sunny	adult_sunny		site1
20	20_BR	20_FB	unknown	foundress	adult	female	p3	sunny	n22	2.85	2.58	0.905263158	3251082	970700	adult	sunny	adult_sunny		site1
21	21_BR	21_FB	unknown	foundress	adult	female	p6	shady	n5	2.88	2.5	0.868055556	3253912	3979835	adult	shady	adult_shady		site4
21	21_BRii	21_FBii	unknown	foundress	adult	female	p6	shady	n5	2.79	2.86	1.025089606	1502478	3979835	adult	shady	adult_shady	excluded from brain DESeq analysis(unplaced)	site4
22	22_BR	22_FB	unknown	foundress	adult	female	p4	shady	n3	2.81	2.32	0.825622776	4556087	3859331	adult	shady	adult_shady		site5
23	23_BR	23_FB	unknown	spr_pupa	pupa	female	p3	sunny	n45	2.44	NA	NA	4421532	12273961	B1	sunny	B1_sunny		site1
24	24_BR	24_FB	unknown	spr_pupa	pupa	female	p3	sunny	n40	2.43	NA	NA	2734089	4392908	B1	sunny	B1_sunny		site1
25	25_BR	25_FB	unknown	spr_pupa	pupa	female	p4	shady	n3	2.49	NA	NA	3712342	4357439	B1	shady	B1_shady		site5
26	26_BR	26_FB	unknown	spr_pupa	pupa	female	p6	shady	n7	2.43	NA	NA	7797097	NA	B1	shady	B1_shady		site4
27	27_BR	27_FB	unknown	foundress	adult	female	p4	shady	n41	2.69	2.52	0.936802974	5984347	5701821	adult	shady	adult_shady		site5
28	28_BR	28_FB	unknown	spr_pupa	pupa	female	p2	shady	n16	2.36	NA	NA	5025432	5632135	B1	shady	B1_shady		site6
29	29_BR	29_FB	unknown	spr_pupa	pupa	female	p3	sunny	n44	2.33	NA	NA	4315473	4038402	B1	sunny	B1_sunny		site1
3	3_BR	3_FB	unknown	foundress	adult	female	p6	shady	n2	2.79	2.49	0.892473118	1693909	2940140	adult	shady	adult_shady		site4
30	30_BR	30_FB	unknown	spr_pupa	pupa	female	p1	sunny	n47	2.46	NA	NA	4881391	7060268	B1	sunny	B1_sunny		site2
31	31_BR	31_FB	unknown	spr_pupa	pupa	female	p6	shady	n8	2.31	NA	NA	7664072	6111364	B1	shady	B1_shady		site4
32	32_BR	32_FB	unknown	spr_pupa	pupa	female	p3	sunny	n24	2.46	NA	NA	4346300	5640062	B1	sunny	B1_sunny		site1
33	33_BR	33_FB	unknown	spr_pupa	pupa	female	p1	sunny	n46	2.48	NA	NA	2476053	5368047	B1	sunny	B1_sunny		site2
34	34_BR	34_FB	unknown	spr_pupa	pupa	female	p5	sunny	n15	2.46	NA	NA	5768402	7179100	B1	sunny	B1_sunny		site3
35	35_BR	35_FB	unknown	spr_pupa	pupa	female	p6	shady	n5	2.55	NA	NA	5125566	NA	B1	shady	B1_shady		site4
36	36_BR	36_FB	unknown	spr_pupa	pupa	female	p2	shady	n12	2.53	NA	NA	5043264	4515653	B1	shady	B1_shady		site6
37	37_BR	37_FB	unknown	spr_pupa	pupa	female	p5	sunny	n14	2.46	NA	NA	6311623	5629944	B1	sunny	B1_sunny		site3
38	38_BR	38_FB	unknown	spr_pupa	pupa	female	p2	shady	n19	2.44	NA	NA	7503284	4926965	B1	shady	B1_shady		site6
39	39_BR	39_FB	unknown	spr_pupa	pupa	female	p2	shady	n17	2.43	NA	NA	4411687	6443060	B1	shady	B1_shady		site6
4	4_BR	4_FB	unknown	foundress	adult	female	p5	sunny	n14	2.68	2.44	0.910447761	3834645	5273133	adult	sunny	adult_sunny		site3
40	40_BR	40_FB	unknown	spr_pupa	pupa	female	p4	shady	n4	2.39	NA	NA	5244512	6548866	B1	shady	B1_shady		site5
41	41_BR	41_FB	unknown	spr_pupa	pupa	female	p3	sunny	n23	2.46	NA	NA	4640538	3365244	B1	sunny	B1_sunny		site1
42	42_BR	42_FB	unknown	spr_pupa	pupa	female	p3	sunny	n22	2.47	NA	NA	3034372	4448981	B1	sunny	B1_sunny		site1
43	43_BR	43_FB	unknown	spr_pupa	pupa	female	p3	sunny	n41	2.32	NA	NA	3262653	3289846	B1	sunny	B1_sunny		site1
44	44_BR	44_FB	unknown	spr_pupa	pupa	female	p6	shady	n48	2.34	NA	NA	6130234	928232	B1	shady	B1_shady	excluded from FB DESeq analysis	site4
5	5_BR	5_FB	unknown	foundress	adult	female	p1	sunny	n47	2.74	2.87	1.047445255	3546605	3431298	adult	sunny	adult_sunny		site2
50	50_BR	50_FB	soc	worker	adult	female	p3	sunny	n2	2.79	1.4	0.501792115	6097032	3402929	adult	sunny	adult_sunny		site1
51	51_BR	51_FB	soc	worker	adult	female	p3	sunny	n18	2.81	0	0	3998809	2503923	adult	sunny	adult_sunny		site1
52	52_BR	52_FB	soc	worker	adult	female	p3	sunny	n17	2.74	1.38	0.503649635	5680828	3076006	adult	sunny	adult_sunny		site1
53	53_BR	53_FB	soc	queen	adult	female	p3	sunny	n20	2.69	3.35	1.24535316	5958846	6035750	adult	sunny	adult_sunny		site1
54	54_BR	54_FB	sol	sol_reprod	adult	female	p4	shady	n27	2.85	2.29	0.803	4553479	4281108	adult	shady	adult_shady		site5
55	55_BR	55_FB	soc	queen	adult	female	p3	sunny	n4	2.85	3.61	1.266666667	3859957	3377611	adult	sunny	adult_sunny		site1
56	56_BR	56_FB	soc	worker	adult	female	p3	sunny	n19	2.8	0.93	0.332142857	4821057	3932113	adult	sunny	adult_sunny		site1
57	57_BR	57_FB	soc	queen	adult	female	p3	sunny	n5	2.66	3.07	1.154135338	3598789	4619760	adult	sunny	adult_sunny		site1
58	58_BR	58_FB	soc	queen	adult	female	p5	sunny	n9	2.74	3.34	1.218978102	1123682	5389985	adult	sunny	adult_sunny	excluded from brain DESeq analysis	site3
59	59_BR	59_FB	soc	queen	adult	female	p3	sunny	n1	2.75	3.3	1.2	4399916	3364445	adult	sunny	adult_sunny		site1
6	6_BR	6_FB	unknown	foundress	adult	female	p6	shady	n8	2.69	2.65	0.985130112	5105510	5460096	adult	shady	adult_shady		site4
70	70_BR	70_FB	soc	queen	adult	female	p3	sunny	n19	2.79	3.26	1.168458781	4122556	4783344	adult	sunny	adult_sunny		site1
71	71_BR	71_FB	sol	sol_reprod	adult	female	p2	shady	n30	2.74	1.92	0.700729927	5095915	4234578	adult	shady	adult_shady		site6
73	73_BR	73_FB	sol	sol_reprod	adult	female	p4	shady	n25	2.85	1.74	0.610526316	4904534	4484781	adult	shady	adult_shady		site5
75	75_BR	75_FB	sol	sol_reprod	adult	female	p2	shady	n30	2.74	3	1.094890511	6059907	4467399	adult	shady	adult_shady		site6
76	76_BR	76_FB	sol	sol_reprod	adult	female	p4	shady	n23	2.74	2.1	0.766423358	5175986	6225305	adult	shady	adult_shady		site5
77	77_BR	77_FB	soc	worker	adult	female	p3	sunny	n7	2.74	2.09	0.762773723	4331392	3860965	adult	sunny	adult_sunny		site1
78	78_BR	78_FB	soc	worker	adult	female	p3	sunny	n4	2.73	1.16	0.424908425	3970592	3432996	adult	sunny	adult_sunny		site1
79	79_BR	79_FB	soc	queen	adult	female	p5	sunny	n8	2.74	3.6	1.313868613	4288339	3006918	adult	sunny	adult_sunny		site3
8	8_BR	8_FB	unknown	foundress	adult	female	p4	shady	n6	2.78	2.8	1.007194245	2560851	5348794	adult	shady	adult_shady		site5
80	80_BR	80_FB	soc	queen	adult	female	p3	sunny	n7	2.75	3.46	1.258181818	3742719	3698855	adult	sunny	adult_sunny		site1
81	81_BR	81_FB	sol	sol_reprod	adult	female	p2	shady	n31	2.79	2.66	0.953405018	6005606	3904201	adult	shady	adult_shady		site6
83	83_BR	83_FB	soc	worker	adult	female	p3	sunny	n18	2.73	1.12	0.41025641	4951132	4079045	adult	sunny	adult_sunny		site1
84	84_BR	84_FB	soc	worker	adult	female	p3	sunny	n20	2.73	1.1	0.402930403	3524425	3478163	adult	sunny	adult_sunny		site1
9	9_BR	9_FB	unknown	foundress	adult	female	p3	sunny	n24	2.75	2.76	1.003636364	1050449	3633871	adult	sunny	adult_sunny	excluded from brain DESeq analysis(parasitoid)	site1
96	96_BR	96_FB	soc	worker	adult	female	p3	sunny	n7	2.73	1.22	0.446886447	5163112	2981532	adult	sunny	adult_sunny		site1
97	97_BR	97_FB	sol	sol_reprod	adult	female	p2	shady	n31	2.81	2.27	0.807829181	5875405	4946156	adult	shady	adult_shady		site6
98	98_BR	98_FB	soc	worker	adult	female	p3	sunny	n7	2.8	1.71	0.610714286	5775193	3394881	adult	sunny	adult_sunny		site1
99	99_BR	99_FB	soc	worker	adult	female	p3	sunny	n17	2.82	1.68	0.595744681	5111453	3563871	adult	sunny	adult_sunny		site1
