# Supplementary material for: Developmental transcriptomes predict adult social behaviours in the socially flexible sweat bee, Lasioglossum baleicum
Source: Mol Ecol. 2023 Dec 18;34(15):e17244. doi: 10.1111/mec.17244 (PMC11587898; doi:10.1111/mec.17244)
Supplement: Supplementary file 1 — Appendix S1. [file MEC-34-e17244-s001.zip › S10_GOenriched terms_all pairwise comparisons.xlsx]

## Sheet: Tab summary
Functional enrichment of all pairwise behavioral comparisons
Functional enrichment of GO terms was performed using topGO on the level "biological process"
Tab name	Description	Notes
GO_QvW_BR	differentially expressed genes in queens compared to worker brains
GO_QvW_FB	differentially expressed genes in queens compared to worker fat bodies
GO_QvSR_BR	differentially expressed genes in queens compared to solitary reproductive brains	*insufficient or zero DEG's
GO_QvSR_FB	differentially expressed genes in queens compared to solitary reproductive fat bodies	*insufficient or zero DEG's
GO_QvF_BR	differentially expressed genes in queens compared to foundress brains
GO_QvF_FB	differentially expressed genes in queens compared to foundress fat bodies
GO_FvW_BR	differentially expressed genes in foundress compared to worker brains
GO_FvW_FB	differentially expressed genes in foundress compared to worker fat bodies
GO_FvSR_BR	differentially expressed genes in foundress compared to solitary reproductive brains	*insufficient or zero DEG's
GO_FvSR_FB	differentially expressed genes in foundress compared to solitary reproductive fat bodies	*insufficient or zero DEG's
GO_WvSR_BR	differentially expressed genes in workers compared to solitary reproductive brains
GO_WvSR_FB	differentially expressed genes in workers compared to solitary reproductive fat bodies
GO_social-biasedVsolitary-biased_BR	differentially expressed genes in brood pupa brains in sunny side compared to shady side
GO_social-biasedVsolitary-biased_FB	differentially expressed genes in brood pupa fatbodies in sunny side compared to shady side

## Sheet: GO_QvW_UP_BR
GO.ID	Term	Annotated	Significant	Expected	DEG_Q_vs_W_Fisher
GO:0016925	protein sumoylation	18	11	2.15	3.1e-07
GO:0006412	translation	413	105	49.33	9.2e-07
GO:0006406	mRNA export from nucleus	49	18	5.85	3.4e-06
GO:0002181	cytoplasmic translation	74	22	8.84	1.6e-05
GO:1901673	regulation of mitotic spindle assembly	7	6	0.84	1.7e-05
GO:0006267	pre-replicative complex assembly involve...	7	6	0.84	1.7e-05
GO:0006409	tRNA export from nucleus	8	6	0.96	6e-05
GO:0051028	mRNA transport	88	32	10.51	6.9e-05
GO:0070059	intrinsic apoptotic signaling pathway in...	13	6	1.55	0.00012
GO:0006297	nucleotide-excision repair, DNA gap fill...	6	5	0.72	0.00012
GO:0051301	cell division	369	66	44.07	0.00013
GO:0019083	viral transcription	19	10	2.27	0.00014
GO:0032525	somite rostral/caudal axis specification	4	4	0.48	0.00019
GO:0000727	double-strand break repair via break-ind...	10	6	1.19	0.00036
GO:0051292	nuclear pore complex assembly	7	5	0.84	0.00038
GO:0006606	protein import into nucleus	61	17	7.29	0.00051
GO:0000381	regulation of alternative mRNA splicing,...	57	16	6.81	0.00064
GO:0075733	intracellular transport of virus	41	10	4.9	0.00072
GO:0000462	maturation of SSU-rRNA from tricistronic...	24	11	2.87	0.00081
GO:0046822	regulation of nucleocytoplasmic transpor...	53	14	6.33	0.00085
GO:0006335	DNA replication-dependent nucleosome ass...	5	4	0.6	0.00087
GO:0006270	DNA replication initiation	25	11	2.99	0.00132
GO:0045292	mRNA cis splicing, via spliceosome	20	10	2.39	0.00132
GO:0007076	mitotic chromosome condensation	16	7	1.91	0.00134
GO:0000027	ribosomal large subunit assembly	25	9	2.99	0.00148
GO:0006281	DNA repair	408	73	48.73	0.00153
GO:1902975	mitotic DNA replication initiation	3	3	0.36	0.00163
GO:0045041	protein import into mitochondrial interm...	3	3	0.36	0.00163
GO:0045004	DNA replication proofreading	3	3	0.36	0.00163
GO:0097222	mitochondrial mRNA polyadenylation	3	3	0.36	0.00163
GO:0000028	ribosomal small subunit assembly	9	5	1.07	0.00188
GO:1905515	non-motile cilium assembly	34	11	4.06	0.00201
GO:0000387	spliceosomal snRNP assembly	25	9	2.99	0.00204
GO:1900034	regulation of cellular response to heat	13	6	1.55	0.00216
GO:0072520	seminiferous tubule development	6	4	0.72	0.00235
GO:0006364	rRNA processing	149	41	17.8	0.00285
GO:0071333	cellular response to glucose stimulus	35	9	4.18	0.00302
GO:0042026	protein refolding	18	7	2.15	0.00302
GO:0006268	DNA unwinding involved in DNA replicatio...	18	7	2.15	0.00302
GO:0001649	osteoblast differentiation	45	10	5.37	0.00338
GO:0006396	RNA processing	566	133	67.6	0.00417
GO:0007064	mitotic sister chromatid cohesion	12	6	1.43	0.00496
GO:0006336	DNA replication-independent nucleosome a...	10	5	1.19	0.00497
GO:0006541	glutamine metabolic process	15	6	1.79	0.00512
GO:0006271	DNA strand elongation involved in DNA re...	17	8	2.03	0.00556
GO:0007019	microtubule depolymerization	20	6	2.39	0.00592
GO:0000447	endonucleolytic cleavage in ITS1 to sepa...	4	3	0.48	0.00593
GO:0042118	endothelial cell activation	4	3	0.48	0.00593
GO:0010457	centriole-centriole cohesion	4	3	0.48	0.00593
GO:0007283	spermatogenesis	195	33	23.29	0.00675
GO:0007224	smoothened signaling pathway	84	18	10.03	0.00786
GO:0031100	animal organ regeneration	18	7	2.15	0.00866
GO:0007475	apposition of dorsal and ventral imagina...	12	5	1.43	0.0087
GO:0014019	neuroblast development	12	5	1.43	0.0087
GO:0006337	nucleosome disassembly	8	4	0.96	0.00904
GO:0002230	positive regulation of defense response ...	8	4	0.96	0.00904
GO:0034587	piRNA metabolic process	8	4	0.96	0.00904
GO:0006397	mRNA processing	315	77	37.62	0.00959
GO:0030261	chromosome condensation	34	13	4.06	0.01006
GO:0060964	regulation of gene silencing by miRNA	22	7	2.63	0.01028
GO:0017148	negative regulation of translation	85	20	10.15	0.01251
GO:0010389	regulation of G2/M transition of mitotic...	45	10	5.37	0.01273
GO:0006338	chromatin remodeling	103	33	12.3	0.01302
GO:1904951	positive regulation of establishment of ...	90	21	10.75	0.01324
GO:0071897	DNA biosynthetic process	71	18	8.48	0.01327
GO:0051304	chromosome separation	63	14	7.52	0.01338
GO:0000466	maturation of 5.8S rRNA from tricistroni...	16	8	1.91	0.0134
GO:0070544	histone H3-K36 demethylation	5	3	0.6	0.01354
GO:0016540	protein autoprocessing	5	3	0.6	0.01354
GO:0034724	DNA replication-independent nucleosome o...	12	7	1.43	0.01374
GO:0006298	mismatch repair	22	9	2.63	0.01378
GO:0000972	transcription-dependent tethering of RNA...	4	4	0.48	0.0138
GO:0006458	'de novo' protein folding	15	5	1.79	0.01381
GO:0097091	synaptic vesicle clustering	7	3	0.84	0.01383
GO:0010777	meiotic mismatch repair involved in reci...	2	2	0.24	0.01384
GO:0010825	positive regulation of centrosome duplic...	2	2	0.24	0.01384
GO:0036228	protein localization to nuclear inner me...	2	2	0.24	0.01384
GO:0000001	mitochondrion inheritance	2	2	0.24	0.01384
GO:1904179	positive regulation of adipose tissue de...	2	2	0.24	0.01384
GO:0071394	cellular response to testosterone stimul...	2	2	0.24	0.01384
GO:0007339	binding of sperm to zona pellucida	2	2	0.24	0.01384
GO:0099525	presynaptic dense core vesicle exocytosi...	2	2	0.24	0.01384
GO:0038020	insulin receptor recycling	2	2	0.24	0.01384
GO:0048601	oocyte morphogenesis	2	2	0.24	0.01384
GO:1904672	regulation of somatic stem cell populati...	2	2	0.24	0.01384
GO:0006423	cysteinyl-tRNA aminoacylation	2	2	0.24	0.01384
GO:0006429	leucyl-tRNA aminoacylation	2	2	0.24	0.01384
GO:1903724	positive regulation of centriole elongat...	2	2	0.24	0.01384
GO:0019919	peptidyl-arginine methylation, to asymme...	2	2	0.24	0.01384
GO:0031535	plus-end directed microtubule sliding	2	2	0.24	0.01384
GO:0009115	xanthine catabolic process	2	2	0.24	0.01384
GO:0000973	posttranscriptional tethering of RNA pol...	2	2	0.24	0.01384
GO:0046549	retinal cone cell development	2	2	0.24	0.01384
GO:0097155	fasciculation of sensory neuron axon	2	2	0.24	0.01384
GO:0070207	protein homotrimerization	2	2	0.24	0.01384
GO:0061789	dense core granule priming	2	2	0.24	0.01384
GO:0002446	neutrophil mediated immunity	40	6	4.78	0.01386
GO:0071559	response to transforming growth factor b...	57	8	6.81	0.01386
GO:0001578	microtubule bundle formation	73	13	8.72	0.01391
GO:0035721	intraciliary retrograde transport	11	5	1.31	0.01473
GO:0045494	photoreceptor cell maintenance	24	7	2.87	0.01748
GO:0006260	DNA replication	265	42	31.65	0.02016
GO:0042254	ribosome biogenesis	216	64	25.8	0.0212
GO:0007099	centriole replication	18	8	2.15	0.02213
GO:0042766	nucleosome mobilization	10	4	1.19	0.02236
GO:0006813	potassium ion transport	88	11	10.51	0.02252
GO:0000398	mRNA splicing, via spliceosome	208	53	24.84	0.02318
GO:0006110	regulation of glycolytic process	20	6	2.39	0.02373
GO:0060307	regulation of ventricular cardiac muscle...	7	4	0.84	0.02467
GO:0051571	positive regulation of histone H3-K4 met...	9	4	1.07	0.02468
GO:0045943	positive regulation of transcription by ...	10	4	1.19	0.02469
GO:1901018	positive regulation of potassium ion tra...	12	4	1.43	0.0247
GO:0000055	ribosomal large subunit export from nucl...	6	3	0.72	0.02472
GO:0007402	ganglion mother cell fate determination	6	3	0.72	0.02472
GO:0045053	protein retention in Golgi apparatus	6	3	0.72	0.02472
GO:0006750	glutathione biosynthetic process	6	3	0.72	0.02472
GO:0046833	positive regulation of RNA export from n...	6	3	0.72	0.02472
GO:0043922	negative regulation by host of viral tra...	6	3	0.72	0.02472
GO:1990253	cellular response to leucine starvation	6	3	0.72	0.02472
GO:0007052	mitotic spindle organization	68	20	8.12	0.02595
GO:0006289	nucleotide-excision repair	40	14	4.78	0.03146
GO:0031638	zymogen activation	11	4	1.31	0.03193
GO:0016322	neuron remodeling	21	5	2.51	0.03194
GO:0030097	hemopoiesis	242	29	28.9	0.03215
GO:0001947	heart looping	28	8	3.34	0.03271
GO:0031532	actin cytoskeleton reorganization	33	8	3.94	0.0328
GO:0006457	protein folding	103	21	12.3	0.0365
GO:0030182	neuron differentiation	770	98	91.97	0.03659
GO:0000070	mitotic sister chromatid segregation	100	28	11.94	0.03811
GO:0019856	pyrimidine nucleobase biosynthetic proce...	12	4	1.43	0.03821
GO:0086005	ventricular cardiac muscle cell action p...	5	3	0.6	0.03823
GO:0010897	negative regulation of triglyceride cata...	3	2	0.36	0.03828
GO:0045656	negative regulation of monocyte differen...	3	2	0.36	0.03828
GO:1902966	positive regulation of protein localizat...	3	2	0.36	0.03828
GO:1902953	positive regulation of ER to Golgi vesic...	3	2	0.36	0.03828
GO:0042998	positive regulation of Golgi to plasma m...	3	2	0.36	0.03828
GO:0016188	synaptic vesicle maturation	3	2	0.36	0.03828
GO:0000395	mRNA 5'-splice site recognition	3	2	0.36	0.03828
GO:0086046	membrane depolarization during SA node c...	3	2	0.36	0.03828
GO:0044210	'de novo' CTP biosynthetic process	3	2	0.36	0.03828
GO:1904851	positive regulation of establishment of ...	3	2	0.36	0.03828
GO:1904837	beta-catenin-TCF complex assembly	3	2	0.36	0.03828
GO:0002024	diet induced thermogenesis	3	2	0.36	0.03828
GO:0006421	asparaginyl-tRNA aminoacylation	3	2	0.36	0.03828
GO:0051823	regulation of synapse structural plastic...	3	2	0.36	0.03828
GO:0006287	base-excision repair, gap-filling	3	2	0.36	0.03828
GO:0006564	L-serine biosynthetic process	3	2	0.36	0.03828
GO:0002752	cell surface pattern recognition recepto...	3	2	0.36	0.03828
GO:1990440	positive regulation of transcription fro...	3	2	0.36	0.03828
GO:0036092	phosphatidylinositol-3-phosphate biosynt...	3	2	0.36	0.03828
GO:0033327	Leydig cell differentiation	3	2	0.36	0.03828
GO:0045725	positive regulation of glycogen biosynth...	3	2	0.36	0.03828
GO:0010793	regulation of mRNA export from nucleus	3	2	0.36	0.03828
GO:0070813	hydrogen sulfide metabolic process	3	2	0.36	0.03828
GO:0055123	digestive system development	89	11	10.63	0.03836
GO:0051493	regulation of cytoskeleton organization	196	30	23.41	0.03904
GO:0007100	mitotic centrosome separation	12	4	1.43	0.03949
GO:0072711	cellular response to hydroxyurea	7	3	0.84	0.03953
GO:2000042	negative regulation of double-strand bre...	7	3	0.84	0.03953
GO:1990414	replication-born double-strand break rep...	7	3	0.84	0.03953
GO:0036098	male germ-line stem cell population main...	7	3	0.84	0.03953
GO:0000086	G2/M transition of mitotic cell cycle	62	15	7.41	0.04062
GO:0001732	formation of cytoplasmic translation ini...	17	5	2.03	0.04134
GO:0048477	oogenesis	316	41	37.74	0.04203
GO:0007080	mitotic metaphase plate congression	22	6	2.63	0.04342
GO:0006283	transcription-coupled nucleotide-excisio...	12	4	1.43	0.04354
GO:0051607	defense response to virus	62	16	7.41	0.04446
GO:0045746	negative regulation of Notch signaling p...	18	5	2.15	0.05187
GO:0007049	cell cycle	899	156	107.37	0.05432
GO:0006974	cellular response to DNA damage stimulus	492	88	58.76	0.0544
GO:0001843	neural tube closure	30	7	3.58	0.05529
GO:0042273	ribosomal large subunit biogenesis	57	17	6.81	0.05584
GO:0006378	mRNA polyadenylation	20	8	2.39	0.05665
GO:0051321	meiotic cell cycle	154	31	18.39	0.05667
GO:0008630	intrinsic apoptotic signaling pathway in...	27	6	3.22	0.05714
GO:0006413	translational initiation	59	13	7.05	0.05725
GO:0043086	negative regulation of catalytic activit...	158	20	18.87	0.05738
GO:0060261	positive regulation of transcription ini...	16	5	1.91	0.05767
GO:0071539	protein localization to centrosome	11	4	1.31	0.05773
GO:0045664	regulation of neuron differentiation	84	12	10.03	0.05782
GO:0030511	positive regulation of transforming grow...	8	3	0.96	0.05782
GO:0086091	regulation of heart rate by cardiac cond...	8	3	0.96	0.05782
GO:0035293	chitin-based larval cuticle pattern form...	8	3	0.96	0.05782
GO:2000234	positive regulation of rRNA processing	8	3	0.96	0.05782
GO:0048025	negative regulation of mRNA splicing, vi...	8	3	0.96	0.05782
GO:0033499	galactose catabolic process via UDP-gala...	8	3	0.96	0.05782
GO:0031047	gene silencing by RNA	80	20	9.55	0.06348
GO:0006355	regulation of transcription, DNA-templat...	1136	160	135.68	0.06615
GO:0006405	RNA export from nucleus	58	23	6.93	0.06878
GO:0061351	neural precursor cell proliferation	73	16	8.72	0.06988
GO:0034620	cellular response to unfolded protein	30	9	3.58	0.07013
GO:0009798	axis specification	114	18	13.62	0.07024
GO:0032204	regulation of telomere maintenance	36	8	4.3	0.07034
GO:0045616	regulation of keratinocyte differentiati...	6	3	0.72	0.07053
GO:0060055	angiogenesis involved in wound healing	6	3	0.72	0.07053
GO:0045830	positive regulation of isotype switching	7	3	0.84	0.07054
GO:0036302	atrioventricular canal development	4	2	0.48	0.07063
GO:0033299	secretion of lysosomal enzymes	4	2	0.48	0.07063
GO:0048312	intracellular distribution of mitochondr...	4	2	0.48	0.07063
GO:0016446	somatic hypermutation of immunoglobulin ...	4	2	0.48	0.07063
GO:0021895	cerebral cortex neuron differentiation	4	2	0.48	0.07063
GO:0048478	replication fork protection	4	2	0.48	0.07063
GO:0090650	cellular response to oxygen-glucose depr...	4	2	0.48	0.07063
GO:0050957	equilibrioception	4	2	0.48	0.07063
GO:0007313	maternal specification of dorsal/ventral...	4	2	0.48	0.07063
GO:0048570	notochord morphogenesis	4	2	0.48	0.07063
GO:0006489	dolichyl diphosphate biosynthetic proces...	4	2	0.48	0.07063
GO:0045019	negative regulation of nitric oxide bios...	4	2	0.48	0.07063
GO:0006290	pyrimidine dimer repair	4	2	0.48	0.07063
GO:0006265	DNA topological change	4	2	0.48	0.07063
GO:0046208	spermine catabolic process	4	2	0.48	0.07063
GO:0030047	actin modification	4	2	0.48	0.07063
GO:1990481	mRNA pseudouridine synthesis	4	2	0.48	0.07063
GO:0032053	ciliary basal body organization	4	2	0.48	0.07063
GO:0070898	RNA polymerase III preinitiation complex...	4	2	0.48	0.07063
GO:0045840	positive regulation of mitotic nuclear d...	16	3	1.91	0.07068
GO:1900426	positive regulation of defense response ...	24	3	2.87	0.0708
GO:0006284	base-excision repair	23	8	2.75	0.07225
GO:0030968	endoplasmic reticulum unfolded protein r...	26	7	3.11	0.07253
GO:0060070	canonical Wnt signaling pathway	113	16	13.5	0.0728
GO:0048568	embryonic organ development	167	22	19.95	0.07287
GO:0050680	negative regulation of epithelial cell p...	37	9	4.42	0.07642
GO:0010923	negative regulation of phosphatase activ...	28	6	3.34	0.07717
GO:0000245	spliceosomal complex assembly	30	10	3.58	0.0785
GO:1902036	regulation of hematopoietic stem cell di...	10	4	1.19	0.07918
GO:0006491	N-glycan processing	10	4	1.19	0.07918
GO:0016246	RNA interference	20	5	2.39	0.07922
GO:0045668	negative regulation of osteoblast differ...	9	3	1.07	0.07935
GO:0000712	resolution of meiotic recombination inte...	9	3	1.07	0.07935
GO:0034453	microtubule anchoring	9	3	1.07	0.07935
GO:1905168	positive regulation of double-strand bre...	9	3	1.07	0.07935
GO:0030720	oocyte localization involved in germariu...	9	3	1.07	0.07935
GO:0018105	peptidyl-serine phosphorylation	93	16	11.11	0.08025
GO:0016055	Wnt signaling pathway	169	25	20.18	0.08874
GO:0022008	neurogenesis	884	112	105.58	0.08884
GO:0036159	inner dynein arm assembly	15	4	1.79	0.09048
GO:0032922	circadian regulation of gene expression	21	5	2.51	0.09194
GO:0006417	regulation of translation	194	41	23.17	0.09533
GO:0010468	regulation of gene expression	1654	262	197.55	0.09617
GO:0007015	actin filament organization	169	23	20.18	0.09715
GO:0010628	positive regulation of gene expression	264	46	31.53	0.09943
GO:0032259	methylation	288	37	34.4	0.10195
GO:0006275	regulation of DNA replication	41	10	4.9	0.10298
GO:0070983	dendrite guidance	10	3	1.19	0.10378
GO:0007303	cytoplasmic transport, nurse cell to ooc...	10	3	1.19	0.10378
GO:0051497	negative regulation of stress fiber asse...	10	3	1.19	0.10378
GO:0007406	negative regulation of neuroblast prolif...	10	3	1.19	0.10378
GO:0035735	intraciliary transport involved in ciliu...	10	3	1.19	0.10378
GO:0002092	positive regulation of receptor internal...	10	3	1.19	0.10378
GO:0045736	negative regulation of cyclin-dependent ...	10	3	1.19	0.10378
GO:0042177	negative regulation of protein catabolic...	37	5	4.42	0.10406
GO:0000077	DNA damage checkpoint signaling	40	5	4.78	0.10414
GO:0009792	embryo development ending in birth or eg...	278	33	33.2	0.10415
GO:0034976	response to endoplasmic reticulum stress	102	20	12.18	0.10607
GO:0001678	cellular glucose homeostasis	40	11	4.78	0.10778
GO:0046716	muscle cell cellular homeostasis	22	5	2.63	0.10801
GO:0061157	mRNA destabilization	52	11	6.21	0.10804
GO:0045814	negative regulation of gene expression, ...	17	5	2.03	0.10839
GO:0097006	regulation of plasma lipoprotein particl...	22	5	2.63	0.1085
GO:0009314	response to radiation	176	23	21.02	0.10852
GO:0030099	myeloid cell differentiation	72	10	8.6	0.10866
GO:0098974	postsynaptic actin cytoskeleton organiza...	5	2	0.6	0.10869
GO:0098910	regulation of atrial cardiac muscle cell...	5	2	0.6	0.10869
GO:0033292	T-tubule organization	5	2	0.6	0.10869
GO:0098907	regulation of SA node cell action potent...	5	2	0.6	0.10869
GO:0010881	regulation of cardiac muscle contraction...	5	2	0.6	0.10869
GO:0072423	response to DNA damage checkpoint signal...	5	2	0.6	0.10869
GO:0070986	left/right axis specification	5	2	0.6	0.10869
GO:0050913	sensory perception of bitter taste	5	2	0.6	0.10869
GO:0072757	cellular response to camptothecin	5	2	0.6	0.10869
GO:0032201	telomere maintenance via semi-conservati...	5	2	0.6	0.10869
GO:0030913	paranodal junction assembly	5	2	0.6	0.10869
GO:0007130	synaptonemal complex assembly	5	2	0.6	0.10869
GO:1900264	positive regulation of DNA-directed DNA ...	5	2	0.6	0.10869
GO:0019509	L-methionine salvage from methylthioaden...	5	2	0.6	0.10869
GO:0018026	peptidyl-lysine monomethylation	5	2	0.6	0.10869
GO:0051256	mitotic spindle midzone assembly	5	2	0.6	0.10869
GO:0006361	transcription initiation from RNA polyme...	5	2	0.6	0.10869
GO:0060831	smoothened signaling pathway involved in...	5	2	0.6	0.10869
GO:1903206	negative regulation of hydrogen peroxide...	5	2	0.6	0.10869
GO:0034088	maintenance of mitotic sister chromatid ...	5	2	0.6	0.10869
GO:0006104	succinyl-CoA metabolic process	5	2	0.6	0.10869
GO:0006751	glutathione catabolic process	5	2	0.6	0.10869
GO:0010032	meiotic chromosome condensation	5	2	0.6	0.10869
GO:0042769	DNA damage response, detection of DNA da...	5	2	0.6	0.10869
GO:0030382	sperm mitochondrion organization	5	2	0.6	0.10869
GO:0016063	rhodopsin biosynthetic process	5	2	0.6	0.10869
GO:0048092	negative regulation of male pigmentation	5	2	0.6	0.10869
GO:0090292	nuclear matrix anchoring at nuclear memb...	5	2	0.6	0.10869
GO:0048026	positive regulation of mRNA splicing, vi...	5	2	0.6	0.10869
GO:0090267	positive regulation of mitotic cell cycl...	5	2	0.6	0.10869
GO:0045742	positive regulation of epidermal growth ...	5	2	0.6	0.10869
GO:0006978	DNA damage response, signal transduction...	5	2	0.6	0.10869
GO:0036371	protein localization to T-tubule	5	2	0.6	0.10869
GO:0010390	histone monoubiquitination	17	3	2.03	0.10876
GO:0043967	histone H4 acetylation	36	10	4.3	0.1088
GO:0003341	cilium movement	81	11	9.67	0.1101
GO:0006303	double-strand break repair via nonhomolo...	133	7	15.88	0.11324
GO:0000375	RNA splicing, via transesterification re...	209	54	24.96	0.11436
GO:1902850	microtubule cytoskeleton organization in...	87	21	10.39	0.11657
GO:0043631	RNA polyadenylation	22	10	2.63	0.11696
GO:0035194	post-transcriptional gene silencing by R...	53	13	6.33	0.11704
GO:2000142	regulation of DNA-templated transcriptio...	27	8	3.22	0.11726
GO:0006757	ATP generation from ADP	48	10	5.73	0.11731
GO:0050691	regulation of defense response to virus ...	9	5	1.07	0.11736
GO:0000963	mitochondrial RNA processing	14	5	1.67	0.11743
GO:0018216	peptidyl-arginine methylation	6	4	0.72	0.11744
GO:0001823	mesonephros development	24	6	2.87	0.11745
GO:0061511	centriole elongation	3	3	0.36	0.11751
GO:1905634	regulation of protein localization to ch...	4	3	0.48	0.11753
GO:0051797	regulation of hair follicle development	4	3	0.48	0.11753
GO:0002821	positive regulation of adaptive immune r...	13	4	1.55	0.11753
GO:0006312	mitotic recombination	14	4	1.67	0.11755
GO:0006167	AMP biosynthetic process	6	3	0.72	0.11755
GO:0006277	DNA amplification	7	3	0.84	0.11757
GO:0090239	regulation of histone H4 acetylation	7	3	0.84	0.11757
GO:0086019	cell-cell signaling involved in cardiac ...	8	3	0.96	0.11758
GO:0000724	double-strand break repair via homologou...	78	24	9.32	0.11761
GO:1902954	regulation of early endosome to recyclin...	2	2	0.24	0.11761
GO:0001555	oocyte growth	2	2	0.24	0.11761
GO:0032275	luteinizing hormone secretion	2	2	0.24	0.11761
GO:0043974	histone H3-K27 acetylation	2	2	0.24	0.11761
GO:0046900	tetrahydrofolylpolyglutamate metabolic p...	2	2	0.24	0.11761
GO:0010640	regulation of platelet-derived growth fa...	11	3	1.31	0.11762
GO:0035791	platelet-derived growth factor receptor-...	3	2	0.36	0.11763
GO:0051798	positive regulation of hair follicle dev...	3	2	0.36	0.11763
GO:0031268	pseudopodium organization	3	2	0.36	0.11763
GO:0097198	histone H3-K36 trimethylation	3	2	0.36	0.11763
GO:1905879	regulation of oogenesis	3	2	0.36	0.11763
GO:0006501	C-terminal protein lipidation	4	2	0.48	0.11764
GO:0007000	nucleolus organization	5	2	0.6	0.11765
GO:0032459	regulation of protein oligomerization	5	2	0.6	0.11765
GO:0071599	otic vesicle development	5	2	0.6	0.11765
GO:0045776	negative regulation of blood pressure	5	2	0.6	0.11765
GO:0030715	oocyte growth in germarium-derived egg c...	1	1	0.12	0.11771
GO:2000504	positive regulation of blood vessel remo...	1	1	0.12	0.11771
GO:0036334	epidermal stem cell homeostasis	1	1	0.12	0.11771
GO:0055050	astral spindle assembly involved in male...	1	1	0.12	0.11771
GO:0021798	forebrain dorsal/ventral pattern formati...	1	1	0.12	0.11771
GO:0070550	rDNA condensation	1	1	0.12	0.11771
GO:0010705	meiotic DNA double-strand break processi...	1	1	0.12	0.11771
GO:2000620	positive regulation of histone H4-K16 ac...	1	1	0.12	0.11771
GO:0098909	regulation of cardiac muscle cell action...	1	1	0.12	0.11771
GO:0030862	positive regulation of polarized epithel...	1	1	0.12	0.11771
GO:1902997	negative regulation of neurofibrillary t...	1	1	0.12	0.11771
GO:1902960	negative regulation of aspartic-type end...	1	1	0.12	0.11771
GO:1902961	positive regulation of aspartic-type end...	1	1	0.12	0.11771
GO:1902963	negative regulation of metalloendopeptid...	1	1	0.12	0.11771
GO:1990519	pyrimidine nucleotide import into mitoch...	1	1	0.12	0.11771
GO:0001886	endothelial cell morphogenesis	1	1	0.12	0.11771
GO:1902955	positive regulation of early endosome to...	1	1	0.12	0.11771
GO:2000609	regulation of thyroid hormone generation	1	1	0.12	0.11771
GO:0045618	positive regulation of keratinocyte diff...	1	1	0.12	0.11771
GO:0001842	neural fold formation	1	1	0.12	0.11771
GO:0061565	dAMP phosphorylation	1	1	0.12	0.11771
GO:0061566	CMP phosphorylation	1	1	0.12	0.11771
GO:0061567	dCMP phosphorylation	1	1	0.12	0.11771
GO:0061568	GDP phosphorylation	1	1	0.12	0.11771
GO:0061569	UDP phosphorylation	1	1	0.12	0.11771
GO:1902948	negative regulation of tau-protein kinas...	1	1	0.12	0.11771
GO:0061570	dCDP phosphorylation	1	1	0.12	0.11771
GO:0061571	TDP phosphorylation	1	1	0.12	0.11771
GO:0010808	positive regulation of synaptic vesicle ...	1	1	0.12	0.11771
GO:1901581	negative regulation of telomeric RNA tra...	1	1	0.12	0.11771
GO:0002926	tRNA wobble base 5-methoxycarbonylmethyl...	1	1	0.12	0.11771
GO:2001033	negative regulation of double-strand bre...	1	1	0.12	0.11771
GO:0061508	CDP phosphorylation	1	1	0.12	0.11771
GO:0036111	very long-chain fatty-acyl-CoA metabolic...	1	1	0.12	0.11771
GO:0036112	medium-chain fatty-acyl-CoA metabolic pr...	1	1	0.12	0.11771
GO:1900063	regulation of peroxisome organization	1	1	0.12	0.11771
GO:0010526	negative regulation of transposition, RN...	1	1	0.12	0.11771
GO:0036109	alpha-linolenic acid metabolic process	1	1	0.12	0.11771
GO:0071050	sno(s)RNA polyadenylation	1	1	0.12	0.11771
GO:0061624	fructose catabolic process to hydroxyace...	1	1	0.12	0.11771
GO:0061625	glycolytic process through fructose-1-ph...	1	1	0.12	0.11771
GO:1901675	negative regulation of histone H3-K27 ac...	1	1	0.12	0.11771
GO:1904378	maintenance of unfolded protein involved...	1	1	0.12	0.11771
GO:0071040	nuclear polyadenylation-dependent antise...	1	1	0.12	0.11771
GO:0021512	spinal cord anterior/posterior patternin...	1	1	0.12	0.11771
GO:0016260	selenocysteine biosynthetic process	1	1	0.12	0.11771
GO:0071036	nuclear polyadenylation-dependent snoRNA...	1	1	0.12	0.11771
GO:0071037	nuclear polyadenylation-dependent snRNA ...	1	1	0.12	0.11771
GO:0071039	nuclear polyadenylation-dependent CUT ca...	1	1	0.12	0.11771
GO:0051026	chiasma assembly	1	1	0.12	0.11771
GO:0016256	N-glycan processing to lysosome	1	1	0.12	0.11771
GO:0099152	regulation of neurotransmitter receptor ...	1	1	0.12	0.11771
GO:0016243	regulation of autophagosome size	1	1	0.12	0.11771
GO:0032458	slow endocytic recycling	1	1	0.12	0.11771
GO:0021693	cerebellar Purkinje cell layer structura...	1	1	0.12	0.11771
GO:0072133	metanephric mesenchyme morphogenesis	1	1	0.12	0.11771
GO:0072134	nephrogenic mesenchyme morphogenesis	1	1	0.12	0.11771
GO:1905938	positive regulation of germ cell prolife...	1	1	0.12	0.11771
GO:0021685	cerebellar granular layer structural org...	1	1	0.12	0.11771
GO:0033567	DNA replication, Okazaki fragment proces...	1	1	0.12	0.11771
GO:0044337	canonical Wnt signaling pathway involved...	1	1	0.12	0.11771
GO:0045951	positive regulation of mitotic recombina...	1	1	0.12	0.11771
GO:1903087	mitotic spindle pole body duplication	1	1	0.12	0.11771
GO:0033690	positive regulation of osteoblast prolif...	1	1	0.12	0.11771
GO:1904161	DNA synthesis involved in UV-damage exci...	1	1	0.12	0.11771
GO:1904154	positive regulation of retrograde protei...	1	1	0.12	0.11771
GO:0007396	suture of dorsal opening	1	1	0.12	0.11771
GO:0043060	meiotic metaphase I plate congression	1	1	0.12	0.11771
GO:0033686	positive regulation of luteinizing hormo...	1	1	0.12	0.11771
GO:0050976	detection of mechanical stimulus involve...	1	1	0.12	0.11771
GO:0070934	CRD-mediated mRNA stabilization	1	1	0.12	0.11771
GO:0033624	negative regulation of integrin activati...	1	1	0.12	0.11771
GO:0072750	cellular response to leptomycin B	1	1	0.12	0.11771
GO:0032298	positive regulation of DNA-dependent DNA...	1	1	0.12	0.11771
GO:0048711	positive regulation of astrocyte differe...	1	1	0.12	0.11771
GO:0070903	mitochondrial tRNA thio-modification	1	1	0.12	0.11771
GO:1904106	protein localization to microvillus	1	1	0.12	0.11771
GO:0043012	regulation of fusion of sperm to egg pla...	1	1	0.12	0.11771
GO:0055113	epiboly involved in gastrulation with mo...	1	1	0.12	0.11771
GO:0051391	tRNA acetylation	1	1	0.12	0.11771
GO:0035441	cell migration involved in vasculogenesi...	1	1	0.12	0.11771
GO:0035442	dipeptide transmembrane transport	1	1	0.12	0.11771
GO:0000354	cis assembly of pre-catalytic spliceosom...	1	1	0.12	0.11771
GO:0071374	cellular response to parathyroid hormone...	1	1	0.12	0.11771
GO:0030954	astral microtubule nucleation	1	1	0.12	0.11771
GO:0007462	R1/R6 cell fate commitment	1	1	0.12	0.11771
GO:0016554	cytidine to uridine editing	1	1	0.12	0.11771
GO:0051312	chromosome decondensation	1	1	0.12	0.11771
GO:0036510	trimming of terminal mannose on C branch	1	1	0.12	0.11771
GO:0036511	trimming of first mannose on A branch	1	1	0.12	0.11771
GO:0036512	trimming of second mannose on A branch	1	1	0.12	0.11771
GO:0032792	negative regulation of CREB transcriptio...	1	1	0.12	0.11771
GO:0007487	analia development	1	1	0.12	0.11771
GO:1900454	positive regulation of long-term synapti...	1	1	0.12	0.11771
GO:0060427	lung connective tissue development	1	1	0.12	0.11771
GO:0030949	positive regulation of vascular endothel...	1	1	0.12	0.11771
GO:0010916	negative regulation of very-low-density ...	1	1	0.12	0.11771
GO:0000494	box C/D RNA 3'-end processing	1	1	0.12	0.11771
GO:0051309	female meiosis chromosome separation	1	1	0.12	0.11771
GO:0000495	box H/ACA RNA 3'-end processing	1	1	0.12	0.11771
GO:0071460	cellular response to cell-matrix adhesio...	1	1	0.12	0.11771
GO:0032723	positive regulation of connective tissue...	1	1	0.12	0.11771
GO:0071455	cellular response to hyperoxia	1	1	0.12	0.11771
GO:0000453	enzyme-directed rRNA 2'-O-methylation	1	1	0.12	0.11771
GO:0000454	snoRNA guided rRNA pseudouridine synthes...	1	1	0.12	0.11771
GO:0000481	maturation of 5S rRNA	1	1	0.12	0.11771
GO:0048597	post-embryonic camera-type eye morphogen...	1	1	0.12	0.11771
GO:0046054	dGMP metabolic process	1	1	0.12	0.11771
GO:0080129	proteasome core complex assembly	1	1	0.12	0.11771
GO:1900168	positive regulation of glial cell-derive...	1	1	0.12	0.11771
GO:0099526	presynapse to nucleus signaling pathway	1	1	0.12	0.11771
GO:0035281	pre-miRNA export from nucleus	1	1	0.12	0.11771
GO:0035271	ring gland development	1	1	0.12	0.11771
GO:0032888	regulation of mitotic spindle elongation	1	1	0.12	0.11771
GO:1900112	regulation of histone H3-K9 trimethylati...	1	1	0.12	0.11771
GO:0099546	protein catabolic process, modulating sy...	1	1	0.12	0.11771
GO:0032825	positive regulation of natural killer ce...	1	1	0.12	0.11771
GO:0071169	establishment of protein localization to...	1	1	0.12	0.11771
GO:0003374	dynamin family protein polymerization in...	1	1	0.12	0.11771
GO:0032837	distributive segregation	1	1	0.12	0.11771
GO:2001229	negative regulation of response to gamma...	1	1	0.12	0.11771
GO:1904812	rRNA acetylation involved in maturation ...	1	1	0.12	0.11771
GO:0039521	suppression by virus of host autophagy	1	1	0.12	0.11771
GO:0038098	sequestering of BMP from receptor via BM...	1	1	0.12	0.11771
GO:0043375	CD8-positive, alpha-beta T cell lineage ...	1	1	0.12	0.11771
GO:0015798	myo-inositol transport	1	1	0.12	0.11771
GO:1900272	negative regulation of long-term synapti...	1	1	0.12	0.11771
GO:0043335	protein unfolding	1	1	0.12	0.11771
GO:1900222	negative regulation of amyloid-beta clea...	1	1	0.12	0.11771
GO:0060235	lens induction in camera-type eye	1	1	0.12	0.11771
GO:0071264	positive regulation of translational ini...	1	1	0.12	0.11771
GO:0099606	microtubule plus-end directed mitotic ch...	1	1	0.12	0.11771
GO:0099607	lateral attachment of mitotic spindle mi...	1	1	0.12	0.11771
GO:1904576	response to tunicamycin	1	1	0.12	0.11771
GO:1902045	negative regulation of Fas signaling pat...	1	1	0.12	0.11771
GO:0031179	peptide modification	1	1	0.12	0.11771
GO:0031120	snRNA pseudouridine synthesis	1	1	0.12	0.11771
GO:1902037	negative regulation of hematopoietic ste...	1	1	0.12	0.11771
GO:0060770	negative regulation of epithelial cell p...	1	1	0.12	0.11771
GO:0002086	diaphragm contraction	1	1	0.12	0.11771
GO:0003190	atrioventricular valve formation	1	1	0.12	0.11771
GO:0071765	nuclear inner membrane organization	1	1	0.12	0.11771
GO:0060702	negative regulation of endoribonuclease ...	1	1	0.12	0.11771
GO:0035844	cloaca development	1	1	0.12	0.11771
GO:0002003	angiotensin maturation	1	1	0.12	0.11771
GO:0043181	vacuolar sequestering	1	1	0.12	0.11771
GO:0046325	negative regulation of glucose import	1	1	0.12	0.11771
GO:0035574	histone H4-K20 demethylation	1	1	0.12	0.11771
GO:0003251	positive regulation of cell proliferatio...	1	1	0.12	0.11771
GO:0006422	aspartyl-tRNA aminoacylation	1	1	0.12	0.11771
GO:0003220	left ventricular cardiac muscle tissue m...	1	1	0.12	0.11771
GO:0035508	positive regulation of myosin-light-chai...	1	1	0.12	0.11771
GO:0006430	lysyl-tRNA aminoacylation	1	1	0.12	0.11771
GO:0006435	threonyl-tRNA aminoacylation	1	1	0.12	0.11771
GO:0150033	negative regulation of protein localizat...	1	1	0.12	0.11771
GO:1903762	positive regulation of voltage-gated pot...	1	1	0.12	0.11771
GO:2000051	negative regulation of non-canonical Wnt...	1	1	0.12	0.11771
GO:0071803	positive regulation of podosome assembly	1	1	0.12	0.11771
GO:1900551	N',N'',N'''-triacetylfusarinine C biosyn...	1	1	0.12	0.11771
GO:0035660	MyD88-dependent toll-like receptor 4 sig...	1	1	0.12	0.11771
GO:0018395	peptidyl-lysine hydroxylation to 5-hydro...	1	1	0.12	0.11771
GO:0006169	adenosine salvage	1	1	0.12	0.11771
GO:0006185	dGDP biosynthetic process	1	1	0.12	0.11771
GO:0071557	histone H3-K27 demethylation	1	1	0.12	0.11771
GO:0006186	dGDP phosphorylation	1	1	0.12	0.11771
GO:0006174	dADP phosphorylation	1	1	0.12	0.11771
GO:0018312	peptidyl-serine ADP-ribosylation	1	1	0.12	0.11771
GO:0110061	regulation of angiotensin-activated sign...	1	1	0.12	0.11771
GO:1903893	positive regulation of ATF6-mediated unf...	1	1	0.12	0.11771
GO:0002362	CD4-positive, CD25-positive, alpha-beta ...	1	1	0.12	0.11771
GO:0002364	NK T cell lineage commitment	1	1	0.12	0.11771
GO:0060658	nipple morphogenesis	1	1	0.12	0.11771
GO:0097010	eukaryotic translation initiation factor...	1	1	0.12	0.11771
GO:0046101	hypoxanthine biosynthetic process	1	1	0.12	0.11771
GO:0006258	UDP-glucose catabolic process	1	1	0.12	0.11771
GO:0006288	base-excision repair, DNA ligation	1	1	0.12	0.11771
GO:1904970	brush border assembly	1	1	0.12	0.11771
GO:0006230	TMP biosynthetic process	1	1	0.12	0.11771
GO:0061010	gall bladder development	1	1	0.12	0.11771
GO:0031534	minus-end directed microtubule sliding	1	1	0.12	0.11771
GO:0061038	uterus morphogenesis	1	1	0.12	0.11771
GO:0031508	pericentric heterochromatin assembly	1	1	0.12	0.11771
GO:0042483	negative regulation of odontogenesis	1	1	0.12	0.11771
GO:0042487	regulation of odontogenesis of dentin-co...	1	1	0.12	0.11771
GO:0010040	response to iron(II) ion	1	1	0.12	0.11771
GO:2000380	regulation of mesoderm development	1	1	0.12	0.11771
GO:1905305	negative regulation of cardiac myofibril...	1	1	0.12	0.11771
GO:0046711	GDP biosynthetic process	1	1	0.12	0.11771
GO:0046881	positive regulation of follicle-stimulat...	1	1	0.12	0.11771
GO:1902232	regulation of positive thymic T cell sel...	1	1	0.12	0.11771
GO:0060971	embryonic heart tube left/right pattern ...	1	1	0.12	0.11771
GO:0034418	urate biosynthetic process	1	1	0.12	0.11771
GO:1905406	positive regulation of mitotic cohesin l...	1	1	0.12	0.11771
GO:0043619	regulation of transcription from RNA pol...	1	1	0.12	0.11771
GO:0097370	protein O-GlcNAcylation via threonine	1	1	0.12	0.11771
GO:0043630	ncRNA polyadenylation involved in polyad...	1	1	0.12	0.11771
GO:0071965	multicellular organismal locomotion	1	1	0.12	0.11771
GO:0000962	positive regulation of mitochondrial RNA...	1	1	0.12	0.11771
GO:0009789	positive regulation of abscisic acid-act...	1	1	0.12	0.11771
GO:0000971	tRNA exon ligation utilizing 2',3' cycli...	1	1	0.12	0.11771
GO:1902771	positive regulation of choline O-acetylt...	1	1	0.12	0.11771
GO:0071923	negative regulation of cohesin loading	1	1	0.12	0.11771
GO:2000152	regulation of ubiquitin-specific proteas...	1	1	0.12	0.11771
GO:1901354	response to L-canavanine	1	1	0.12	0.11771
GO:0061328	posterior Malpighian tubule development	1	1	0.12	0.11771
GO:0070474	positive regulation of uterine smooth mu...	1	1	0.12	0.11771
GO:0006696	ergosterol biosynthetic process	1	1	0.12	0.11771
GO:1905244	regulation of modification of synaptic s...	1	1	0.12	0.11771
GO:1903997	positive regulation of non-membrane span...	1	1	0.12	0.11771
GO:0098535	de novo centriole assembly involved in m...	1	1	0.12	0.11771
GO:1903954	positive regulation of voltage-gated pot...	1	1	0.12	0.11771
GO:1905205	positive regulation of connective tissue...	1	1	0.12	0.11771
GO:2000287	positive regulation of myotome developme...	1	1	0.12	0.11771
GO:0070172	positive regulation of tooth mineralizat...	1	1	0.12	0.11771
GO:0098507	polynucleotide 5' dephosphorylation	1	1	0.12	0.11771
GO:0016062	adaptation of rhodopsin mediated signali...	1	1	0.12	0.11771
GO:2000237	positive regulation of tRNA processing	1	1	0.12	0.11771
GO:0070102	interleukin-6-mediated signaling pathway	1	1	0.12	0.11771
GO:2000791	negative regulation of mesenchymal cell ...	1	1	0.12	0.11771
GO:1902510	regulation of apoptotic DNA fragmentatio...	1	1	0.12	0.11771
GO:1905705	cellular response to paclitaxel	1	1	0.12	0.11771
GO:0033364	mast cell secretory granule organization	1	1	0.12	0.11771
GO:0070221	sulfide oxidation, using sulfide:quinone...	1	1	0.12	0.11771
GO:0072092	ureteric bud invasion	1	1	0.12	0.11771
GO:1990255	subsynaptic reticulum organization	1	1	0.12	0.11771
GO:0033386	geranylgeranyl diphosphate biosynthetic ...	1	1	0.12	0.11771
GO:0090298	negative regulation of mitochondrial DNA...	1	1	0.12	0.11771
GO:0090271	positive regulation of fibroblast growth...	1	1	0.12	0.11771
GO:0010106	cellular response to iron ion starvation	1	1	0.12	0.11771
GO:2000825	positive regulation of androgen receptor...	1	1	0.12	0.11771
GO:2000845	positive regulation of testosterone secr...	1	1	0.12	0.11771
GO:0039023	pronephric duct morphogenesis	1	1	0.12	0.11771
GO:0014835	myoblast differentiation involved in ske...	1	1	0.12	0.11771
GO:1905563	negative regulation of vascular endothel...	1	1	0.12	0.11771
GO:0014807	regulation of somitogenesis	1	1	0.12	0.11771
GO:1901207	regulation of heart looping	1	1	0.12	0.11771
GO:0045835	negative regulation of meiotic nuclear d...	1	1	0.12	0.11771
GO:0030207	chondroitin sulfate catabolic process	1	1	0.12	0.11771
GO:0045804	negative regulation of eclosion	1	1	0.12	0.11771
GO:1901750	leukotriene D4 biosynthetic process	1	1	0.12	0.11771
GO:2000584	negative regulation of platelet-derived ...	1	1	0.12	0.11771
GO:2000588	positive regulation of platelet-derived ...	1	1	0.12	0.11771
GO:1904045	cellular response to aldosterone	1	1	0.12	0.11771
GO:0036323	vascular endothelial growth factor recep...	1	1	0.12	0.11771
GO:0046901	tetrahydrofolylpolyglutamate biosyntheti...	1	1	0.12	0.11771
GO:0045585	positive regulation of cytotoxic T cell ...	1	1	0.12	0.11771
GO:0048332	mesoderm morphogenesis	30	4	3.58	0.11776
GO:0042119	neutrophil activation	40	5	4.78	0.11778
GO:0097479	synaptic vesicle localization	40	5	4.78	0.11778
GO:0000184	nuclear-transcribed mRNA catabolic proce...	29	6	3.46	0.11781
GO:0048659	smooth muscle cell proliferation	27	3	3.22	0.11784
GO:0009190	cyclic nucleotide biosynthetic process	20	2	2.39	0.11786
GO:0010817	regulation of hormone levels	160	18	19.11	0.11792
GO:0055080	cation homeostasis	188	20	22.45	0.11807
GO:0035264	multicellular organism growth	61	9	7.29	0.11813
GO:0002682	regulation of immune system process	318	31	37.98	0.11859
GO:0045893	positive regulation of transcription, DN...	568	83	67.84	0.11949
GO:0090307	mitotic spindle assembly	35	13	4.18	0.1228
GO:0050714	positive regulation of protein secretion	42	8	5.02	0.12505
GO:0035220	wing disc development	218	27	26.04	0.12572
GO:0006325	chromatin organization	167	44	19.95	0.12714
GO:0043488	regulation of mRNA stability	73	16	8.72	0.12906
GO:0051781	positive regulation of cell division	25	6	2.99	0.13033
GO:0043984	histone H4-K16 acetylation	14	4	1.67	0.13053
GO:0060259	regulation of feeding behavior	17	4	2.03	0.13064
GO:0061512	protein localization to cilium	26	6	3.11	0.13068
GO:0060122	inner ear receptor cell stereocilium org...	11	3	1.31	0.13072
GO:0060285	cilium-dependent cell motility	61	8	7.29	0.13098
GO:0043687	post-translational protein modification	38	8	4.54	0.13296
GO:0000165	MAPK cascade	167	16	19.95	0.13302
GO:0016319	mushroom body development	30	6	3.58	0.13345
GO:0006099	tricarboxylic acid cycle	30	6	3.58	0.13345
GO:0008380	RNA splicing	263	66	31.41	0.1345
GO:0016032	viral process	165	30	19.71	0.13473
GO:0000278	mitotic cell cycle	560	90	66.88	0.13773
GO:0010976	positive regulation of neuron projection...	57	11	6.81	0.13829
GO:0007129	homologous chromosome pairing at meiosis	12	5	1.43	0.1501
GO:0030858	positive regulation of epithelial cell d...	8	4	0.96	0.15023
GO:0030705	cytoskeleton-dependent intracellular tra...	106	15	12.66	0.15036
GO:0048706	embryonic skeletal system development	31	6	3.7	0.15041
GO:0001657	ureteric bud development	23	5	2.75	0.15042
GO:0030042	actin filament depolymerization	24	5	2.87	0.15045
GO:0035020	regulation of Rac protein signal transdu...	9	3	1.07	0.15051
GO:0010998	regulation of translational initiation b...	10	3	1.19	0.15054
GO:0003383	apical constriction	10	3	1.19	0.15054
GO:0060998	regulation of dendritic spine developmen...	22	4	2.63	0.15064
GO:0030717	oocyte karyosome formation	6	2	0.72	0.15067
GO:0036309	protein localization to M-band	6	2	0.72	0.15067
GO:0021785	branchiomotor neuron axon guidance	6	2	0.72	0.15067
GO:0035073	pupariation	6	2	0.72	0.15067
GO:0035025	positive regulation of Rho protein signa...	6	2	0.72	0.15067
GO:0071051	polyadenylation-dependent snoRNA 3'-end ...	6	2	0.72	0.15067
GO:0071035	nuclear polyadenylation-dependent rRNA c...	6	2	0.72	0.15067
GO:0071038	nuclear polyadenylation-dependent tRNA c...	6	2	0.72	0.15067
GO:0001672	regulation of chromatin assembly or disa...	6	2	0.72	0.15067
GO:0040019	positive regulation of embryonic develop...	6	2	0.72	0.15067
GO:1903077	negative regulation of protein localizat...	6	2	0.72	0.15067
GO:0045938	positive regulation of circadian sleep/w...	6	2	0.72	0.15067
GO:0048789	cytoskeletal matrix organization at acti...	6	2	0.72	0.15067
GO:0071392	cellular response to estradiol stimulus	6	2	0.72	0.15067
GO:0032212	positive regulation of telomere maintena...	6	2	0.72	0.15067
GO:0007307	eggshell chorion gene amplification	6	2	0.72	0.15067
GO:0007451	dorsal/ventral lineage restriction, imag...	6	2	0.72	0.15067
GO:0021952	central nervous system projection neuron...	6	2	0.72	0.15067
GO:1903358	regulation of Golgi organization	6	2	0.72	0.15067
GO:1902004	positive regulation of amyloid-beta form...	6	2	0.72	0.15067
GO:0006189	'de novo' IMP biosynthetic process	6	2	0.72	0.15067
GO:0051602	response to electrical stimulus	6	2	0.72	0.15067
GO:0006777	Mo-molybdopterin cofactor biosynthetic p...	6	2	0.72	0.15067
GO:0034436	glycoprotein transport	6	2	0.72	0.15067
GO:0097421	liver regeneration	6	2	0.72	0.15067
GO:0070121	Kupffer's vesicle development	6	2	0.72	0.15067
GO:0017196	N-terminal peptidyl-methionine acetylati...	6	2	0.72	0.15067
GO:0046959	habituation	6	2	0.72	0.15067
GO:0055091	phospholipid homeostasis	6	2	0.72	0.15067
GO:0097484	dendrite extension	16	3	1.91	0.15071
GO:0030902	hindbrain development	43	6	5.14	0.15075
GO:0045088	regulation of innate immune response	71	9	8.48	0.15083
GO:0043491	protein kinase B signaling	39	5	4.66	0.15088
GO:0050953	sensory perception of light stimulus	100	11	11.94	0.15118
GO:0042752	regulation of circadian rhythm	66	12	7.88	0.15154
GO:0031032	actomyosin structure organization	115	19	13.74	0.15845
GO:0000122	negative regulation of transcription by ...	291	41	34.76	0.15856
GO:0043280	positive regulation of cysteine-type end...	29	7	3.46	0.1591
GO:0030431	sleep	28	6	3.34	0.1594
GO:0048800	antennal morphogenesis	15	4	1.79	0.15956
GO:0010842	retina layer formation	12	3	1.43	0.15978
GO:0040034	regulation of development, heterochronic	12	3	1.43	0.15978
GO:0007430	terminal branching, open tracheal system	12	3	1.43	0.15978
GO:0000463	maturation of LSU-rRNA from tricistronic...	12	3	1.43	0.15978
GO:0042307	positive regulation of protein import in...	12	3	1.43	0.15978
GO:0035317	imaginal disc-derived wing hair organiza...	21	4	2.51	0.1598
GO:0042981	regulation of apoptotic process	370	44	44.19	0.16941
GO:0050768	negative regulation of neurogenesis	53	9	6.33	0.17711
GO:0030718	germ-line stem cell population maintenan...	43	7	5.14	0.17748
GO:0032968	positive regulation of transcription elo...	19	4	2.27	0.17756
GO:0007163	establishment or maintenance of cell pol...	205	21	24.48	0.17978
GO:0007409	axonogenesis	323	34	38.58	0.18734
GO:0007140	male meiotic nuclear division	26	7	3.11	0.18959
GO:0007026	negative regulation of microtubule depol...	13	3	1.55	0.19056
GO:0010824	regulation of centrosome duplication	15	6	1.79	0.19419
GO:0006206	pyrimidine nucleobase metabolic process	19	6	2.27	0.19433
GO:0048593	camera-type eye morphogenesis	36	7	4.3	0.19464
GO:0045724	positive regulation of cilium assembly	15	4	1.79	0.1948
GO:0008053	mitochondrial fusion	16	4	1.91	0.19483
GO:0033077	T cell differentiation in thymus	11	3	1.31	0.19496
GO:2000179	positive regulation of neural precursor ...	21	4	2.51	0.19501
GO:0007549	dosage compensation	13	3	1.55	0.19503
GO:0016330	second mitotic wave involved in compound...	7	2	0.84	0.19512
GO:0010637	negative regulation of mitochondrial fus...	7	2	0.84	0.19512
GO:0030950	establishment or maintenance of actin cy...	7	2	0.84	0.19512
GO:0000467	exonucleolytic trimming to generate matu...	7	2	0.84	0.19512
GO:0007190	activation of adenylate cyclase activity	7	2	0.84	0.19512
GO:0071425	hematopoietic stem cell proliferation	7	2	0.84	0.19512
GO:0044205	'de novo' UMP biosynthetic process	7	2	0.84	0.19512
GO:0035212	cell competition in a multicellular orga...	7	2	0.84	0.19512
GO:0006390	mitochondrial transcription	7	2	0.84	0.19512
GO:0051597	response to methylmercury	7	2	0.84	0.19512
GO:0009794	regulation of mitotic cell cycle, embryo...	7	2	0.84	0.19512
GO:0046835	carbohydrate phosphorylation	7	2	0.84	0.19512
GO:0006656	phosphatidylcholine biosynthetic process	7	2	0.84	0.19512
GO:0010470	regulation of gastrulation	7	2	0.84	0.19512
GO:0030238	male sex determination	7	2	0.84	0.19512
GO:0032049	cardiolipin biosynthetic process	7	2	0.84	0.19512
GO:0010669	epithelial structure maintenance	20	3	2.39	0.19528
GO:0006650	glycerophospholipid metabolic process	133	15	15.88	0.19568
GO:0001501	skeletal system development	100	11	11.94	0.19572
GO:0010498	proteasomal protein catabolic process	248	23	29.62	0.19742
GO:0030514	negative regulation of BMP signaling pat...	21	5	2.51	0.20222
GO:0031647	regulation of protein stability	110	15	13.14	0.20245
GO:0045886	negative regulation of synaptic assembly...	20	4	2.39	0.20265
GO:0006898	receptor-mediated endocytosis	86	11	10.27	0.20303
GO:0007018	microtubule-based movement	205	29	24.48	0.20384
GO:0000281	mitotic cytokinesis	56	9	6.69	0.20772
GO:0016573	histone acetylation	85	20	10.15	0.21884
GO:0007626	locomotory behavior	138	18	16.48	0.21942
GO:0031023	microtubule organizing center organizati...	67	19	8	0.21947
GO:0060968	regulation of gene silencing	33	11	3.94	0.22029
GO:0060966	regulation of gene silencing by RNA	26	9	3.11	0.22053
GO:0090169	regulation of spindle assembly	9	7	1.07	0.22054
GO:0035592	establishment of protein localization to...	113	19	13.5	0.22057
GO:0046939	nucleotide phosphorylation	57	12	6.81	0.22066
GO:0007131	reciprocal meiotic recombination	29	9	3.46	0.2208
GO:0042634	regulation of hair cycle	6	4	0.72	0.22107
GO:0036003	positive regulation of transcription fro...	7	4	0.84	0.2211
GO:1902692	regulation of neuroblast proliferation	25	6	2.99	0.22112
GO:0000710	meiotic mismatch repair	4	3	0.48	0.22123
GO:0070198	protein localization to chromosome, telo...	5	3	0.6	0.22125
GO:0035315	hair cell differentiation	32	6	3.82	0.22129
GO:0048512	circadian behavior	50	8	5.97	0.22131
GO:0009303	rRNA transcription	11	3	1.31	0.22139
GO:0007053	spindle assembly involved in male meiosi...	3	2	0.36	0.22141
GO:1900103	positive regulation of endoplasmic retic...	3	2	0.36	0.22141
GO:0051103	DNA ligation involved in DNA repair	3	2	0.36	0.22141
GO:0006273	lagging strand elongation	3	2	0.36	0.22141
GO:0061055	myotome development	3	2	0.36	0.22141
GO:0021846	cell proliferation in forebrain	4	2	0.48	0.22143
GO:0019348	dolichol metabolic process	4	2	0.48	0.22143
GO:0034969	histone arginine methylation	4	2	0.48	0.22143
GO:0051382	kinetochore assembly	4	2	0.48	0.22143
GO:0018158	protein oxidation	4	2	0.48	0.22143
GO:0090385	phagosome-lysosome fusion	4	2	0.48	0.22143
GO:0051306	mitotic sister chromatid separation	47	7	5.61	0.22144
GO:0051084	'de novo' posttranslational protein fold...	13	3	1.55	0.22144
GO:0006369	termination of RNA polymerase II transcr...	5	2	0.6	0.22145
GO:0033353	S-adenosylmethionine cycle	5	2	0.6	0.22145
GO:0060997	dendritic spine morphogenesis	22	4	2.63	0.22145
GO:0072006	nephron development	39	6	4.66	0.22145
GO:0006047	UDP-N-acetylglucosamine metabolic proces...	6	2	0.72	0.22148
GO:0019081	viral translation	6	2	0.72	0.22148
GO:0010837	regulation of keratinocyte proliferation	7	2	0.84	0.2215
GO:0032878	regulation of establishment or maintenan...	7	2	0.84	0.2215
GO:0050802	circadian sleep/wake cycle, sleep	16	3	1.91	0.22151
GO:1900037	regulation of cellular response to hypox...	8	2	0.96	0.22152
GO:0042590	antigen processing and presentation of e...	8	2	0.96	0.22152
GO:0033141	positive regulation of peptidyl-serine p...	2	1	0.24	0.22158
GO:0030719	P granule organization	2	1	0.24	0.22158
GO:0036336	dendritic cell migration	2	1	0.24	0.22158
GO:0010729	positive regulation of hydrogen peroxide...	2	1	0.24	0.22158
GO:2000627	positive regulation of miRNA catabolic p...	2	1	0.24	0.22158
GO:2000617	positive regulation of histone H3-K9 ace...	2	1	0.24	0.22158
GO:0045662	negative regulation of myoblast differen...	2	1	0.24	0.22158
GO:0008335	female germline ring canal stabilization	2	1	0.24	0.22158
GO:0048382	mesendoderm development	2	1	0.24	0.22158
GO:0036416	tRNA stabilization	2	1	0.24	0.22158
GO:0045617	negative regulation of keratinocyte diff...	2	1	0.24	0.22158
GO:0045636	positive regulation of melanocyte differ...	2	1	0.24	0.22158
GO:0035080	heat shock-mediated polytene chromosome ...	2	1	0.24	0.22158
GO:0048304	positive regulation of isotype switching...	2	1	0.24	0.22158
GO:0097681	double-strand break repair via alternati...	2	1	0.24	0.22158
GO:0007060	male meiosis chromosome segregation	2	1	0.24	0.22158
GO:0019371	cyclooxygenase pathway	2	1	0.24	0.22158
GO:0001579	medium-chain fatty acid transport	2	1	0.24	0.22158
GO:0010571	positive regulation of nuclear cell cycl...	2	1	0.24	0.22158
GO:0060013	righting reflex	2	1	0.24	0.22158
GO:0051096	positive regulation of helicase activity	2	1	0.24	0.22158
GO:0021553	olfactory nerve development	2	1	0.24	0.22158
GO:0071048	nuclear retention of unspliced pre-mRNA ...	2	1	0.24	0.22158
GO:0071049	nuclear retention of pre-mRNA with aberr...	2	1	0.24	0.22158
GO:0016267	O-glycan processing, core 1	2	1	0.24	0.22158
GO:0051014	actin filament severing	2	1	0.24	0.22158
GO:0051045	negative regulation of membrane protein ...	2	1	0.24	0.22158
GO:0048133	male germ-line stem cell asymmetric divi...	2	1	0.24	0.22158
GO:0032487	regulation of Rap protein signal transdu...	2	1	0.24	0.22158
GO:0019408	dolichol biosynthetic process	2	1	0.24	0.22158
GO:0033599	regulation of mammary gland epithelial c...	2	1	0.24	0.22158
GO:0048298	positive regulation of isotype switching...	2	1	0.24	0.22158
GO:0044336	canonical Wnt signaling pathway involved...	2	1	0.24	0.22158
GO:0048264	determination of ventral identity	2	1	0.24	0.22158
GO:0045950	negative regulation of mitotic recombina...	2	1	0.24	0.22158
GO:0048211	Golgi vesicle docking	2	1	0.24	0.22158
GO:1903003	positive regulation of protein deubiquit...	2	1	0.24	0.22158
GO:0060361	flight	2	1	0.24	0.22158
GO:0043051	regulation of pharyngeal pumping	2	1	0.24	0.22158
GO:0060386	synapse assembly involved in innervation	2	1	0.24	0.22158
GO:1990910	response to hypobaric hypoxia	2	1	0.24	0.22158
GO:1900364	negative regulation of mRNA polyadenylat...	2	1	0.24	0.22158
GO:0048728	proboscis development	2	1	0.24	0.22158
GO:0019240	citrulline biosynthetic process	2	1	0.24	0.22158
GO:1900370	positive regulation of RNA interference	2	1	0.24	0.22158
GO:0035458	cellular response to interferon-beta	2	1	0.24	0.22158
GO:0043046	DNA methylation involved in gamete gener...	2	1	0.24	0.22158
GO:0048733	sebaceous gland development	2	1	0.24	0.22158
GO:0007343	egg activation	2	1	0.24	0.22158
GO:0000390	spliceosomal complex disassembly	2	1	0.24	0.22158
GO:0061965	positive regulation of entry into reprod...	2	1	0.24	0.22158
GO:0032286	central nervous system myelin maintenanc...	2	1	0.24	0.22158
GO:0023019	signal transduction involved in regulati...	2	1	0.24	0.22158
GO:1904261	positive regulation of basement membrane...	2	1	0.24	0.22158
GO:0007496	anterior midgut development	2	1	0.24	0.22158
GO:0000349	generation of catalytic spliceosome for ...	2	1	0.24	0.22158
GO:0035191	nuclear axial expansion	2	1	0.24	0.22158
GO:0010961	cellular magnesium ion homeostasis	2	1	0.24	0.22158
GO:0060478	acrosomal vesicle exocytosis	2	1	0.24	0.22158
GO:0030916	otic vesicle formation	2	1	0.24	0.22158
GO:0036509	trimming of terminal mannose on B branch	2	1	0.24	0.22158
GO:0032727	positive regulation of interferon-alpha ...	2	1	0.24	0.22158
GO:0032717	negative regulation of interleukin-8 pro...	2	1	0.24	0.22158
GO:0000472	endonucleolytic cleavage to generate mat...	2	1	0.24	0.22158
GO:0006015	5-phosphoribose 1-diphosphate biosynthet...	2	1	0.24	0.22158
GO:1904778	positive regulation of protein localizat...	2	1	0.24	0.22158
GO:2001137	positive regulation of endocytic recycli...	2	1	0.24	0.22158
GO:0044208	'de novo' AMP biosynthetic process	2	1	0.24	0.22158
GO:0006002	fructose 6-phosphate metabolic process	2	1	0.24	0.22158
GO:0099578	regulation of translation at postsynapse...	2	1	0.24	0.22158
GO:0048535	lymph node development	2	1	0.24	0.22158
GO:1903347	negative regulation of bicellular tight ...	2	1	0.24	0.22158
GO:1900149	positive regulation of Schwann cell migr...	2	1	0.24	0.22158
GO:2001253	regulation of histone H3-K36 trimethylat...	2	1	0.24	0.22158
GO:1904872	regulation of telomerase RNA localizatio...	2	1	0.24	0.22158
GO:0007290	spermatid nucleus elongation	2	1	0.24	0.22158
GO:0008612	peptidyl-lysine modification to peptidyl...	2	1	0.24	0.22158
GO:0008615	pyridoxine biosynthetic process	2	1	0.24	0.22158
GO:0039520	induction by virus of host autophagy	2	1	0.24	0.22158
GO:0060282	positive regulation of oocyte developmen...	2	1	0.24	0.22158
GO:0072675	osteoclast fusion	2	1	0.24	0.22158
GO:0060214	endocardium formation	2	1	0.24	0.22158
GO:0035722	interleukin-12-mediated signaling pathwa...	2	1	0.24	0.22158
GO:0032510	endosome to lysosome transport via multi...	2	1	0.24	0.22158
GO:0018021	peptidyl-histidine methylation	2	1	0.24	0.22158
GO:1904579	cellular response to thapsigargin	2	1	0.24	0.22158
GO:0051257	meiotic spindle midzone assembly	2	1	0.24	0.22158
GO:0039689	negative stranded viral RNA replication	2	1	0.24	0.22158
GO:0035701	hematopoietic stem cell migration	2	1	0.24	0.22158
GO:0035898	parathyroid hormone secretion	2	1	0.24	0.22158
GO:0044805	late nucleophagy	2	1	0.24	0.22158
GO:0003406	retinal pigment epithelium development	2	1	0.24	0.22158
GO:0060716	labyrinthine layer blood vessel developm...	2	1	0.24	0.22158
GO:0022027	interkinetic nuclear migration	2	1	0.24	0.22158
GO:1903298	negative regulation of hypoxia-induced i...	2	1	0.24	0.22158
GO:0031274	positive regulation of pseudopodium asse...	2	1	0.24	0.22158
GO:0000730	DNA recombinase assembly	2	1	0.24	0.22158
GO:0016926	protein desumoylation	2	1	0.24	0.22158
GO:0035522	monoubiquitinated histone H2A deubiquiti...	2	1	0.24	0.22158
GO:0006420	arginyl-tRNA aminoacylation	2	1	0.24	0.22158
GO:0006424	glutamyl-tRNA aminoacylation	2	1	0.24	0.22158
GO:0006425	glutaminyl-tRNA aminoacylation	2	1	0.24	0.22158
GO:0006419	alanyl-tRNA aminoacylation	2	1	0.24	0.22158
GO:0051885	positive regulation of timing of anagen	2	1	0.24	0.22158
GO:0006433	prolyl-tRNA aminoacylation	2	1	0.24	0.22158
GO:2000010	positive regulation of protein localizat...	2	1	0.24	0.22158
GO:0007540	sex determination, establishment of X:A ...	2	1	0.24	0.22158
GO:2000049	positive regulation of cell-cell adhesio...	2	1	0.24	0.22158
GO:0051595	response to methylglyoxal	2	1	0.24	0.22158
GO:0060684	epithelial-mesenchymal cell signaling	2	1	0.24	0.22158
GO:0110076	negative regulation of ferroptosis	2	1	0.24	0.22158
GO:0110039	positive regulation of nematode male tai...	2	1	0.24	0.22158
GO:0007604	phototransduction, UV	2	1	0.24	0.22158
GO:0051660	establishment of centrosome localization	2	1	0.24	0.22158
GO:1904976	cellular response to bleomycin	2	1	0.24	0.22158
GO:0032909	regulation of transforming growth factor...	2	1	0.24	0.22158
GO:0071632	optomotor response	2	1	0.24	0.22158
GO:0061072	iris morphogenesis	2	1	0.24	0.22158
GO:0061042	vascular wound healing	2	1	0.24	0.22158
GO:1905395	response to flavonoid	2	1	0.24	0.22158
GO:0006756	AMP phosphorylation	2	1	0.24	0.22158
GO:0006784	heme A biosynthetic process	2	1	0.24	0.22158
GO:0034398	telomere tethering at nuclear periphery	2	1	0.24	0.22158
GO:0018171	peptidyl-cysteine oxidation	2	1	0.24	0.22158
GO:0002191	cap-dependent translational initiation	2	1	0.24	0.22158
GO:1903690	negative regulation of wound healing, sp...	2	1	0.24	0.22158
GO:0022417	protein maturation by protein folding	2	1	0.24	0.22158
GO:0034316	negative regulation of Arp2/3 complex-me...	2	1	0.24	0.22158
GO:0002184	cytoplasmic translational termination	2	1	0.24	0.22158
GO:0035965	cardiolipin acyl-chain remodeling	2	1	0.24	0.22158
GO:1903672	positive regulation of sprouting angioge...	2	1	0.24	0.22158
GO:0015966	diadenosine tetraphosphate biosynthetic ...	2	1	0.24	0.22158
GO:0035928	rRNA import into mitochondrion	2	1	0.24	0.22158
GO:0043504	mitochondrial DNA repair	2	1	0.24	0.22158
GO:1902255	positive regulation of intrinsic apoptot...	2	1	0.24	0.22158
GO:0045337	farnesyl diphosphate biosynthetic proces...	2	1	0.24	0.22158
GO:0018242	protein O-linked glycosylation via serin...	2	1	0.24	0.22158
GO:0060956	endocardial cell differentiation	2	1	0.24	0.22158
GO:0043686	co-translational protein modification	2	1	0.24	0.22158
GO:0070358	actin polymerization-dependent cell moti...	2	1	0.24	0.22158
GO:0046813	receptor-mediated virion attachment to h...	2	1	0.24	0.22158
GO:2000427	positive regulation of apoptotic cell cl...	2	1	0.24	0.22158
GO:0070314	G1 to G0 transition	2	1	0.24	0.22158
GO:1990384	hyaloid vascular plexus regression	2	1	0.24	0.22158
GO:0000964	mitochondrial RNA 5'-end processing	2	1	0.24	0.22158
GO:0000958	mitochondrial mRNA catabolic process	2	1	0.24	0.22158
GO:0033031	positive regulation of neutrophil apopto...	2	1	0.24	0.22158
GO:1905171	positive regulation of protein localizat...	2	1	0.24	0.22158
GO:0098883	synapse pruning	2	1	0.24	0.22158
GO:0090389	phagosome-lysosome fusion involved in ap...	2	1	0.24	0.22158
GO:0051987	positive regulation of attachment of spi...	2	1	0.24	0.22158
GO:0051974	negative regulation of telomerase activi...	2	1	0.24	0.22158
GO:0046548	retinal rod cell development	2	1	0.24	0.22158
GO:0045162	clustering of voltage-gated sodium chann...	2	1	0.24	0.22158
GO:0070194	synaptonemal complex disassembly	2	1	0.24	0.22158
GO:0030302	deoxynucleotide transport	2	1	0.24	0.22158
GO:0031914	negative regulation of synaptic plastici...	2	1	0.24	0.22158
GO:0031915	positive regulation of synaptic plastici...	2	1	0.24	0.22158
GO:2000289	regulation of photoreceptor cell axon gu...	2	1	0.24	0.22158
GO:2000270	negative regulation of fibroblast apopto...	2	1	0.24	0.22158
GO:2000211	regulation of glutamate metabolic proces...	2	1	0.24	0.22158
GO:1903929	primary palate development	2	1	0.24	0.22158
GO:1905799	regulation of intraciliary retrograde tr...	2	1	0.24	0.22158
GO:0046604	positive regulation of mitotic centrosom...	2	1	0.24	0.22158
GO:0110107	regulation of imaginal disc-derived wing...	2	1	0.24	0.22158
GO:0061408	positive regulation of transcription fro...	2	1	0.24	0.22158
GO:0010460	positive regulation of heart rate	2	1	0.24	0.22158
GO:1990146	protein localization to rhabdomere	2	1	0.24	0.22158
GO:0061196	fungiform papilla development	2	1	0.24	0.22158
GO:1905775	negative regulation of DNA helicase acti...	2	1	0.24	0.22158
GO:0016045	detection of bacterium	2	1	0.24	0.22158
GO:0034721	histone H3-K4 demethylation, trimethyl-H...	2	1	0.24	0.22158
GO:2000767	positive regulation of cytoplasmic trans...	2	1	0.24	0.22158
GO:0008056	ocellus development	2	1	0.24	0.22158
GO:0043985	histone H4-R3 methylation	2	1	0.24	0.22158
GO:0090149	mitochondrial membrane fission	2	1	0.24	0.22158
GO:2000773	negative regulation of cellular senescen...	2	1	0.24	0.22158
GO:0048099	anterior/posterior lineage restriction, ...	2	1	0.24	0.22158
GO:1990258	histone glutamine methylation	2	1	0.24	0.22158
GO:0070212	protein poly-ADP-ribosylation	2	1	0.24	0.22158
GO:0002548	monocyte chemotaxis	2	1	0.24	0.22158
GO:0033384	geranyl diphosphate biosynthetic process	2	1	0.24	0.22158
GO:0048057	R3/R4 development	2	1	0.24	0.22158
GO:0042573	retinoic acid metabolic process	2	1	0.24	0.22158
GO:0033345	asparagine catabolic process via L-aspar...	2	1	0.24	0.22158
GO:0090234	regulation of kinetochore assembly	2	1	0.24	0.22158
GO:0090235	regulation of metaphase plate congressio...	2	1	0.24	0.22158
GO:0097752	regulation of DNA stability	2	1	0.24	0.22158
GO:0042699	follicle-stimulating hormone signaling p...	2	1	0.24	0.22158
GO:0006990	positive regulation of transcription fro...	2	1	0.24	0.22158
GO:0090204	protein localization to nuclear pore	2	1	0.24	0.22158
GO:0010265	SCF complex assembly	2	1	0.24	0.22158
GO:2000806	positive regulation of termination of RN...	2	1	0.24	0.22158
GO:0039008	pronephric nephron tubule morphogenesis	2	1	0.24	0.22158
GO:0032057	negative regulation of translational ini...	2	1	0.24	0.22158
GO:0007091	metaphase/anaphase transition of mitotic...	45	6	5.37	0.2216
GO:0046496	nicotinamide nucleotide metabolic proces...	13	2	1.55	0.22164
GO:0045778	positive regulation of ossification	14	2	1.67	0.22167
GO:1902807	negative regulation of cell cycle G1/S p...	23	3	2.75	0.22168
GO:0048515	spermatid differentiation	69	8	8.24	0.22177
GO:0048846	axon extension involved in axon guidance	21	2	2.51	0.22184
GO:0051294	establishment of spindle orientation	22	2	2.63	0.22186
GO:2000045	regulation of G1/S transition of mitotic...	40	4	4.78	0.22188
GO:0070301	cellular response to hydrogen peroxide	23	5	2.75	0.22224
GO:2000060	positive regulation of ubiquitin-depende...	46	2	5.49	0.22243
GO:0050731	positive regulation of peptidyl-tyrosine...	20	4	2.39	0.22252
GO:0036335	intestinal stem cell homeostasis	14	3	1.67	0.22265
GO:0032467	positive regulation of cytokinesis	14	3	1.67	0.22265
GO:0018279	protein N-linked glycosylation via aspar...	14	3	1.67	0.22265
GO:0043968	histone H2A acetylation	14	3	1.67	0.22265
GO:0015031	protein transport	669	91	79.9	0.22659
GO:0008587	imaginal disc-derived wing margin morpho...	33	9	3.94	0.22679
GO:0023052	signaling	2130	232	254.4	0.2268
GO:0008104	protein localization	1013	143	120.99	0.22701
GO:1990830	cellular response to leukemia inhibitory...	28	5	3.34	0.22788
GO:0007528	neuromuscular junction development	94	13	11.23	0.22848
GO:0030866	cortical actin cytoskeleton organization	36	6	4.3	0.22858
GO:0051289	protein homotetramerization	21	4	2.51	0.2287
GO:0007614	short-term memory	21	4	2.51	0.2287
GO:0045879	negative regulation of smoothened signal...	21	4	2.51	0.2287
GO:0034504	protein localization to nucleus	105	23	12.54	0.23743
GO:0002376	immune system process	709	89	84.68	0.23914
GO:0050708	regulation of protein secretion	73	12	8.72	0.24004
GO:0033120	positive regulation of RNA splicing	13	4	1.55	0.24038
GO:0006517	protein deglycosylation	14	4	1.67	0.24042
GO:0007020	microtubule nucleation	17	4	2.03	0.24055
GO:0000076	DNA replication checkpoint signaling	17	4	2.03	0.24055
GO:0035067	negative regulation of histone acetylati...	9	3	1.07	0.24057
GO:0009408	response to heat	67	15	8	0.24059
GO:0050766	positive regulation of phagocytosis	10	3	1.19	0.24061
GO:0001935	endothelial cell proliferation	28	5	3.34	0.24065
GO:0035335	peptidyl-tyrosine dephosphorylation	11	3	1.31	0.24065
GO:0010586	miRNA metabolic process	12	3	1.43	0.2407
GO:0032528	microvillus organization	15	3	1.79	0.24082
GO:0032008	positive regulation of TOR signaling	24	4	2.87	0.24084
GO:0071044	histone mRNA catabolic process	8	2	0.96	0.24089
GO:0031065	positive regulation of histone deacetyla...	8	2	0.96	0.24089
GO:0016572	histone phosphorylation	8	2	0.96	0.24089
GO:0010971	positive regulation of G2/M transition o...	8	2	0.96	0.24089
GO:0032728	positive regulation of interferon-beta p...	8	2	0.96	0.24089
GO:0071481	cellular response to X-ray	8	2	0.96	0.24089
GO:0048680	positive regulation of axon regeneration	8	2	0.96	0.24089
GO:0000244	spliceosomal tri-snRNP complex assembly	8	2	0.96	0.24089
GO:0043124	negative regulation of I-kappaB kinase/N...	8	2	0.96	0.24089
GO:0007567	parturition	8	2	0.96	0.24089
GO:0006296	nucleotide-excision repair, DNA incision...	8	2	0.96	0.24089
GO:0006568	tryptophan metabolic process	8	2	0.96	0.24089
GO:0071907	determination of digestive tract left/ri...	8	2	0.96	0.24089
GO:1902857	positive regulation of non-motile cilium...	8	2	0.96	0.24089
GO:0006607	NLS-bearing protein import into nucleus	8	2	0.96	0.24089
GO:0002576	platelet degranulation	8	2	0.96	0.24089
GO:0045899	positive regulation of RNA polymerase II...	8	2	0.96	0.24089
GO:0010591	regulation of lamellipodium assembly	17	3	2.03	0.24091
GO:0045785	positive regulation of cell adhesion	68	9	8.12	0.24091
GO:0042471	ear morphogenesis	34	4	4.06	0.24127
GO:0051963	regulation of synapse assembly	83	9	9.91	0.24154
GO:0007275	multicellular organism development	2417	307	288.68	0.2482
GO:0019827	stem cell population maintenance	90	15	10.75	0.25415
GO:0019722	calcium-mediated signaling	49	8	5.85	0.25505
GO:0007094	mitotic spindle assembly checkpoint sign...	23	5	2.75	0.25518
GO:0006879	cellular iron ion homeostasis	16	4	1.91	0.25527
GO:0070584	mitochondrion morphogenesis	15	3	1.79	0.2557
GO:0048100	wing disc anterior/posterior pattern for...	15	3	1.79	0.2557
GO:0071320	cellular response to cAMP	15	3	1.79	0.2557
GO:0019886	antigen processing and presentation of e...	15	3	1.79	0.2557
GO:0006919	activation of cysteine-type endopeptidas...	15	3	1.79	0.2557
GO:0000082	G1/S transition of mitotic cell cycle	62	8	7.41	0.25593
GO:0006816	calcium ion transport	111	12	13.26	0.25682
GO:0042067	establishment of ommatidial planar polar...	74	7	8.84	0.25713
GO:0001654	eye development	340	34	40.61	0.25934
GO:0006351	transcription, DNA-templated	1217	176	145.35	0.27211
GO:0040008	regulation of growth	278	32	33.2	0.27583
GO:0034599	cellular response to oxidative stress	72	10	8.6	0.28278
GO:0032092	positive regulation of protein binding	23	4	2.75	0.28293
GO:0010569	regulation of double-strand break repair...	25	8	2.99	0.28537
GO:0032786	positive regulation of DNA-templated tra...	28	6	3.34	0.28632
GO:0030326	embryonic limb morphogenesis	30	6	3.58	0.28642
GO:0009966	regulation of signal transduction	860	103	102.71	0.28667
GO:0048598	embryonic morphogenesis	283	35	33.8	0.28673
GO:0060384	innervation	11	3	1.31	0.28673
GO:0046825	regulation of protein export from nucleu...	15	3	1.79	0.28692
GO:0006207	'de novo' pyrimidine nucleobase biosynth...	9	2	1.07	0.28704
GO:0043697	cell dedifferentiation	9	2	1.07	0.28704
GO:0006525	arginine metabolic process	9	2	1.07	0.28704
GO:0006646	phosphatidylethanolamine biosynthetic pr...	9	2	1.07	0.28704
GO:0061158	3'-UTR-mediated mRNA destabilization	9	2	1.07	0.28704
GO:0033314	mitotic DNA replication checkpoint signa...	9	2	1.07	0.28704
GO:0090200	positive regulation of release of cytoch...	9	2	1.07	0.28704
GO:0007043	cell-cell junction assembly	61	8	7.29	0.28709
GO:0032024	positive regulation of insulin secretion	19	3	2.27	0.28711
GO:0010212	response to ionizing radiation	44	9	5.26	0.28792
GO:0002244	hematopoietic progenitor cell differenti...	37	8	4.42	0.28801

## Sheet: GO_QvW_DOWN_BR
GO.ID	Term	Annotated	Significant	Expected	DEG_Q_vs_W_Fisher
GO:0006886	intracellular protein transport	388	77	45.01	1.7e-10
GO:0006120	mitochondrial electron transport, NADH t...	16	12	1.86	5.2e-09
GO:0032981	mitochondrial respiratory chain complex ...	29	16	3.36	1.1e-08
GO:0015986	ATP synthesis coupled proton transport	14	12	1.62	2.3e-07
GO:0006096	glycolytic process	47	15	5.45	9.5e-07
GO:0000045	autophagosome assembly	48	20	5.57	1.7e-06
GO:0032482	Rab protein signal transduction	34	14	3.94	8.5e-06
GO:0006099	tricarboxylic acid cycle	30	13	3.48	9.2e-06
GO:0006122	mitochondrial electron transport, ubiqui...	7	6	0.81	1.3e-05
GO:0042391	regulation of membrane potential	140	35	16.24	1.6e-05
GO:0150007	clathrin-dependent synaptic vesicle endo...	5	5	0.58	1.9e-05
GO:1902600	proton transmembrane transport	43	24	4.99	5.6e-05
GO:1902476	chloride transmembrane transport	19	9	2.2	9.8e-05
GO:0098719	sodium ion import across plasma membrane	6	5	0.7	0.0001
GO:0050877	nervous system process	478	84	55.44	0.00032
GO:0042776	mitochondrial ATP synthesis coupled prot...	7	5	0.81	0.00032
GO:1990573	potassium ion import across plasma membr...	14	7	1.62	0.0004
GO:0016192	vesicle-mediated transport	646	141	74.93	0.00046
GO:0034220	ion transmembrane transport	299	93	34.68	0.00047
GO:0007616	long-term memory	42	13	4.87	0.00053
GO:0016079	synaptic vesicle exocytosis	65	21	7.54	0.00056
GO:0022900	electron transport chain	48	28	5.57	0.0007
GO:0044539	long-chain fatty acid import into cell	5	4	0.58	0.00076
GO:0006123	mitochondrial electron transport, cytoch...	5	4	0.58	0.00076
GO:0006102	isocitrate metabolic process	5	4	0.58	0.00076
GO:0036258	multivesicular body assembly	8	5	0.93	0.00078
GO:0045167	asymmetric protein localization involved...	8	5	0.93	0.00078
GO:0070588	calcium ion transmembrane transport	77	17	8.93	0.00081
GO:0016197	endosomal transport	124	34	14.38	0.00104
GO:0072583	clathrin-dependent endocytosis	32	14	3.71	0.00105
GO:0001662	behavioral fear response	12	6	1.39	0.00107
GO:0048172	regulation of short-term neuronal synapt...	16	7	1.86	0.00109
GO:0009636	response to toxic substance	50	12	5.8	0.00115
GO:0019991	septate junction assembly	25	9	2.9	0.00115
GO:0050808	synapse organization	219	41	25.4	0.00132
GO:0150008	bulk synaptic vesicle endocytosis	3	3	0.35	0.00147
GO:0007637	proboscis extension reflex	3	3	0.35	0.00147
GO:0001738	morphogenesis of a polarized epithelium	128	15	14.85	0.00148
GO:0048169	regulation of long-term neuronal synapti...	9	5	1.04	0.0016
GO:0008345	larval locomotory behavior	18	8	2.09	0.00166
GO:0035725	sodium ion transmembrane transport	29	15	3.36	0.002
GO:0060078	regulation of postsynaptic membrane pote...	37	10	4.29	0.00204
GO:0046034	ATP metabolic process	129	56	14.96	0.00233
GO:0043001	Golgi to plasma membrane protein transpo...	22	8	2.55	0.00246
GO:0006986	response to unfolded protein	53	11	6.15	0.00279
GO:0006094	gluconeogenesis	18	7	2.09	0.00289
GO:0007216	G protein-coupled glutamate receptor sig...	10	5	1.16	0.0029
GO:0006914	autophagy	204	47	23.66	0.00306
GO:0000209	protein polyubiquitination	123	25	14.27	0.00379
GO:0072659	protein localization to plasma membrane	98	24	11.37	0.0041
GO:0007291	sperm individualization	15	6	1.74	0.0043
GO:0007154	cell communication	2158	301	250.31	0.00432
GO:0042331	phototaxis	16	8	1.86	0.00433
GO:1901379	regulation of potassium ion transmembran...	32	8	3.71	0.00436
GO:0046929	negative regulation of neurotransmitter ...	8	5	0.93	0.00437
GO:0009409	response to cold	10	5	1.16	0.00437
GO:0048147	negative regulation of fibroblast prolif...	7	4	0.81	0.00438
GO:0006883	cellular sodium ion homeostasis	7	4	0.81	0.00438
GO:0048149	behavioral response to ethanol	35	10	4.06	0.00442
GO:0008049	male courtship behavior	45	11	5.22	0.00477
GO:0006654	phosphatidic acid biosynthetic process	11	5	1.28	0.00482
GO:0006891	intra-Golgi vesicle-mediated transport	21	8	2.44	0.00488
GO:0000422	autophagy of mitochondrion	45	8	5.22	0.00495
GO:0015031	protein transport	669	130	77.6	0.00513
GO:0007268	chemical synaptic transmission	325	78	37.7	0.00517
GO:0007034	vacuolar transport	89	19	10.32	0.00526
GO:0006538	glutamate catabolic process	6	4	0.7	0.00535
GO:0031468	nuclear membrane reassembly	7	4	0.81	0.00535
GO:0048266	behavioral response to pain	4	3	0.46	0.00536
GO:0006086	acetyl-CoA biosynthetic process from pyr...	4	3	0.46	0.00536
GO:0098693	regulation of synaptic vesicle cycle	4	3	0.46	0.00536
GO:0090254	cell elongation involved in imaginal dis...	4	3	0.46	0.00536
GO:1901223	negative regulation of NIK/NF-kappaB sig...	4	3	0.46	0.00536
GO:0006983	ER overload response	4	3	0.46	0.00536
GO:0007601	visual perception	94	19	10.9	0.00582
GO:0008277	regulation of G protein-coupled receptor...	28	10	3.25	0.00614
GO:0005975	carbohydrate metabolic process	268	55	31.09	0.00639
GO:0017157	regulation of exocytosis	69	19	8	0.00726
GO:0060857	establishment of glial blood-brain barri...	12	5	1.39	0.0075
GO:0009744	response to sucrose	12	5	1.39	0.0075
GO:0051016	barbed-end actin filament capping	8	4	0.93	0.00798
GO:0042420	dopamine catabolic process	8	4	0.93	0.00798
GO:0051967	negative regulation of synaptic transmis...	8	4	0.93	0.00798
GO:0016024	CDP-diacylglycerol biosynthetic process	8	4	0.93	0.00798
GO:0043547	positive regulation of GTPase activity	71	17	8.24	0.00811
GO:0007602	phototransduction	33	11	3.83	0.00857
GO:0046667	compound eye retinal cell programmed cel...	23	6	2.67	0.01107
GO:0006874	cellular calcium ion homeostasis	97	19	11.25	0.01122
GO:0048489	synaptic vesicle transport	35	12	4.06	0.0116
GO:0010801	negative regulation of peptidyl-threonin...	5	3	0.58	0.01228
GO:1902902	negative regulation of autophagosome ass...	5	3	0.58	0.01228
GO:0032229	negative regulation of synaptic transmis...	5	3	0.58	0.01228
GO:0035235	ionotropic glutamate receptor signaling ...	5	3	0.58	0.01228
GO:0015739	sialic acid transport	5	3	0.58	0.01228
GO:0014054	positive regulation of gamma-aminobutyri...	5	3	0.58	0.01228
GO:0046834	lipid phosphorylation	5	3	0.58	0.01228
GO:0030382	sperm mitochondrion organization	5	3	0.58	0.01228
GO:0036071	N-glycan fucosylation	5	3	0.58	0.01228
GO:0045213	neurotransmitter receptor metabolic proc...	5	3	0.58	0.01228
GO:0006865	amino acid transport	57	22	6.61	0.0125
GO:0035152	regulation of tube architecture, open tr...	47	13	5.45	0.01276
GO:0051403	stress-activated MAPK cascade	72	15	8.35	0.01278
GO:0045217	cell-cell junction maintenance	10	6	1.16	0.01284
GO:0051966	regulation of synaptic transmission, glu...	26	10	3.02	0.01289
GO:0098712	L-glutamate import across plasma membran...	3	3	0.35	0.01289
GO:1902882	regulation of response to oxidative stre...	21	5	2.44	0.01289
GO:0030859	polarized epithelial cell differentiatio...	16	4	1.86	0.01291
GO:1901858	regulation of mitochondrial DNA metaboli...	2	2	0.23	0.01292
GO:0016191	synaptic vesicle uncoating	2	2	0.23	0.01292
GO:0140009	L-aspartate import across plasma membran...	2	2	0.23	0.01292
GO:0016185	synaptic vesicle budding from presynapti...	2	2	0.23	0.01292
GO:1900020	positive regulation of protein kinase C ...	2	2	0.23	0.01292
GO:0021540	corpus callosum morphogenesis	2	2	0.23	0.01292
GO:1904120	positive regulation of otic vesicle morp...	2	2	0.23	0.01292
GO:0035494	SNARE complex disassembly	2	2	0.23	0.01292
GO:0050910	detection of mechanical stimulus involve...	2	2	0.23	0.01292
GO:0032258	cytoplasm to vacuole transport by the Cv...	2	2	0.23	0.01292
GO:0019749	cytoskeleton-dependent cytoplasmic trans...	2	2	0.23	0.01292
GO:0051490	negative regulation of filopodium assemb...	2	2	0.23	0.01292
GO:0000432	positive regulation of transcription fro...	2	2	0.23	0.01292
GO:0060134	prepulse inhibition	2	2	0.23	0.01292
GO:1903475	mitotic actomyosin contractile ring asse...	2	2	0.23	0.01292
GO:0019679	propionate metabolic process, methylcitr...	2	2	0.23	0.01292
GO:0003400	regulation of COPII vesicle coating	2	2	0.23	0.01292
GO:0015820	leucine transport	2	2	0.23	0.01292
GO:0015824	proline transport	2	2	0.23	0.01292
GO:0000715	nucleotide-excision repair, DNA damage r...	2	2	0.23	0.01292
GO:1903744	positive regulation of anterograde synap...	2	2	0.23	0.01292
GO:0009449	gamma-aminobutyric acid biosynthetic pro...	2	2	0.23	0.01292
GO:1904903	ESCRT III complex disassembly	2	2	0.23	0.01292
GO:0015917	aminophospholipid transport	2	2	0.23	0.01292
GO:0030388	fructose 1,6-bisphosphate metabolic proc...	2	2	0.23	0.01292
GO:1990227	paranodal junction maintenance	2	2	0.23	0.01292
GO:0010133	proline catabolic process to glutamate	2	2	0.23	0.01292
GO:0070779	D-aspartate import across plasma membran...	2	2	0.23	0.01292
GO:0014819	regulation of skeletal muscle contractio...	2	2	0.23	0.01292
GO:1900073	regulation of neuromuscular synaptic tra...	12	5	1.39	0.01305
GO:0019228	neuronal action potential	12	5	1.39	0.01305
GO:0007294	germarium-derived oocyte fate determinat...	9	4	1.04	0.01308
GO:0034497	protein localization to phagophore assem...	9	4	1.04	0.01308
GO:0006646	phosphatidylethanolamine biosynthetic pr...	9	4	1.04	0.01308
GO:0046956	positive phototaxis	9	4	1.04	0.01308
GO:0007391	dorsal closure	57	12	6.61	0.01437
GO:0006811	ion transport	517	138	59.97	0.01481
GO:0016567	protein ubiquitination	308	57	35.73	0.01504
GO:0061343	cell adhesion involved in heart morphoge...	14	5	1.62	0.01563
GO:0043525	positive regulation of neuron apoptotic ...	19	6	2.2	0.01566
GO:0006513	protein monoubiquitination	42	8	4.87	0.01843
GO:0071805	potassium ion transmembrane transport	75	23	8.7	0.0186
GO:0035249	synaptic transmission, glutamatergic	37	15	4.29	0.01932
GO:0035159	regulation of tube length, open tracheal...	17	7	1.97	0.01971
GO:0050796	regulation of insulin secretion	38	9	4.41	0.01974
GO:0030433	ubiquitin-dependent ERAD pathway	43	10	4.99	0.01999
GO:0006816	calcium ion transport	111	22	12.88	0.02077
GO:0016082	synaptic vesicle priming	15	5	1.74	0.0213
GO:0002028	regulation of sodium ion transport	17	6	1.97	0.02239
GO:0031629	synaptic vesicle fusion to presynaptic a...	9	5	1.04	0.02239
GO:0007638	mechanosensory behavior	11	5	1.28	0.02241
GO:0006024	glycosaminoglycan biosynthetic process	20	6	2.32	0.02241
GO:0097191	extrinsic apoptotic signaling pathway	43	8	4.99	0.02245
GO:0060080	inhibitory postsynaptic potential	11	4	1.28	0.02247
GO:0090162	establishment of epithelial cell polarit...	22	5	2.55	0.02248
GO:0032469	endoplasmic reticulum calcium ion homeos...	6	3	0.7	0.02249
GO:0035435	phosphate ion transmembrane transport	6	3	0.7	0.02249
GO:0002084	protein depalmitoylation	6	3	0.7	0.02249
GO:0071896	protein localization to adherens junctio...	6	3	0.7	0.02249
GO:0070072	vacuolar proton-transporting V-type ATPa...	6	3	0.7	0.02249
GO:0032967	positive regulation of collagen biosynth...	6	3	0.7	0.02249
GO:0046274	lignin catabolic process	6	3	0.7	0.02249
GO:0030007	cellular potassium ion homeostasis	6	3	0.7	0.02249
GO:0006995	cellular response to nitrogen starvation	6	3	0.7	0.02249
GO:0006930	substrate-dependent cell migration, cell...	6	3	0.7	0.02249
GO:0030866	cortical actin cytoskeleton organization	36	9	4.18	0.02558
GO:0007269	neurotransmitter secretion	98	30	11.37	0.02643
GO:0001558	regulation of cell growth	123	21	14.27	0.02805
GO:0051489	regulation of filopodium assembly	37	11	4.29	0.02807
GO:0046339	diacylglycerol metabolic process	13	5	1.51	0.02838
GO:0035646	endosome to melanosome transport	11	4	1.28	0.02846
GO:0045184	establishment of protein localization	708	135	82.12	0.03217
GO:0007584	response to nutrient	36	12	4.18	0.03282
GO:1901800	positive regulation of proteasomal prote...	51	10	5.92	0.03564
GO:0043523	regulation of neuron apoptotic process	52	10	6.03	0.03565
GO:0048853	forebrain morphogenesis	4	3	0.46	0.03575
GO:0050650	chondroitin sulfate proteoglycan biosynt...	13	4	1.51	0.03576
GO:0048048	embryonic eye morphogenesis	9	3	1.04	0.03579
GO:0035022	positive regulation of Rac protein signa...	3	2	0.35	0.03582
GO:0008292	acetylcholine biosynthetic process	3	2	0.35	0.03582
GO:0048227	plasma membrane to endosome transport	3	2	0.35	0.03582
GO:0070995	NADPH oxidation	3	2	0.35	0.03582
GO:1903361	protein localization to basolateral plas...	3	2	0.35	0.03582
GO:0099566	regulation of postsynaptic cytosolic cal...	3	2	0.35	0.03582
GO:0099575	regulation of protein catabolic process ...	3	2	0.35	0.03582
GO:1900119	positive regulation of execution phase o...	3	2	0.35	0.03582
GO:0002091	negative regulation of receptor internal...	3	2	0.35	0.03582
GO:0015889	cobalamin transport	3	2	0.35	0.03582
GO:0046334	octopamine catabolic process	3	2	0.35	0.03582
GO:0035583	sequestering of TGFbeta in extracellular...	3	2	0.35	0.03582
GO:0030050	vesicle transport along actin filament	3	2	0.35	0.03582
GO:0042429	serotonin catabolic process	3	2	0.35	0.03582
GO:0033037	polysaccharide localization	3	2	0.35	0.03582
GO:1990443	peptidyl-threonine autophosphorylation	3	2	0.35	0.03582
GO:0090461	glutamate homeostasis	3	2	0.35	0.03582
GO:0030187	melatonin biosynthetic process	3	2	0.35	0.03582
GO:0010248	establishment or maintenance of transmem...	3	2	0.35	0.03582
GO:0090181	regulation of cholesterol metabolic proc...	13	3	1.51	0.03583
GO:0060324	face development	15	3	1.74	0.03584
GO:0040012	regulation of locomotion	262	30	30.39	0.03592
GO:0001501	skeletal system development	100	15	11.6	0.03594
GO:0043666	regulation of phosphoprotein phosphatase...	17	5	1.97	0.036
GO:0046530	photoreceptor cell differentiation	165	17	19.14	0.03606
GO:0007427	epithelial cell migration, open tracheal...	23	7	2.67	0.03607
GO:0099149	regulation of postsynaptic neurotransmit...	7	3	0.81	0.03608
GO:0035158	regulation of tube diameter, open trache...	7	3	0.81	0.03608
GO:0071425	hematopoietic stem cell proliferation	7	3	0.81	0.03608
GO:0097320	plasma membrane tubulation	7	3	0.81	0.03608
GO:0010288	response to lead ion	7	3	0.81	0.03608
GO:0036342	post-anal tail morphogenesis	7	3	0.81	0.03608
GO:0043122	regulation of I-kappaB kinase/NF-kappaB ...	38	6	4.41	0.03613
GO:0044770	cell cycle phase transition	317	26	36.77	0.03666
GO:0009615	response to virus	79	9	9.16	0.03668
GO:0009612	response to mechanical stimulus	43	13	4.99	0.03824
GO:0018105	peptidyl-serine phosphorylation	93	20	10.79	0.03845
GO:0072499	photoreceptor cell axon guidance	12	4	1.39	0.03893
GO:0008103	oocyte microtubule cytoskeleton polariza...	12	4	1.39	0.03893
GO:0033138	positive regulation of peptidyl-serine p...	23	6	2.67	0.03936
GO:0009791	post-embryonic development	386	35	44.77	0.04156
GO:0007298	border follicle cell migration	57	12	6.61	0.04293
GO:0009408	response to heat	67	13	7.77	0.04519
GO:0032418	lysosome localization	27	6	3.13	0.04565
GO:0001578	microtubule bundle formation	73	8	8.47	0.0462
GO:0006511	ubiquitin-dependent protein catabolic pr...	303	47	35.15	0.04673
GO:0045332	phospholipid translocation	14	5	1.62	0.05118
GO:0045324	late endosome to vacuole transport	13	4	1.51	0.05132
GO:0006897	endocytosis	208	51	24.13	0.05179
GO:0050807	regulation of synapse organization	126	21	14.62	0.05231
GO:0005977	glycogen metabolic process	28	8	3.25	0.05257
GO:0007405	neuroblast proliferation	47	10	5.45	0.05259
GO:0007303	cytoplasmic transport, nurse cell to ooc...	10	5	1.16	0.0527
GO:0030011	maintenance of cell polarity	15	5	1.74	0.05278
GO:0032008	positive regulation of TOR signaling	24	6	2.78	0.05278
GO:0045924	regulation of female receptivity	12	4	1.39	0.05287
GO:0010800	positive regulation of peptidyl-threonin...	8	3	0.93	0.05294
GO:0060012	synaptic transmission, glycinergic	8	3	0.93	0.05294
GO:0043052	thermotaxis	8	3	0.93	0.05294
GO:0010971	positive regulation of G2/M transition o...	8	3	0.93	0.05294
GO:0071549	cellular response to dexamethasone stimu...	8	3	0.93	0.05294
GO:0007629	flight behavior	8	3	0.93	0.05294
GO:0018230	peptidyl-L-cysteine S-palmitoylation	8	3	0.93	0.05294
GO:0045186	zonula adherens assembly	8	3	0.93	0.05294
GO:0045175	basal protein localization	8	3	0.93	0.05294
GO:0036376	sodium ion export across plasma membrane	8	3	0.93	0.05294
GO:0006814	sodium ion transport	71	24	8.24	0.05665
GO:0051491	positive regulation of filopodium assemb...	25	6	2.9	0.05685
GO:0042593	glucose homeostasis	65	9	7.54	0.05722
GO:0006887	exocytosis	182	46	21.11	0.06292
GO:0045055	regulated exocytosis	130	34	15.08	0.06408
GO:0006650	glycerophospholipid metabolic process	133	29	15.43	0.06473
GO:0007612	learning	80	19	9.28	0.06525
GO:0070050	neuron cellular homeostasis	18	5	2.09	0.06549
GO:0051092	positive regulation of NF-kappaB transcr...	14	4	1.62	0.0656
GO:0007317	regulation of pole plasm oskar mRNA loca...	14	4	1.62	0.0656
GO:0051223	regulation of protein transport	151	22	17.52	0.06586
GO:0042136	neurotransmitter biosynthetic process	14	6	1.62	0.06591
GO:0006851	mitochondrial calcium ion transmembrane ...	8	4	0.93	0.06608
GO:0006104	succinyl-CoA metabolic process	5	3	0.58	0.06616
GO:0071500	cellular response to nitrosative stress	5	3	0.58	0.06616
GO:0048820	hair follicle maturation	6	3	0.7	0.06617
GO:0022011	myelination in peripheral nervous system	7	3	0.81	0.06619
GO:0097192	extrinsic apoptotic signaling pathway in...	9	3	1.04	0.06621
GO:0035095	behavioral response to nicotine	4	2	0.46	0.06627
GO:0016480	negative regulation of transcription by ...	4	2	0.46	0.06627
GO:0033211	adiponectin-activated signaling pathway	4	2	0.46	0.06627
GO:0036444	calcium import into the mitochondrion	4	2	0.46	0.06627
GO:0060088	auditory receptor cell stereocilium orga...	4	2	0.46	0.06627
GO:0048268	clathrin coat assembly	4	2	0.46	0.06627
GO:0106077	histone succinylation	4	2	0.46	0.06627
GO:0048715	negative regulation of oligodendrocyte d...	4	2	0.46	0.06627
GO:0106035	protein maturation by [4Fe-4S] cluster t...	4	2	0.46	0.06627
GO:0071397	cellular response to cholesterol	4	2	0.46	0.06627
GO:0032729	positive regulation of interferon-gamma ...	4	2	0.46	0.06627
GO:0048526	imaginal disc-derived wing expansion	4	2	0.46	0.06627
GO:0060278	regulation of ovulation	4	2	0.46	0.06627
GO:0015734	taurine transport	4	2	0.46	0.06627
GO:0032688	negative regulation of interferon-beta p...	4	2	0.46	0.06627
GO:0097051	establishment of protein localization to...	4	2	0.46	0.06627
GO:1990034	calcium ion export across plasma membran...	4	2	0.46	0.06627
GO:0006884	cell volume homeostasis	4	2	0.46	0.06627
GO:0051939	gamma-aminobutyric acid import	4	2	0.46	0.06627
GO:0046689	response to mercury ion	4	2	0.46	0.06627
GO:0045836	positive regulation of meiotic nuclear d...	4	2	0.46	0.06627
GO:1904059	regulation of locomotor rhythm	4	2	0.46	0.06627
GO:0030714	anterior/posterior axis specification, f...	4	2	0.46	0.06627
GO:0007017	microtubule-based process	456	50	52.89	0.0665
GO:0007399	nervous system development	1162	149	134.78	0.06684
GO:0051897	positive regulation of protein kinase B ...	26	6	3.02	0.0671
GO:0000132	establishment of mitotic spindle orienta...	20	5	2.32	0.06838
GO:0008366	axon ensheathment	47	13	5.45	0.07184
GO:0001676	long-chain fatty acid metabolic process	23	8	2.67	0.07226
GO:0034765	regulation of ion transmembrane transpor...	112	20	12.99	0.07236
GO:0061418	regulation of transcription from RNA pol...	11	4	1.28	0.07273
GO:0030901	midbrain development	14	4	1.62	0.0728
GO:0072375	medium-term memory	9	3	1.04	0.07287
GO:0010633	negative regulation of epithelial cell m...	9	3	1.04	0.07287
GO:2000370	positive regulation of clathrin-dependen...	9	3	1.04	0.07287
GO:0070498	interleukin-1-mediated signaling pathway	9	3	1.04	0.07287
GO:0048047	mating behavior, sex discrimination	9	3	1.04	0.07287
GO:0090630	activation of GTPase activity	33	7	3.83	0.07366
GO:0045732	positive regulation of protein catabolic...	89	18	10.32	0.07682
GO:0007274	neuromuscular synaptic transmission	39	11	4.52	0.07723
GO:0032456	endocytic recycling	38	8	4.41	0.07811
GO:0007528	neuromuscular junction development	94	19	10.9	0.08008
GO:0071902	positive regulation of protein serine/th...	30	7	3.48	0.08139
GO:0032509	endosome transport via multivesicular bo...	18	5	2.09	0.08154
GO:0006904	vesicle docking involved in exocytosis	27	6	3.13	0.08155
GO:0007614	short-term memory	21	5	2.44	0.0817
GO:0035099	hemocyte migration	15	4	1.74	0.0817
GO:0048146	positive regulation of fibroblast prolif...	15	4	1.74	0.0817
GO:0071320	cellular response to cAMP	15	4	1.74	0.0817
GO:0070373	negative regulation of ERK1 and ERK2 cas...	15	4	1.74	0.0817
GO:0050803	regulation of synapse structure or activ...	141	25	16.36	0.09394
GO:0000272	polysaccharide catabolic process	20	8	2.32	0.09471
GO:0031929	TOR signaling	66	13	7.66	0.09476
GO:0001889	liver development	36	8	4.18	0.09497
GO:0006661	phosphatidylinositol biosynthetic proces...	57	11	6.61	0.09498
GO:0008293	torso signaling pathway	13	4	1.51	0.09544
GO:0071361	cellular response to ethanol	10	3	1.16	0.09559
GO:0006032	chitin catabolic process	10	3	1.16	0.09559
GO:0038095	Fc-epsilon receptor signaling pathway	10	3	1.16	0.09559
GO:0007205	protein kinase C-activating G protein-co...	10	3	1.16	0.09559
GO:0002092	positive regulation of receptor internal...	10	3	1.16	0.09559
GO:0060612	adipose tissue development	10	3	1.16	0.09559
GO:2000463	positive regulation of excitatory postsy...	10	3	1.16	0.09559
GO:0002223	stimulatory C-type lectin receptor signa...	10	3	1.16	0.09559
GO:0045176	apical protein localization	10	3	1.16	0.09559
GO:0006486	protein glycosylation	116	14	13.46	0.09621
GO:0002250	adaptive immune response	44	4	5.1	0.09625
GO:0045333	cellular respiration	99	44	11.48	0.09657
GO:0045739	positive regulation of DNA repair	129	4	14.96	0.09853
GO:0007059	chromosome segregation	160	12	18.56	0.09918
GO:0070372	regulation of ERK1 and ERK2 cascade	41	10	4.76	0.10155
GO:1901216	positive regulation of neuron death	24	8	2.78	0.10156
GO:1901214	regulation of neuron death	78	14	9.05	0.10158
GO:0007006	mitochondrial membrane organization	38	9	4.41	0.10167
GO:0072593	reactive oxygen species metabolic proces...	54	10	6.26	0.10182
GO:0002011	morphogenesis of an epithelial sheet	22	6	2.55	0.10188
GO:0071560	cellular response to transforming growth...	55	9	6.38	0.10202
GO:0032874	positive regulation of stress-activated ...	29	6	3.36	0.10203
GO:0030517	negative regulation of axon extension	12	4	1.39	0.10204
GO:0051964	negative regulation of synapse assembly	25	5	2.9	0.10213
GO:0014047	glutamate secretion	8	3	0.93	0.10214
GO:0071786	endoplasmic reticulum tubular network or...	9	3	1.04	0.10216
GO:0032094	response to food	11	3	1.28	0.1022
GO:0072347	response to anesthetic	5	2	0.58	0.10226
GO:0030589	pseudocleavage involved in syncytial bla...	5	2	0.58	0.10226
GO:0048104	establishment of body hair or bristle pl...	5	2	0.58	0.10226
GO:0007377	germ-band extension	5	2	0.58	0.10226
GO:0048745	smooth muscle tissue development	5	2	0.58	0.10226
GO:0071321	cellular response to cGMP	5	2	0.58	0.10226
GO:0007482	haltere development	5	2	0.58	0.10226
GO:0007194	negative regulation of adenylate cyclase...	5	2	0.58	0.10226
GO:1900746	regulation of vascular endothelial growt...	5	2	0.58	0.10226
GO:0006172	ADP biosynthetic process	5	2	0.58	0.10226
GO:1903862	positive regulation of oxidative phospho...	5	2	0.58	0.10226
GO:0006101	citrate metabolic process	5	2	0.58	0.10226
GO:0006105	succinate metabolic process	5	2	0.58	0.10226
GO:0006729	tetrahydrobiopterin biosynthetic process	5	2	0.58	0.10226
GO:0042297	vocal learning	5	2	0.58	0.10226
GO:1905130	carcinine import across plasma membrane	5	2	0.58	0.10226
GO:0008355	olfactory learning	29	6	3.36	0.10379
GO:0044281	small molecule metabolic process	874	131	101.38	0.10978
GO:0001505	regulation of neurotransmitter levels	143	43	16.59	0.11068
GO:0019693	ribose phosphate metabolic process	214	49	24.82	0.1109
GO:0006753	nucleoside phosphate metabolic process	259	51	30.04	0.11126
GO:0031175	neuron projection development	548	66	63.56	0.11158
GO:0070374	positive regulation of ERK1 and ERK2 cas...	23	5	2.67	0.11211
GO:0002790	peptide secretion	58	14	6.73	0.11295
GO:0014706	striated muscle tissue development	99	18	11.48	0.11302
GO:0046883	regulation of hormone secretion	56	12	6.5	0.11315
GO:0009584	detection of visible light	30	8	3.48	0.11327
GO:0043620	regulation of DNA-templated transcriptio...	23	7	2.67	0.1133
GO:0015813	L-glutamate transmembrane transport	4	4	0.46	0.11339
GO:0070070	proton-transporting V-type ATPase comple...	7	4	0.81	0.11343
GO:0022406	membrane docking	52	9	6.03	0.11344
GO:0098884	postsynaptic neurotransmitter receptor i...	8	4	0.93	0.11345
GO:0021761	limbic system development	21	5	2.44	0.1135
GO:0051036	regulation of endosome size	5	3	0.58	0.11352
GO:0098597	observational learning	6	3	0.7	0.11353
GO:1903432	regulation of TORC1 signaling	27	5	3.13	0.11358
GO:0006941	striated muscle contraction	27	5	3.13	0.11358
GO:0006499	N-terminal protein myristoylation	2	2	0.23	0.1136
GO:1903748	negative regulation of establishment of ...	2	2	0.23	0.1136
GO:0005981	regulation of glycogen catabolic process	3	2	0.35	0.11361
GO:0099542	trans-synaptic signaling by endocannabin...	3	2	0.35	0.11361
GO:0006106	fumarate metabolic process	3	2	0.35	0.11361
GO:0031630	regulation of synaptic vesicle fusion to...	3	2	0.35	0.11361
GO:0001759	organ induction	3	2	0.35	0.11361
GO:0010664	negative regulation of striated muscle c...	4	2	0.46	0.11362
GO:0010796	regulation of multivesicular body size	4	2	0.46	0.11362
GO:0032608	interferon-beta production	14	3	1.62	0.11364
GO:0038066	p38MAPK cascade	6	2	0.7	0.11365
GO:0019076	viral release from host cell	6	2	0.7	0.11365
GO:0043201	response to leucine	7	2	0.81	0.11366
GO:0002495	antigen processing and presentation of p...	16	3	1.86	0.11367
GO:1905897	regulation of response to endoplasmic re...	17	3	1.97	0.11368
GO:0045839	negative regulation of mitotic nuclear d...	26	4	3.02	0.11368
GO:0055064	chloride ion homeostasis	1	1	0.12	0.1137
GO:0061881	positive regulation of anterograde axona...	1	1	0.12	0.1137
GO:0010739	positive regulation of protein kinase A ...	1	1	0.12	0.1137
GO:0061883	clathrin-dependent endocytosis involved ...	1	1	0.12	0.1137
GO:0021764	amygdala development	1	1	0.12	0.1137
GO:0045654	positive regulation of megakaryocyte dif...	1	1	0.12	0.1137
GO:0035093	spermatogenesis, exchange of chromosomal...	1	1	0.12	0.1137
GO:0140059	dendrite arborization	1	1	0.12	0.1137
GO:1990502	dense core granule maturation	1	1	0.12	0.1137
GO:0021897	forebrain astrocyte development	1	1	0.12	0.1137
GO:0140024	plus-end-directed endosome transport alo...	1	1	0.12	0.1137
GO:0042997	negative regulation of Golgi to plasma m...	1	1	0.12	0.1137
GO:0070672	response to interleukin-15	1	1	0.12	0.1137
GO:0061534	gamma-aminobutyric acid secretion, neuro...	1	1	0.12	0.1137
GO:0010593	negative regulation of lamellipodium ass...	1	1	0.12	0.1137
GO:0060061	Spemann organizer formation	1	1	0.12	0.1137
GO:0060067	cervix development	1	1	0.12	0.1137
GO:0032328	alanine transport	1	1	0.12	0.1137
GO:0051068	dihydrolipoamide metabolic process	1	1	0.12	0.1137
GO:0021579	medulla oblongata morphogenesis	1	1	0.12	0.1137
GO:0032307	negative regulation of prostaglandin sec...	1	1	0.12	0.1137
GO:1905962	glutamatergic neuron differentiation	1	1	0.12	0.1137
GO:0099151	regulation of postsynaptic density assem...	1	1	0.12	0.1137
GO:0071000	response to magnetism	1	1	0.12	0.1137
GO:1905920	positive regulation of CoA-transferase a...	1	1	0.12	0.1137
GO:0010626	negative regulation of Schwann cell prol...	1	1	0.12	0.1137
GO:0032489	regulation of Cdc42 protein signal trans...	1	1	0.12	0.1137
GO:0032417	positive regulation of sodium:proton ant...	1	1	0.12	0.1137
GO:1904456	negative regulation of neuronal action p...	1	1	0.12	0.1137
GO:0021678	third ventricle development	1	1	0.12	0.1137
GO:0031022	nuclear migration along microfilament	1	1	0.12	0.1137
GO:0035349	coenzyme A transmembrane transport	1	1	0.12	0.1137
GO:1904183	negative regulation of pyruvate dehydrog...	1	1	0.12	0.1137
GO:0050960	detection of temperature stimulus involv...	1	1	0.12	0.1137
GO:1904145	negative regulation of meiotic cell cycl...	1	1	0.12	0.1137
GO:0007374	posterior midgut invagination	1	1	0.12	0.1137
GO:0048712	negative regulation of astrocyte differe...	1	1	0.12	0.1137
GO:0070904	transepithelial L-ascorbic acid transpor...	1	1	0.12	0.1137
GO:0043032	positive regulation of macrophage activa...	1	1	0.12	0.1137
GO:1901953	positive regulation of anterograde dense...	1	1	0.12	0.1137
GO:0072703	cellular response to methyl methanesulfo...	1	1	0.12	0.1137
GO:0044111	formation of structure involved in a sym...	1	1	0.12	0.1137
GO:1904274	tricellular tight junction assembly	1	1	0.12	0.1137
GO:1904222	positive regulation of serine C-palmitoy...	1	1	0.12	0.1137
GO:0086023	adenylate cyclase-activating adrenergic ...	1	1	0.12	0.1137
GO:1904211	membrane protein proteolysis involved in...	1	1	0.12	0.1137
GO:1904219	positive regulation of CDP-diacylglycero...	1	1	0.12	0.1137
GO:0048850	hypophysis morphogenesis	1	1	0.12	0.1137
GO:0001966	thigmotaxis	1	1	0.12	0.1137
GO:0016557	peroxisome membrane biogenesis	1	1	0.12	0.1137
GO:0036517	chemoattraction of serotonergic neuron a...	1	1	0.12	0.1137
GO:0001988	positive regulation of heart rate involv...	1	1	0.12	0.1137
GO:0000301	retrograde transport, vesicle recycling ...	1	1	0.12	0.1137
GO:0001916	positive regulation of T cell mediated c...	1	1	0.12	0.1137
GO:0071493	cellular response to UV-B	1	1	0.12	0.1137
GO:0035179	larval turning behavior	1	1	0.12	0.1137
GO:0071468	cellular response to acidic pH	1	1	0.12	0.1137
GO:1904761	negative regulation of myofibroblast dif...	1	1	0.12	0.1137
GO:0071477	cellular hypotonic salinity response	1	1	0.12	0.1137
GO:0080163	regulation of protein serine/threonine p...	1	1	0.12	0.1137
GO:0071422	succinate transmembrane transport	1	1	0.12	0.1137
GO:0071423	malate transmembrane transport	1	1	0.12	0.1137
GO:0080121	AMP transport	1	1	0.12	0.1137
GO:0060155	platelet dense granule organization	1	1	0.12	0.1137
GO:0060157	urinary bladder development	1	1	0.12	0.1137
GO:0035298	regulation of Malpighian tubule size	1	1	0.12	0.1137
GO:0007185	transmembrane receptor protein tyrosine ...	1	1	0.12	0.1137
GO:1900169	regulation of glucocorticoid mediated si...	1	1	0.12	0.1137
GO:0072584	caveolin-mediated endocytosis	1	1	0.12	0.1137
GO:0060112	generation of ovulation cycle rhythm	1	1	0.12	0.1137
GO:0060136	embryonic process involved in female pre...	1	1	0.12	0.1137
GO:0099533	positive regulation of presynaptic cytos...	1	1	0.12	0.1137
GO:0043353	enucleate erythrocyte differentiation	1	1	0.12	0.1137
GO:0007287	Nebenkern assembly	1	1	0.12	0.1137
GO:0048621	post-embryonic digestive tract morphogen...	1	1	0.12	0.1137
GO:0051135	positive regulation of NK T cell activat...	1	1	0.12	0.1137
GO:0019510	S-adenosylhomocysteine catabolic process	1	1	0.12	0.1137
GO:0060212	negative regulation of nuclear-transcrib...	1	1	0.12	0.1137
GO:0035750	protein localization to myelin sheath ab...	1	1	0.12	0.1137
GO:0048633	positive regulation of skeletal muscle t...	1	1	0.12	0.1137
GO:1900224	positive regulation of nodal signaling p...	1	1	0.12	0.1137
GO:0044861	protein transport into plasma membrane r...	1	1	0.12	0.1137
GO:0018063	cytochrome c-heme linkage	1	1	0.12	0.1137
GO:0015729	oxaloacetate transport	1	1	0.12	0.1137
GO:0043490	malate-aspartate shuttle	1	1	0.12	0.1137
GO:1904527	negative regulation of microtubule bindi...	1	1	0.12	0.1137
GO:0071244	cellular response to carbon dioxide	1	1	0.12	0.1137
GO:0060750	epithelial cell proliferation involved i...	1	1	0.12	0.1137
GO:0015709	thiosulfate transport	1	1	0.12	0.1137
GO:0018008	N-terminal peptidyl-glycine N-myristoyla...	1	1	0.12	0.1137
GO:0060775	planar cell polarity pathway involved in...	1	1	0.12	0.1137
GO:0071205	protein localization to juxtaparanode re...	1	1	0.12	0.1137
GO:0060741	prostate gland stromal morphogenesis	1	1	0.12	0.1137
GO:0060744	mammary gland branching involved in thel...	1	1	0.12	0.1137
GO:0060734	regulation of endoplasmic reticulum stre...	1	1	0.12	0.1137
GO:1904691	negative regulation of type B pancreatic...	1	1	0.12	0.1137
GO:0002037	negative regulation of L-glutamate impor...	1	1	0.12	0.1137
GO:1900740	positive regulation of protein insertion...	1	1	0.12	0.1137
GO:0015882	L-ascorbic acid transmembrane transport	1	1	0.12	0.1137
GO:0035848	oviduct morphogenesis	1	1	0.12	0.1137
GO:1904685	positive regulation of metalloendopeptid...	1	1	0.12	0.1137
GO:0015810	aspartate transmembrane transport	1	1	0.12	0.1137
GO:0106161	positive regulation of small RNA loading...	1	1	0.12	0.1137
GO:0000711	meiotic DNA repair synthesis	1	1	0.12	0.1137
GO:0046359	butyrate catabolic process	1	1	0.12	0.1137
GO:0003138	primary heart field specification	1	1	0.12	0.1137
GO:1904649	regulation of fat cell apoptotic process	1	1	0.12	0.1137
GO:0015803	branched-chain amino acid transport	1	1	0.12	0.1137
GO:0060827	regulation of canonical Wnt signaling pa...	1	1	0.12	0.1137
GO:1903225	negative regulation of endodermal cell d...	1	1	0.12	0.1137
GO:0035582	sequestering of BMP in extracellular mat...	1	1	0.12	0.1137
GO:1903215	negative regulation of protein targeting...	1	1	0.12	0.1137
GO:0060809	mesodermal to mesenchymal transition inv...	1	1	0.12	0.1137
GO:0006478	peptidyl-tyrosine sulfation	1	1	0.12	0.1137
GO:0060599	lateral sprouting involved in mammary gl...	1	1	0.12	0.1137
GO:0000821	regulation of arginine metabolic process	1	1	0.12	0.1137
GO:0150078	positive regulation of neuroinflammatory...	1	1	0.12	0.1137
GO:0150012	positive regulation of neuron projection...	1	1	0.12	0.1137
GO:2000053	regulation of Wnt signaling pathway invo...	1	1	0.12	0.1137
GO:0060527	prostate epithelial cord arborization in...	1	1	0.12	0.1137
GO:0014045	establishment of endothelial blood-brain...	1	1	0.12	0.1137
GO:0035611	protein branching point deglutamylation	1	1	0.12	0.1137
GO:0060693	regulation of branching involved in sali...	1	1	0.12	0.1137
GO:0006116	NADH oxidation	1	1	0.12	0.1137
GO:0110069	syncytial embryo cellularization	1	1	0.12	0.1137
GO:0046168	glycerol-3-phosphate catabolic process	1	1	0.12	0.1137
GO:0070096	mitochondrial outer membrane translocase...	1	1	0.12	0.1137
GO:0060686	negative regulation of prostatic bud for...	1	1	0.12	0.1137
GO:0060638	mesenchymal-epithelial cell signaling	1	1	0.12	0.1137
GO:0042366	cobalamin catabolic process	1	1	0.12	0.1137
GO:1903830	magnesium ion transmembrane transport	1	1	0.12	0.1137
GO:0061092	positive regulation of phospholipid tran...	1	1	0.12	0.1137
GO:1904980	positive regulation of endosome organiza...	1	1	0.12	0.1137
GO:0006218	uridine catabolic process	1	1	0.12	0.1137
GO:0090082	positive regulation of heart induction b...	1	1	0.12	0.1137
GO:0090086	negative regulation of protein deubiquit...	1	1	0.12	0.1137
GO:0009437	carnitine metabolic process	1	1	0.12	0.1137
GO:1904934	negative regulation of cell proliferatio...	1	1	0.12	0.1137
GO:0009404	toxin metabolic process	1	1	0.12	0.1137
GO:1901069	guanosine-containing compound catabolic ...	1	1	0.12	0.1137
GO:0038168	epidermal growth factor receptor signali...	1	1	0.12	0.1137
GO:0018160	peptidyl-pyrromethane cofactor linkage	1	1	0.12	0.1137
GO:0006781	succinyl-CoA pathway	1	1	0.12	0.1137
GO:1901006	ubiquinone-6 biosynthetic process	1	1	0.12	0.1137
GO:0018117	protein adenylylation	1	1	0.12	0.1137
GO:2000397	positive regulation of ubiquitin-depende...	1	1	0.12	0.1137
GO:0046786	viral replication complex formation and ...	1	1	0.12	0.1137
GO:0009106	lipoate metabolic process	1	1	0.12	0.1137
GO:0046745	viral capsid secondary envelopment	1	1	0.12	0.1137
GO:0015951	purine ribonucleotide interconversion	1	1	0.12	0.1137
GO:0006855	xenobiotic transmembrane transport	1	1	0.12	0.1137
GO:2000301	negative regulation of synaptic vesicle ...	1	1	0.12	0.1137
GO:0015910	long-chain fatty acid import into peroxi...	1	1	0.12	0.1137
GO:0045347	negative regulation of MHC class II bios...	1	1	0.12	0.1137
GO:1905413	regulation of dense core granule exocyto...	1	1	0.12	0.1137
GO:0035900	response to isolation stress	1	1	0.12	0.1137
GO:0098735	positive regulation of the force of hear...	1	1	0.12	0.1137
GO:0070365	hepatocyte differentiation	1	1	0.12	0.1137
GO:0070327	thyroid hormone transport	1	1	0.12	0.1137
GO:0097325	melanocyte proliferation	1	1	0.12	0.1137
GO:2000436	positive regulation of protein neddylati...	1	1	0.12	0.1137
GO:0006585	dopamine biosynthetic process from tyros...	1	1	0.12	0.1137
GO:0006542	glutamine biosynthetic process	1	1	0.12	0.1137
GO:2000194	regulation of female gonad development	1	1	0.12	0.1137
GO:0061350	planar cell polarity pathway involved in...	1	1	0.12	0.1137
GO:0061354	planar cell polarity pathway involved in...	1	1	0.12	0.1137
GO:0070460	thyroid-stimulating hormone secretion	1	1	0.12	0.1137
GO:2000182	regulation of progesterone biosynthetic ...	1	1	0.12	0.1137
GO:0061347	planar cell polarity pathway involved in...	1	1	0.12	0.1137
GO:0061348	planar cell polarity pathway involved in...	1	1	0.12	0.1137
GO:0061349	planar cell polarity pathway involved in...	1	1	0.12	0.1137
GO:0042760	very long-chain fatty acid catabolic pro...	1	1	0.12	0.1137
GO:0070446	negative regulation of oligodendrocyte p...	1	1	0.12	0.1137
GO:0042758	long-chain fatty acid catabolic process	1	1	0.12	0.1137
GO:1905259	negative regulation of nitrosative stres...	1	1	0.12	0.1137
GO:0030311	poly-N-acetyllactosamine biosynthetic pr...	1	1	0.12	0.1137
GO:0018872	arsonoacetate metabolic process	1	1	0.12	0.1137
GO:0045112	integrin biosynthetic process	1	1	0.12	0.1137
GO:1905242	response to 3,3',5-triiodo-L-thyronine	1	1	0.12	0.1137
GO:0110155	NAD-cap decapping	1	1	0.12	0.1137
GO:1902843	positive regulation of netrin-activated ...	1	1	0.12	0.1137
GO:1902848	negative regulation of neuronal signal t...	1	1	0.12	0.1137
GO:0061433	cellular response to caloric restriction	1	1	0.12	0.1137
GO:0036084	GDP-fucose import into endoplasmic retic...	1	1	0.12	0.1137
GO:0034201	response to oleic acid	1	1	0.12	0.1137
GO:0016060	metarhodopsin inactivation	1	1	0.12	0.1137
GO:0110109	negative regulation of imaginal disc-der...	1	1	0.12	0.1137
GO:0017190	N-terminal peptidyl-aspartic acid acetyl...	1	1	0.12	0.1137
GO:0016031	tRNA import into mitochondrion	1	1	0.12	0.1137
GO:1990108	protein linear deubiquitination	1	1	0.12	0.1137
GO:0008050	female courtship behavior	1	1	0.12	0.1137
GO:0043921	modulation by host of viral transcriptio...	1	1	0.12	0.1137
GO:2000777	positive regulation of proteasomal ubiqu...	1	1	0.12	0.1137
GO:0090108	positive regulation of high-density lipo...	1	1	0.12	0.1137
GO:0045762	positive regulation of adenylate cyclase...	1	1	0.12	0.1137
GO:0014732	skeletal muscle atrophy	1	1	0.12	0.1137
GO:0070245	positive regulation of thymocyte apoptot...	1	1	0.12	0.1137
GO:0014894	response to denervation involved in regu...	1	1	0.12	0.1137
GO:0097753	membrane bending	1	1	0.12	0.1137
GO:0014878	response to electrical stimulus involved...	1	1	0.12	0.1137
GO:2000821	regulation of grooming behavior	1	1	0.12	0.1137
GO:0019060	intracellular transport of viral protein...	1	1	0.12	0.1137
GO:0019086	late viral transcription	1	1	0.12	0.1137
GO:0030245	cellulose catabolic process	1	1	0.12	0.1137
GO:1990737	response to manganese-induced endoplasmi...	1	1	0.12	0.1137
GO:2000568	positive regulation of memory T cell act...	1	1	0.12	0.1137
GO:0050893	sensory processing	1	1	0.12	0.1137
GO:0032000	positive regulation of fatty acid beta-o...	1	1	0.12	0.1137
GO:0070836	caveola assembly	1	1	0.12	0.1137
GO:0070837	dehydroascorbic acid transport	1	1	0.12	0.1137
GO:0010768	negative regulation of transcription fro...	1	1	0.12	0.1137
GO:0030724	testicular fusome organization	1	1	0.12	0.1137
GO:0034696	response to prostaglandin F	1	1	0.12	0.1137
GO:0098963	dendritic transport of messenger ribonuc...	1	1	0.12	0.1137
GO:0120161	regulation of cold-induced thermogenesis	22	3	2.55	0.11374
GO:0061572	actin filament bundle organization	66	7	7.66	0.11386
GO:0050779	RNA destabilization	53	3	6.15	0.11415
GO:0006836	neurotransmitter transport	131	38	15.2	0.11478
GO:0009306	protein secretion	111	19	12.88	0.1163
GO:0009267	cellular response to starvation	68	13	7.89	0.11678
GO:0042552	myelination	37	9	4.29	0.11812
GO:0006979	response to oxidative stress	144	21	16.7	0.11822
GO:0071363	cellular response to growth factor stimu...	178	30	20.65	0.11849
GO:0048193	Golgi vesicle transport	159	26	18.44	0.11902
GO:0045197	establishment or maintenance of epitheli...	30	7	3.48	0.12025
GO:0016358	dendrite development	205	21	23.78	0.12053
GO:0042058	regulation of epidermal growth factor re...	32	6	3.71	0.1206
GO:0043407	negative regulation of MAP kinase activi...	18	4	2.09	0.12071
GO:0042332	gravitaxis	18	4	2.09	0.12071
GO:0051085	chaperone cofactor-dependent protein ref...	11	3	1.28	0.12077
GO:0033539	fatty acid beta-oxidation using acyl-CoA...	11	3	1.28	0.12077
GO:0046855	inositol phosphate dephosphorylation	11	3	1.28	0.12077
GO:0016322	neuron remodeling	21	4	2.44	0.12081
GO:0045787	positive regulation of cell cycle	108	13	12.53	0.12106
GO:0009566	fertilization	39	4	4.52	0.12138
GO:2000300	regulation of synaptic vesicle exocytosi...	25	6	2.9	0.12872
GO:0045494	photoreceptor cell maintenance	24	5	2.78	0.12909
GO:0046843	dorsal appendage formation	24	5	2.78	0.12909
GO:0009617	response to bacterium	168	15	19.49	0.13176
GO:0043312	neutrophil degranulation	38	7	4.41	0.13366
GO:0006898	receptor-mediated endocytosis	86	27	9.98	0.13419
GO:0006457	protein folding	103	17	11.95	0.13684
GO:0030534	adult behavior	112	21	12.99	0.13757
GO:0008582	regulation of synaptic assembly at neuro...	58	11	6.73	0.13906
GO:0010508	positive regulation of autophagy	37	8	4.29	0.1393
GO:0045773	positive regulation of axon extension	22	5	2.55	0.13979
GO:0071230	cellular response to amino acid stimulus	24	5	2.78	0.13988
GO:0071277	cellular response to calcium ion	18	4	2.09	0.14
GO:0050953	sensory perception of light stimulus	100	21	11.6	0.14012
GO:0034605	cellular response to heat	31	5	3.6	0.14018
GO:0006497	protein lipidation	54	14	6.26	0.14055
GO:0046488	phosphatidylinositol metabolic process	77	16	8.93	0.1407
GO:0061640	cytoskeleton-dependent cytokinesis	69	13	8	0.14121
GO:0016334	establishment or maintenance of polarity...	18	7	2.09	0.14126
GO:0008306	associative learning	45	10	5.22	0.14128
GO:0043491	protein kinase B signaling	39	9	4.52	0.14135
GO:0051453	regulation of intracellular pH	21	6	2.44	0.14159
GO:0010883	regulation of lipid storage	31	7	3.6	0.14162
GO:0032228	regulation of synaptic transmission, GAB...	14	5	1.62	0.14164
GO:0045921	positive regulation of exocytosis	32	7	3.71	0.14165
GO:0048066	developmental pigmentation	70	11	8.12	0.14172
GO:0019369	arachidonic acid metabolic process	8	3	0.93	0.14195
GO:0051560	mitochondrial calcium ion homeostasis	9	3	1.04	0.14198
GO:0046033	AMP metabolic process	12	3	1.39	0.14206
GO:0016336	establishment or maintenance of polarity...	6	2	0.7	0.14214
GO:0030536	larval feeding behavior	6	2	0.7	0.14214
GO:0045938	positive regulation of circadian sleep/w...	6	2	0.7	0.14214
GO:0035338	long-chain fatty-acyl-CoA biosynthetic p...	6	2	0.7	0.14214
GO:0007395	dorsal closure, spreading of leading edg...	6	2	0.7	0.14214
GO:0033615	mitochondrial proton-transporting ATP sy...	6	2	0.7	0.14214
GO:0048741	skeletal muscle fiber development	6	2	0.7	0.14214
GO:0007318	pole plasm protein localization	6	2	0.7	0.14214
GO:0048703	embryonic viscerocranium morphogenesis	6	2	0.7	0.14214
GO:0001975	response to amphetamine	6	2	0.7	0.14214
GO:0006083	acetate metabolic process	6	2	0.7	0.14214
GO:0019563	glycerol catabolic process	6	2	0.7	0.14214
GO:0044803	multi-organism membrane organization	6	2	0.7	0.14214
GO:0014059	regulation of dopamine secretion	6	2	0.7	0.14214
GO:0006183	GTP biosynthetic process	6	2	0.7	0.14214
GO:0043703	photoreceptor cell fate determination	6	2	0.7	0.14214
GO:0006228	UTP biosynthetic process	6	2	0.7	0.14214
GO:1990001	inhibition of cysteine-type endopeptidas...	6	2	0.7	0.14214
GO:0002479	antigen processing and presentation of e...	6	2	0.7	0.14214
GO:0042421	norepinephrine biosynthetic process	6	2	0.7	0.14214
GO:0034334	adherens junction maintenance	6	2	0.7	0.14214
GO:0015937	coenzyme A biosynthetic process	6	2	0.7	0.14214
GO:0045199	maintenance of epithelial cell apical/ba...	6	2	0.7	0.14214
GO:0006627	protein processing involved in protein t...	6	2	0.7	0.14214
GO:2000274	regulation of epithelial cell migration,...	6	2	0.7	0.14214
GO:0017196	N-terminal peptidyl-methionine acetylati...	6	2	0.7	0.14214
GO:0090129	positive regulation of synapse maturatio...	6	2	0.7	0.14214
GO:0008069	dorsal/ventral axis specification, ovari...	6	2	0.7	0.14214
GO:0090148	membrane fission	6	2	0.7	0.14214
GO:0034551	mitochondrial respiratory chain complex ...	6	2	0.7	0.14214
GO:0070863	positive regulation of protein exit from...	6	2	0.7	0.14214
GO:0071711	basement membrane organization	15	3	1.74	0.14215
GO:0061178	regulation of insulin secretion involved...	16	3	1.86	0.14217
GO:0034613	cellular protein localization	691	126	80.15	0.14241
GO:0045807	positive regulation of endocytosis	47	12	5.45	0.14638
GO:0003333	amino acid transmembrane transport	25	9	2.9	0.14655
GO:0035317	imaginal disc-derived wing hair organiza...	21	6	2.44	0.14739
GO:0006518	peptide metabolic process	518	39	60.08	0.14761
GO:0055072	iron ion homeostasis	28	6	3.25	0.14766
GO:0055059	asymmetric neuroblast division	20	5	2.32	0.14769
GO:0006826	iron ion transport	20	5	2.32	0.14769
GO:0006515	protein quality control for misfolded or...	18	4	2.09	0.14794
GO:0007265	Ras protein signal transduction	125	34	14.5	0.15461
GO:0040011	locomotion	756	90	87.69	0.16126
GO:0008340	determination of adult lifespan	62	10	7.19	0.16132
GO:0007271	synaptic transmission, cholinergic	19	4	2.2	0.1623
GO:0043010	camera-type eye development	91	11	10.56	0.16281
GO:0051865	protein autoubiquitination	40	7	4.64	0.16284
GO:0008543	fibroblast growth factor receptor signal...	38	8	4.41	0.16538
GO:0007030	Golgi organization	75	11	8.7	0.16739
GO:0051124	synaptic assembly at neuromuscular junct...	71	14	8.24	0.17538
GO:0051591	response to cAMP	28	7	3.25	0.17619
GO:0021766	hippocampus development	13	3	1.51	0.17706
GO:0032402	melanosome transport	13	3	1.51	0.17706
GO:0048791	calcium ion-regulated exocytosis of neur...	13	3	1.51	0.17706
GO:0007426	tracheal outgrowth, open tracheal system	13	3	1.51	0.17706
GO:0043388	positive regulation of DNA binding	13	3	1.51	0.17706
GO:0002063	chondrocyte development	13	3	1.51	0.17706
GO:0009749	response to glucose	48	6	5.57	0.17744
GO:0045454	cell redox homeostasis	41	7	4.76	0.17841
GO:0006090	pyruvate metabolic process	55	18	6.38	0.18139
GO:0009142	nucleoside triphosphate biosynthetic pro...	47	17	5.45	0.18142
GO:0007613	memory	81	20	9.4	0.18148
GO:0048488	synaptic vesicle endocytosis	41	14	4.76	0.18218
GO:0003015	heart process	63	14	7.31	0.18287
GO:0045927	positive regulation of growth	104	18	12.06	0.18306
GO:0030073	insulin secretion	46	11	5.34	0.18319
GO:0060047	heart contraction	55	11	6.38	0.1835
GO:0046328	regulation of JNK cascade	55	10	6.38	0.1838
GO:0045451	pole plasm oskar mRNA localization	21	6	2.44	0.18384
GO:0001895	retina homeostasis	31	7	3.6	0.18388
GO:0030048	actin filament-based movement	38	7	4.41	0.18412
GO:0034314	Arp2/3 complex-mediated actin nucleation	13	4	1.51	0.18417
GO:0046580	negative regulation of Ras protein signa...	15	4	1.74	0.18424
GO:0016059	deactivation of rhodopsin mediated signa...	8	3	0.93	0.1843
GO:0010591	regulation of lamellipodium assembly	17	4	1.97	0.18431
GO:0001737	establishment of imaginal disc-derived w...	9	3	1.04	0.18433
GO:0016476	regulation of embryonic cell shape	10	3	1.16	0.18437
GO:0006611	protein export from nucleus	22	4	2.55	0.18448
GO:0019432	triglyceride biosynthetic process	23	4	2.67	0.18451
GO:0010803	regulation of tumor necrosis factor-medi...	7	2	0.81	0.18457
GO:0040037	negative regulation of fibroblast growth...	7	2	0.81	0.18457
GO:0045956	positive regulation of calcium ion-depen...	7	2	0.81	0.18457
GO:0050975	sensory perception of touch	7	2	0.81	0.18457
GO:0007370	ventral furrow formation	7	2	0.81	0.18457
GO:0061952	midbody abscission	7	2	0.81	0.18457
GO:0048843	negative regulation of axon extension in...	7	2	0.81	0.18457
GO:0007412	axon target recognition	7	2	0.81	0.18457
GO:0035212	cell competition in a multicellular orga...	7	2	0.81	0.18457
GO:0043252	sodium-independent organic anion transpo...	7	2	0.81	0.18457
GO:0006108	malate metabolic process	7	2	0.81	0.18457
GO:0007630	jump response	7	2	0.81	0.18457
GO:1903543	positive regulation of exosomal secretio...	7	2	0.81	0.18457
GO:0006589	octopamine biosynthetic process	7	2	0.81	0.18457
GO:0090160	Golgi to lysosome transport	7	2	0.81	0.18457
GO:1904031	positive regulation of cyclin-dependent ...	7	2	0.81	0.18457
GO:0000212	meiotic spindle organization	17	3	1.97	0.18461
GO:0007519	skeletal muscle tissue development	44	9	5.1	0.18471
GO:0001952	regulation of cell-matrix adhesion	40	5	4.64	0.18479
GO:0042110	T cell activation	61	7	7.08	0.18491
GO:0007160	cell-matrix adhesion	68	11	7.89	0.18505
GO:0043113	receptor clustering	26	6	3.02	0.18516
GO:0030199	collagen fibril organization	20	4	2.32	0.18579
GO:0008333	endosome to lysosome transport	27	5	3.13	0.18617
GO:0016311	dephosphorylation	153	23	17.75	0.20563
GO:0050806	positive regulation of synaptic transmis...	41	10	4.76	0.20577
GO:0006623	protein targeting to vacuole	26	7	3.02	0.20633
GO:0009411	response to UV	40	8	4.64	0.20659
GO:0070593	dendrite self-avoidance	28	5	3.25	0.20695
GO:0071346	cellular response to interferon-gamma	14	3	1.62	0.20747
GO:0043162	ubiquitin-dependent protein catabolic pr...	14	3	1.62	0.20747
GO:1990090	cellular response to nerve growth factor...	14	3	1.62	0.20747
GO:0036010	protein localization to endosome	14	3	1.62	0.20747
GO:0050885	neuromuscular process controlling balanc...	14	3	1.62	0.20747
GO:0043280	positive regulation of cysteine-type end...	29	4	3.36	0.20777
GO:0045887	positive regulation of synaptic assembly...	21	4	2.44	0.21028
GO:0007552	metamorphosis	257	27	29.81	0.21232
GO:0051128	regulation of cellular component organiz...	966	118	112.05	0.21279
GO:0007215	glutamate receptor signaling pathway	17	9	1.97	0.2132
GO:0044091	membrane biogenesis	28	10	3.25	0.21325
GO:0007300	ovarian nurse cell to oocyte transport	18	8	2.09	0.21343
GO:0042325	regulation of phosphorylation	324	42	37.58	0.21356
GO:0046473	phosphatidic acid metabolic process	13	6	1.51	0.21372
GO:0098930	axonal transport	31	7	3.6	0.21393
GO:0006029	proteoglycan metabolic process	43	8	4.99	0.214
GO:0055075	potassium ion homeostasis	8	4	0.93	0.21401
GO:0032964	collagen biosynthetic process	8	4	0.93	0.21401
GO:0046755	viral budding	15	4	1.74	0.21417
GO:0006072	glycerol-3-phosphate metabolic process	7	3	0.81	0.21419
GO:0007007	inner mitochondrial membrane organizatio...	16	4	1.86	0.2142
GO:0015936	coenzyme A metabolic process	8	3	0.93	0.21421
GO:0042590	antigen processing and presentation of e...	8	3	0.93	0.21421
GO:0001659	temperature homeostasis	27	5	3.13	0.21425
GO:0035308	negative regulation of protein dephospho...	10	3	1.16	0.21426
GO:1990182	exosomal secretion	11	3	1.28	0.21428
GO:0045652	regulation of megakaryocyte differentiat...	3	2	0.35	0.2143
GO:0002026	regulation of the force of heart contrac...	3	2	0.35	0.2143
GO:0042416	dopamine biosynthetic process	3	2	0.35	0.2143
GO:0090277	positive regulation of peptide hormone s...	21	4	2.44	0.21431
GO:0045671	negative regulation of osteoclast differ...	4	2	0.46	0.21432
GO:0050942	positive regulation of pigment cell diff...	4	2	0.46	0.21432
GO:1903551	regulation of extracellular exosome asse...	4	2	0.46	0.21432
GO:0097201	negative regulation of transcription fro...	4	2	0.46	0.21432
GO:0032527	protein exit from endoplasmic reticulum	22	4	2.55	0.21433
GO:1902916	positive regulation of protein polyubiqu...	5	2	0.58	0.21435
GO:0061049	cell growth involved in cardiac muscle c...	5	2	0.58	0.21435
GO:0030033	microvillus assembly	5	2	0.58	0.21435
GO:0046850	regulation of bone remodeling	5	2	0.58	0.21435
GO:0045778	positive regulation of ossification	14	3	1.62	0.21435
GO:0042065	glial cell growth	6	2	0.7	0.21437
GO:0002433	immune response-regulating cell surface ...	6	2	0.7	0.21437
GO:1903205	regulation of hydrogen peroxide-induced ...	7	2	0.81	0.21439
GO:0010874	regulation of cholesterol efflux	8	2	0.93	0.21442
GO:0007220	Notch receptor processing	8	2	0.93	0.21442
GO:0008631	intrinsic apoptotic signaling pathway in...	9	2	1.04	0.21444
GO:0098971	anterograde dendritic transport of neuro...	2	1	0.23	0.21448
GO:0001744	insect visual primordium formation	2	1	0.23	0.21448
GO:0098921	retrograde trans-synaptic signaling by e...	2	1	0.23	0.21448
GO:0036499	PERK-mediated unfolded protein response	2	1	0.23	0.21448
GO:0030860	regulation of polarized epithelial cell ...	2	1	0.23	0.21448
GO:0010868	negative regulation of triglyceride bios...	2	1	0.23	0.21448
GO:0097500	receptor localization to non-motile cili...	2	1	0.23	0.21448
GO:0048341	paraxial mesoderm formation	2	1	0.23	0.21448
GO:0045636	positive regulation of melanocyte differ...	2	1	0.23	0.21448
GO:0035074	pupation	2	1	0.23	0.21448
GO:0035021	negative regulation of Rac protein signa...	2	1	0.23	0.21448
GO:1901555	response to paclitaxel	2	1	0.23	0.21448
GO:0021817	nucleokinesis involved in cell motility ...	2	1	0.23	0.21448
GO:0016182	synaptic vesicle budding from endosome	2	1	0.23	0.21448
GO:0019371	cyclooxygenase pathway	2	1	0.23	0.21448
GO:0097638	L-arginine import across plasma membrane	2	1	0.23	0.21448
GO:0036149	phosphatidylinositol acyl-chain remodeli...	2	1	0.23	0.21448
GO:0060024	rhythmic synaptic transmission	2	1	0.23	0.21448
GO:0060028	convergent extension involved in axis el...	2	1	0.23	0.21448
GO:0001579	medium-chain fatty acid transport	2	1	0.23	0.21448
GO:0060029	convergent extension involved in organog...	2	1	0.23	0.21448
GO:0061684	chaperone-mediated autophagy	2	1	0.23	0.21448
GO:0016264	gap junction assembly	2	1	0.23	0.21448
GO:0019452	L-cysteine catabolic process to taurine	2	1	0.23	0.21448
GO:0021539	subthalamus development	2	1	0.23	0.21448
GO:0019449	L-cysteine catabolic process to hypotaur...	2	1	0.23	0.21448
GO:0048137	spermatocyte division	2	1	0.23	0.21448
GO:0034983	peptidyl-lysine deacetylation	2	1	0.23	0.21448
GO:0020028	endocytic hemoglobin import into cell	2	1	0.23	0.21448
GO:0044351	macropinocytosis	2	1	0.23	0.21448
GO:1905906	regulation of amyloid fibril formation	2	1	0.23	0.21448
GO:0033563	dorsal/ventral axon guidance	2	1	0.23	0.21448
GO:0048251	elastic fiber assembly	2	1	0.23	0.21448
GO:0045977	positive regulation of mitotic cell cycl...	2	1	0.23	0.21448
GO:0048211	Golgi vesicle docking	2	1	0.23	0.21448
GO:0048213	Golgi vesicle prefusion complex stabiliz...	2	1	0.23	0.21448
GO:0048240	sperm capacitation	2	1	0.23	0.21448
GO:0035320	imaginal disc-derived wing hair site sel...	2	1	0.23	0.21448
GO:0072201	negative regulation of mesenchymal cell ...	2	1	0.23	0.21448
GO:0043097	pyrimidine nucleoside salvage	2	1	0.23	0.21448
GO:0050965	detection of temperature stimulus involv...	2	1	0.23	0.21448
GO:0050966	detection of mechanical stimulus involve...	2	1	0.23	0.21448
GO:0007352	zygotic specification of dorsal/ventral ...	2	1	0.23	0.21448
GO:0019287	isopentenyl diphosphate biosynthetic pro...	2	1	0.23	0.21448
GO:0019243	methylglyoxal catabolic process to D-lac...	2	1	0.23	0.21448
GO:0035458	cellular response to interferon-beta	2	1	0.23	0.21448
GO:0007343	egg activation	2	1	0.23	0.21448
GO:0044179	hemolysis in other organism	2	1	0.23	0.21448
GO:0007490	tergite morphogenesis	2	1	0.23	0.21448
GO:0035191	nuclear axial expansion	2	1	0.23	0.21448
GO:0010961	cellular magnesium ion homeostasis	2	1	0.23	0.21448
GO:0001955	blood vessel maturation	2	1	0.23	0.21448
GO:0007421	stomatogastric nervous system developmen...	2	1	0.23	0.21448
GO:0000493	box H/ACA snoRNP assembly	2	1	0.23	0.21448
GO:0032775	DNA methylation on adenine	2	1	0.23	0.21448
GO:0010909	positive regulation of heparan sulfate p...	2	1	0.23	0.21448
GO:0120177	negative regulation of torso signaling p...	2	1	0.23	0.21448
GO:0006015	5-phosphoribose 1-diphosphate biosynthet...	2	1	0.23	0.21448
GO:0000415	negative regulation of histone H3-K36 me...	2	1	0.23	0.21448
GO:2001137	positive regulation of endocytic recycli...	2	1	0.23	0.21448
GO:1900195	positive regulation of oocyte maturation	2	1	0.23	0.21448
GO:0044208	'de novo' AMP biosynthetic process	2	1	0.23	0.21448
GO:0006002	fructose 6-phosphate metabolic process	2	1	0.23	0.21448
GO:0071404	cellular response to low-density lipopro...	2	1	0.23	0.21448
GO:0099578	regulation of translation at postsynapse...	2	1	0.23	0.21448
GO:1903347	negative regulation of bicellular tight ...	2	1	0.23	0.21448
GO:0003380	establishment or maintenance of cytoskel...	2	1	0.23	0.21448
GO:0099502	calcium-dependent activation of synaptic...	2	1	0.23	0.21448
GO:0007299	ovarian follicle cell-cell adhesion	2	1	0.23	0.21448
GO:0019551	glutamate catabolic process to 2-oxoglut...	2	1	0.23	0.21448
GO:0003334	keratinocyte development	2	1	0.23	0.21448
GO:0035795	negative regulation of mitochondrial mem...	2	1	0.23	0.21448
GO:0048672	positive regulation of collateral sprout...	2	1	0.23	0.21448
GO:2001205	negative regulation of osteoclast develo...	2	1	0.23	0.21448
GO:2001206	positive regulation of osteoclast develo...	2	1	0.23	0.21448
GO:0062099	negative regulation of programmed necrot...	2	1	0.23	0.21448
GO:0048615	embryonic anterior midgut (ectodermal) m...	2	1	0.23	0.21448
GO:0007223	Wnt signaling pathway, calcium modulatin...	2	1	0.23	0.21448
GO:0015790	UDP-xylose transmembrane transport	2	1	0.23	0.21448
GO:1903422	negative regulation of synaptic vesicle ...	2	1	0.23	0.21448
GO:1900226	negative regulation of NLRP3 inflammasom...	2	1	0.23	0.21448
GO:0015782	CMP-N-acetylneuraminate transmembrane tr...	2	1	0.23	0.21448
GO:0038031	non-canonical Wnt signaling pathway via ...	2	1	0.23	0.21448
GO:0060762	regulation of branching involved in mamm...	2	1	0.23	0.21448
GO:0071236	cellular response to antibiotic	2	1	0.23	0.21448
GO:0044805	late nucleophagy	2	1	0.23	0.21448
GO:0032691	negative regulation of interleukin-1 bet...	2	1	0.23	0.21448
GO:0018002	N-terminal peptidyl-glutamic acid acetyl...	2	1	0.23	0.21448
GO:0003402	planar cell polarity pathway involved in...	2	1	0.23	0.21448
GO:0060729	intestinal epithelial structure maintena...	2	1	0.23	0.21448
GO:0043418	homocysteine catabolic process	2	1	0.23	0.21448
GO:0015866	ADP transport	2	1	0.23	0.21448
GO:0015871	choline transport	2	1	0.23	0.21448
GO:0022028	tangential migration from the subventric...	2	1	0.23	0.21448
GO:0051770	positive regulation of nitric-oxide synt...	2	1	0.23	0.21448
GO:0046322	negative regulation of fatty acid oxidat...	2	1	0.23	0.21448
GO:0046340	diacylglycerol catabolic process	2	1	0.23	0.21448
GO:0046338	phosphatidylethanolamine catabolic proce...	2	1	0.23	0.21448
GO:0035526	retrograde transport, plasma membrane to...	2	1	0.23	0.21448
GO:0006481	C-terminal protein methylation	2	1	0.23	0.21448
GO:0071872	cellular response to epinephrine stimulu...	2	1	0.23	0.21448
GO:0051885	positive regulation of timing of anagen	2	1	0.23	0.21448
GO:2000064	regulation of cortisol biosynthetic proc...	2	1	0.23	0.21448
GO:0035666	TRIF-dependent toll-like receptor signal...	2	1	0.23	0.21448
GO:2000049	positive regulation of cell-cell adhesio...	2	1	0.23	0.21448
GO:0035621	ER to Golgi ceramide transport	2	1	0.23	0.21448
GO:0035617	stress granule disassembly	2	1	0.23	0.21448
GO:0006114	glycerol biosynthetic process	2	1	0.23	0.21448
GO:0097050	type B pancreatic cell apoptotic process	2	1	0.23	0.21448
GO:0060620	regulation of cholesterol import	2	1	0.23	0.21448
GO:0002317	plasma cell differentiation	2	1	0.23	0.21448
GO:0060631	regulation of meiosis I	2	1	0.23	0.21448
GO:0097037	heme export	2	1	0.23	0.21448
GO:1904960	positive regulation of cytochrome-c oxid...	2	1	0.23	0.21448
GO:0006226	dUMP biosynthetic process	2	1	0.23	0.21448
GO:0090084	negative regulation of inclusion body as...	2	1	0.23	0.21448
GO:0031581	hemidesmosome assembly	2	1	0.23	0.21448
GO:0006231	dTMP biosynthetic process	2	1	0.23	0.21448
GO:1903595	positive regulation of histamine secreti...	2	1	0.23	0.21448
GO:0061052	negative regulation of cell growth invol...	2	1	0.23	0.21448
GO:0017055	negative regulation of RNA polymerase II...	2	1	0.23	0.21448
GO:1903553	positive regulation of extracellular exo...	2	1	0.23	0.21448
GO:0090009	primitive streak formation	2	1	0.23	0.21448
GO:0009158	ribonucleoside monophosphate catabolic p...	2	1	0.23	0.21448
GO:0038128	ERBB2 signaling pathway	2	1	0.23	0.21448
GO:0017000	antibiotic biosynthetic process	2	1	0.23	0.21448
GO:0010044	response to aluminum ion	2	1	0.23	0.21448
GO:1903697	negative regulation of microvillus assem...	2	1	0.23	0.21448
GO:1905337	positive regulation of aggrephagy	2	1	0.23	0.21448
GO:0043517	positive regulation of DNA damage respon...	2	1	0.23	0.21448
GO:0045345	positive regulation of MHC class I biosy...	2	1	0.23	0.21448
GO:0045337	farnesyl diphosphate biosynthetic proces...	2	1	0.23	0.21448
GO:2000495	regulation of cell proliferation involve...	2	1	0.23	0.21448
GO:0070358	actin polymerization-dependent cell moti...	2	1	0.23	0.21448
GO:0046813	receptor-mediated virion attachment to h...	2	1	0.23	0.21448
GO:0009786	regulation of asymmetric cell division	2	1	0.23	0.21448
GO:0071926	endocannabinoid signaling pathway	2	1	0.23	0.21448
GO:0042248	maintenance of polarity of follicular ep...	2	1	0.23	0.21448
GO:0090383	phagosome acidification	2	1	0.23	0.21448
GO:0051987	positive regulation of attachment of spi...	2	1	0.23	0.21448
GO:0071931	positive regulation of transcription inv...	2	1	0.23	0.21448
GO:0045163	clustering of voltage-gated potassium ch...	2	1	0.23	0.21448
GO:1902894	negative regulation of pri-miRNA transcr...	2	1	0.23	0.21448
GO:0006668	sphinganine-1-phosphate metabolic proces...	2	1	0.23	0.21448
GO:1905224	clathrin-coated pit assembly	2	1	0.23	0.21448
GO:0031953	negative regulation of protein autophosp...	2	1	0.23	0.21448
GO:0010312	detoxification of zinc ion	2	1	0.23	0.21448
GO:2000255	negative regulation of male germ cell pr...	2	1	0.23	0.21448
GO:0061428	negative regulation of transcription fro...	2	1	0.23	0.21448
GO:2000286	receptor internalization involved in can...	2	1	0.23	0.21448
GO:0046619	lens placode formation involved in camer...	2	1	0.23	0.21448
GO:0036089	cleavage furrow formation	2	1	0.23	0.21448
GO:0097116	gephyrin clustering involved in postsyna...	2	1	0.23	0.21448
GO:0046600	negative regulation of centriole replica...	2	1	0.23	0.21448
GO:0016057	regulation of membrane potential in phot...	2	1	0.23	0.21448
GO:0070257	positive regulation of mucus secretion	2	1	0.23	0.21448
GO:0033384	geranyl diphosphate biosynthetic process	2	1	0.23	0.21448
GO:0033387	putrescine biosynthetic process from orn...	2	1	0.23	0.21448
GO:0048050	post-embryonic eye morphogenesis	2	1	0.23	0.21448
GO:0099089	establishment of endoplasmic reticulum l...	2	1	0.23	0.21448
GO:0001111	promoter clearance from RNA polymerase I...	2	1	0.23	0.21448
GO:0001113	transcription open complex formation at ...	2	1	0.23	0.21448
GO:0090282	positive regulation of transcription inv...	2	1	0.23	0.21448
GO:0042683	negative regulation of compound eye cone...	2	1	0.23	0.21448
GO:0019075	virus maturation	2	1	0.23	0.21448
GO:0045819	positive regulation of glycogen cataboli...	2	1	0.23	0.21448
GO:0045843	negative regulation of striated muscle t...	2	1	0.23	0.21448
GO:1905526	regulation of Golgi lumen acidification	2	1	0.23	0.21448
GO:0032057	negative regulation of translational ini...	2	1	0.23	0.21448
GO:1901741	positive regulation of myoblast fusion	2	1	0.23	0.21448
GO:0061709	reticulophagy	2	1	0.23	0.21448
GO:0036343	psychomotor behavior	2	1	0.23	0.21448
GO:0010761	fibroblast migration	12	2	1.39	0.21451
GO:0006858	extracellular transport	22	3	2.55	0.21454
GO:0045619	regulation of lymphocyte differentiation	23	3	2.67	0.21456
GO:0003231	cardiac ventricle development	32	4	3.71	0.21457
GO:0050673	epithelial cell proliferation	96	11	11.14	0.21462
GO:0048858	cell projection morphogenesis	431	47	49.99	0.21508
GO:0051168	nuclear export	86	6	9.98	0.21542
GO:0008038	neuron recognition	122	10	14.15	0.21544
GO:0007389	pattern specification process	393	33	45.59	0.21713
GO:0061024	membrane organization	270	53	31.32	0.22365
GO:0045862	positive regulation of proteolysis	103	17	11.95	0.22694
GO:1903364	positive regulation of cellular protein ...	62	12	7.19	0.22706
GO:0071385	cellular response to glucocorticoid stim...	17	6	1.97	0.22739
GO:0043473	pigmentation	94	14	10.9	0.22765
GO:0045187	regulation of circadian sleep/wake cycle...	14	4	1.62	0.22797

## Sheet: GO_QvW_UP_FB
GO.ID	Term	Annotated	Significant	Expected	DEG_Q_vs_W_Fisher
GO:0002181	cytoplasmic translation	74	16	3.39	1.4e-09
GO:0006412	translation	413	45	18.91	3.2e-05
GO:1901673	regulation of mitotic spindle assembly	7	4	0.32	0.00013
GO:0097070	ductus arteriosus closure	7	4	0.32	0.00013
GO:0070493	thrombin-activated receptor signaling pa...	8	4	0.37	0.00025
GO:0007567	parturition	8	4	0.37	0.00025
GO:0045786	negative regulation of cell cycle	250	13	11.44	0.00054
GO:0034436	glycoprotein transport	6	3	0.27	0.00164
GO:0001579	medium-chain fatty acid transport	2	2	0.09	0.00203
GO:0005997	xylulose metabolic process	2	2	0.09	0.00203
GO:0032259	methylation	288	13	13.18	0.0023
GO:0007179	transforming growth factor beta receptor...	50	6	2.29	0.00254
GO:0006656	phosphatidylcholine biosynthetic process	7	3	0.32	0.00278
GO:0030728	ovulation	14	4	0.64	0.00284
GO:0006693	prostaglandin metabolic process	15	4	0.69	0.00374
GO:0030836	positive regulation of actin filament de...	8	3	0.37	0.0043
GO:0000027	ribosomal large subunit assembly	25	5	1.14	0.00457
GO:0031247	actin rod assembly	3	2	0.14	0.0059
GO:0035041	sperm chromatin decondensation	3	2	0.14	0.0059
GO:0042732	D-xylose metabolic process	3	2	0.14	0.0059
GO:0031652	positive regulation of heat generation	3	2	0.14	0.0059
GO:0071072	negative regulation of phospholipid bios...	3	2	0.14	0.0059
GO:0071318	cellular response to ATP	3	2	0.14	0.0059
GO:0071403	cellular response to high density lipopr...	3	2	0.14	0.0059
GO:0019376	galactolipid catabolic process	3	2	0.14	0.0059
GO:0006659	phosphatidylserine biosynthetic process	3	2	0.14	0.0059
GO:0006610	ribosomal protein import into nucleus	3	2	0.14	0.0059
GO:0032361	pyridoxal phosphate catabolic process	3	2	0.14	0.0059
GO:0006974	cellular response to DNA damage stimulus	492	31	22.52	0.00618
GO:0000028	ribosomal small subunit assembly	9	3	0.41	0.00624
GO:0006364	rRNA processing	149	18	6.82	0.00639
GO:0031100	animal organ regeneration	18	4	0.82	0.00753
GO:0040011	locomotion	756	28	34.61	0.00822
GO:0019216	regulation of lipid metabolic process	101	10	4.62	0.00844
GO:0007565	female pregnancy	34	6	1.56	0.0091
GO:0006396	RNA processing	566	42	25.91	0.0103
GO:0009086	methionine biosynthetic process	9	4	0.41	0.01135
GO:0010872	regulation of cholesterol esterification	4	2	0.18	0.01145
GO:0034374	low-density lipoprotein particle remodel...	4	2	0.18	0.01145
GO:0033211	adiponectin-activated signaling pathway	4	2	0.18	0.01145
GO:0033700	phospholipid efflux	4	2	0.18	0.01145
GO:0002076	osteoblast development	4	2	0.18	0.01145
GO:0010745	negative regulation of macrophage derive...	4	2	0.18	0.01145
GO:0035336	long-chain fatty-acyl-CoA metabolic proc...	21	4	0.96	0.01324
GO:0006000	fructose metabolic process	6	3	0.27	0.01844
GO:1904707	positive regulation of vascular associat...	5	2	0.23	0.01852
GO:0019509	L-methionine salvage from methylthioaden...	5	2	0.23	0.01852
GO:0044539	long-chain fatty acid import into cell	5	2	0.23	0.01852
GO:0045542	positive regulation of cholesterol biosy...	5	2	0.23	0.01852
GO:0090267	positive regulation of mitotic cell cycl...	5	2	0.23	0.01852
GO:0072423	response to DNA damage checkpoint signal...	5	2	0.23	0.01852
GO:0010025	wax biosynthetic process	13	3	0.6	0.01856
GO:0009314	response to radiation	176	9	8.06	0.01859
GO:0006541	glutamine metabolic process	15	4	0.69	0.02271
GO:0006730	one-carbon metabolic process	20	4	0.92	0.02274
GO:0006629	lipid metabolic process	562	44	25.73	0.02454
GO:0045088	regulation of innate immune response	71	6	3.25	0.02682
GO:0010875	positive regulation of cholesterol efflu...	6	2	0.27	0.02696
GO:0000050	urea cycle	6	2	0.27	0.02696
GO:0040019	positive regulation of embryonic develop...	6	2	0.27	0.02696
GO:0006189	'de novo' IMP biosynthetic process	6	2	0.27	0.02696
GO:1902004	positive regulation of amyloid-beta form...	6	2	0.27	0.02696
GO:0055091	phospholipid homeostasis	6	2	0.27	0.02696
GO:0015969	guanosine tetraphosphate metabolic proce...	6	2	0.27	0.02696
GO:0032868	response to insulin	86	8	3.94	0.0273
GO:0008611	ether lipid biosynthetic process	15	3	0.69	0.02763
GO:0048701	embryonic cranial skeleton morphogenesis	16	3	0.73	0.0329
GO:0060982	coronary artery morphogenesis	7	2	0.32	0.03663
GO:0032049	cardiolipin biosynthetic process	7	2	0.32	0.03663
GO:0009794	regulation of mitotic cell cycle, embryo...	7	2	0.32	0.03663
GO:0045292	mRNA cis splicing, via spliceosome	20	4	0.92	0.03843
GO:0046627	negative regulation of insulin receptor ...	17	3	0.78	0.03865
GO:0000375	RNA splicing, via transesterification re...	209	17	9.57	0.04431
GO:1902850	microtubule cytoskeleton organization in...	87	10	3.98	0.0445
GO:0006757	ATP generation from ADP	48	6	2.2	0.04476
GO:0016925	protein sumoylation	18	3	0.82	0.04487
GO:0050691	regulation of defense response to virus ...	9	3	0.41	0.0449
GO:0006526	arginine biosynthetic process	2	2	0.09	0.04498
GO:0051125	regulation of actin nucleation	7	2	0.32	0.04501
GO:0034340	response to type I interferon	8	2	0.37	0.04501
GO:1902896	terminal web assembly	1	1	0.05	0.04509
GO:0009789	positive regulation of abscisic acid-act...	1	1	0.05	0.04509
GO:0009720	detection of hormone stimulus	1	1	0.05	0.04509
GO:0010887	negative regulation of cholesterol stora...	1	1	0.05	0.04509
GO:0042167	heme catabolic process	1	1	0.05	0.04509
GO:1902823	negative regulation of late endosome to ...	1	1	0.05	0.04509
GO:0010849	regulation of proton-transporting ATPase...	1	1	0.05	0.04509
GO:1901675	negative regulation of histone H3-K27 ac...	1	1	0.05	0.04509
GO:0072750	cellular response to leptomycin B	1	1	0.05	0.04509
GO:1904161	DNA synthesis involved in UV-damage exci...	1	1	0.05	0.04509
GO:0035063	nuclear speck organization	1	1	0.05	0.04509
GO:1904154	positive regulation of retrograde protei...	1	1	0.05	0.04509
GO:0061565	dAMP phosphorylation	1	1	0.05	0.04509
GO:0061566	CMP phosphorylation	1	1	0.05	0.04509
GO:0061567	dCMP phosphorylation	1	1	0.05	0.04509
GO:0061568	GDP phosphorylation	1	1	0.05	0.04509
GO:0061569	UDP phosphorylation	1	1	0.05	0.04509
GO:0061570	dCDP phosphorylation	1	1	0.05	0.04509
GO:0061571	TDP phosphorylation	1	1	0.05	0.04509
GO:0010526	negative regulation of transposition, RN...	1	1	0.05	0.04509
GO:0051542	elastin biosynthetic process	1	1	0.05	0.04509
GO:0021899	fibroblast growth factor receptor signal...	1	1	0.05	0.04509
GO:0061508	CDP phosphorylation	1	1	0.05	0.04509
GO:1905454	negative regulation of myeloid progenito...	1	1	0.05	0.04509
GO:0046901	tetrahydrofolylpolyglutamate biosyntheti...	1	1	0.05	0.04509
GO:0006069	ethanol oxidation	1	1	0.05	0.04509
GO:0034355	NAD salvage	1	1	0.05	0.04509
GO:0099546	protein catabolic process, modulating sy...	1	1	0.05	0.04509
GO:0061624	fructose catabolic process to hydroxyace...	1	1	0.05	0.04509
GO:0061625	glycolytic process through fructose-1-ph...	1	1	0.05	0.04509
GO:0150078	positive regulation of neuroinflammatory...	1	1	0.05	0.04509
GO:0021512	spinal cord anterior/posterior patternin...	1	1	0.05	0.04509
GO:0060978	angiogenesis involved in coronary vascul...	1	1	0.05	0.04509
GO:0070934	CRD-mediated mRNA stabilization	1	1	0.05	0.04509
GO:0097054	L-glutamate biosynthetic process	1	1	0.05	0.04509
GO:0050976	detection of mechanical stimulus involve...	1	1	0.05	0.04509
GO:0034197	triglyceride transport	1	1	0.05	0.04509
GO:1905223	epicardium morphogenesis	1	1	0.05	0.04509
GO:1905244	regulation of modification of synaptic s...	1	1	0.05	0.04509
GO:1903665	negative regulation of asexual reproduct...	1	1	0.05	0.04509
GO:1903669	positive regulation of chemorepellent ac...	1	1	0.05	0.04509
GO:0019676	ammonia assimilation cycle	1	1	0.05	0.04509
GO:1903646	positive regulation of chaperone-mediate...	1	1	0.05	0.04509
GO:0019640	glucuronate catabolic process to xylulos...	1	1	0.05	0.04509
GO:1901094	negative regulation of protein homotetra...	1	1	0.05	0.04509
GO:1904568	cellular response to wortmannin	1	1	0.05	0.04509
GO:0071965	multicellular organismal locomotion	1	1	0.05	0.04509
GO:0044258	intestinal lipid catabolic process	1	1	0.05	0.04509
GO:0060003	copper ion export	1	1	0.05	0.04509
GO:0044211	CTP salvage	1	1	0.05	0.04509
GO:0035441	cell migration involved in vasculogenesi...	1	1	0.05	0.04509
GO:2000194	regulation of female gonad development	1	1	0.05	0.04509
GO:0000053	argininosuccinate metabolic process	1	1	0.05	0.04509
GO:0010916	negative regulation of very-low-density ...	1	1	0.05	0.04509
GO:1904691	negative regulation of type B pancreatic...	1	1	0.05	0.04509
GO:0001951	intestinal D-glucose absorption	1	1	0.05	0.04509
GO:0044721	protein import into peroxisome matrix, s...	1	1	0.05	0.04509
GO:0033566	gamma-tubulin complex localization	1	1	0.05	0.04509
GO:0006430	lysyl-tRNA aminoacylation	1	1	0.05	0.04509
GO:2000276	negative regulation of oxidative phospho...	1	1	0.05	0.04509
GO:0006169	adenosine salvage	1	1	0.05	0.04509
GO:0006186	dGDP phosphorylation	1	1	0.05	0.04509
GO:0033690	positive regulation of osteoblast prolif...	1	1	0.05	0.04509
GO:0006174	dADP phosphorylation	1	1	0.05	0.04509
GO:0043619	regulation of transcription from RNA pol...	1	1	0.05	0.04509
GO:0007495	visceral mesoderm-endoderm interaction i...	1	1	0.05	0.04509
GO:0060359	response to ammonium ion	1	1	0.05	0.04509
GO:0007462	R1/R6 cell fate commitment	1	1	0.05	0.04509
GO:0072092	ureteric bud invasion	1	1	0.05	0.04509
GO:0006258	UDP-glucose catabolic process	1	1	0.05	0.04509
GO:1903070	negative regulation of ER-associated ubi...	1	1	0.05	0.04509
GO:0036250	peroxisome transport along microtubule	1	1	0.05	0.04509
GO:2000825	positive regulation of androgen receptor...	1	1	0.05	0.04509
GO:2000815	regulation of mRNA stability involved in...	1	1	0.05	0.04509
GO:1900222	negative regulation of amyloid-beta clea...	1	1	0.05	0.04509
GO:0000494	box C/D RNA 3'-end processing	1	1	0.05	0.04509
GO:0071352	cellular response to interleukin-2	1	1	0.05	0.04509
GO:0000453	enzyme-directed rRNA 2'-O-methylation	1	1	0.05	0.04509
GO:0080129	proteasome core complex assembly	1	1	0.05	0.04509
GO:0060161	positive regulation of dopamine receptor...	1	1	0.05	0.04509
GO:1904906	positive regulation of endothelial cell-...	1	1	0.05	0.04509
GO:0000481	maturation of 5S rRNA	1	1	0.05	0.04509
GO:0045585	positive regulation of cytotoxic T cell ...	1	1	0.05	0.04509
GO:0070221	sulfide oxidation, using sulfide:quinone...	1	1	0.05	0.04509
GO:0000105	histidine biosynthetic process	1	1	0.05	0.04509
GO:0019391	glucuronoside catabolic process	1	1	0.05	0.04509
GO:0070781	response to biotin	1	1	0.05	0.04509
GO:0071110	histone biotinylation	1	1	0.05	0.04509
GO:0019310	inositol catabolic process	1	1	0.05	0.04509
GO:0036510	trimming of terminal mannose on C branch	1	1	0.05	0.04509
GO:0036511	trimming of first mannose on A branch	1	1	0.05	0.04509
GO:0036512	trimming of second mannose on A branch	1	1	0.05	0.04509
GO:1905075	positive regulation of tight junction di...	1	1	0.05	0.04509
GO:0010273	detoxification of copper ion	1	1	0.05	0.04509
GO:0019402	galactitol metabolic process	1	1	0.05	0.04509
GO:1990646	cellular response to prolactin	1	1	0.05	0.04509
GO:0010795	regulation of ubiquinone biosynthetic pr...	1	1	0.05	0.04509
GO:0009258	10-formyltetrahydrofolate catabolic proc...	1	1	0.05	0.04509
GO:1903181	positive regulation of dopamine biosynth...	1	1	0.05	0.04509
GO:0042450	arginine biosynthetic process via ornith...	1	1	0.05	0.04509
GO:0042414	epinephrine metabolic process	1	1	0.05	0.04509
GO:0031288	sorocarp morphogenesis	1	1	0.05	0.04509
GO:0033499	galactose catabolic process via UDP-gala...	8	2	0.37	0.04741
GO:0002230	positive regulation of defense response ...	8	2	0.37	0.04741
GO:0006337	nucleosome disassembly	8	2	0.37	0.04741
GO:0034587	piRNA metabolic process	8	2	0.37	0.04741
GO:0061331	epithelial cell proliferation involved i...	8	2	0.37	0.04741
GO:0006607	NLS-bearing protein import into nucleus	8	2	0.37	0.04741
GO:0006631	fatty acid metabolic process	155	16	7.1	0.04932
GO:0006406	mRNA export from nucleus	49	6	2.24	0.05437
GO:0003341	cilium movement	81	7	3.71	0.05824
GO:0045886	negative regulation of synaptic assembly...	20	3	0.92	0.0587
GO:0046474	glycerophospholipid biosynthetic process	91	6	4.17	0.05909
GO:0034453	microtubule anchoring	9	2	0.41	0.05918
GO:0006646	phosphatidylethanolamine biosynthetic pr...	9	2	0.41	0.05918
GO:0035206	regulation of hemocyte proliferation	30	4	1.37	0.06603
GO:0033993	response to lipid	191	14	8.74	0.07056
GO:0001676	long-chain fatty acid metabolic process	23	4	1.05	0.07136
GO:0010862	positive regulation of pathway-restricte...	10	2	0.46	0.07182
GO:0034375	high-density lipoprotein particle remode...	10	2	0.46	0.07182
GO:0043691	reverse cholesterol transport	10	2	0.46	0.07182
GO:0006718	juvenile hormone biosynthetic process	10	2	0.46	0.07182
GO:0009409	response to cold	10	2	0.46	0.07182
GO:0090307	mitotic spindle assembly	35	8	1.6	0.08049
GO:0000398	mRNA splicing, via spliceosome	208	16	9.52	0.08097
GO:0006606	protein import into nucleus	61	8	2.79	0.08199
GO:0001822	kidney development	79	6	3.62	0.08244
GO:0060285	cilium-dependent cell motility	61	5	2.79	0.08495
GO:0031638	zymogen activation	11	2	0.5	0.08523
GO:0006654	phosphatidic acid biosynthetic process	11	2	0.5	0.08523
GO:0097006	regulation of plasma lipoprotein particl...	22	6	1.01	0.08725
GO:0051306	mitotic sister chromatid separation	47	6	2.15	0.0875
GO:0007091	metaphase/anaphase transition of mitotic...	45	5	2.06	0.0877
GO:0045841	negative regulation of mitotic metaphase...	25	4	1.14	0.08772
GO:0034447	very-low-density lipoprotein particle cl...	3	2	0.14	0.08794
GO:0061469	regulation of type B pancreatic cell pro...	3	2	0.14	0.08794
GO:0032463	negative regulation of protein homooligo...	3	2	0.14	0.08794
GO:0000972	transcription-dependent tethering of RNA...	4	2	0.18	0.08795
GO:0033353	S-adenosylmethionine cycle	5	2	0.23	0.08796
GO:1905146	lysosomal protein catabolic process	7	2	0.32	0.08798
GO:0014910	regulation of smooth muscle cell migrati...	10	2	0.46	0.08801
GO:0046496	nicotinamide nucleotide metabolic proces...	13	2	0.6	0.08804
GO:0050802	circadian sleep/wake cycle, sleep	16	2	0.73	0.08807
GO:0032233	positive regulation of actin filament bu...	19	2	0.87	0.0881
GO:1902807	negative regulation of cell cycle G1/S p...	23	2	1.05	0.08814
GO:1902894	negative regulation of pri-miRNA transcr...	2	1	0.09	0.08815
GO:0033387	putrescine biosynthetic process from orn...	2	1	0.09	0.08815
GO:0035092	sperm chromatin condensation	2	1	0.09	0.08815
GO:1901671	positive regulation of superoxide dismut...	2	1	0.09	0.08815
GO:0002229	defense response to oomycetes	2	1	0.09	0.08815
GO:1904179	positive regulation of adipose tissue de...	2	1	0.09	0.08815
GO:0051595	response to methylglyoxal	2	1	0.09	0.08815
GO:0001878	response to yeast	2	1	0.09	0.08815
GO:0052746	inositol phosphorylation	2	1	0.09	0.08815
GO:1902527	positive regulation of protein monoubiqu...	2	1	0.09	0.08815
GO:0099578	regulation of translation at postsynapse...	2	1	0.09	0.08815
GO:0006014	D-ribose metabolic process	2	1	0.09	0.08815
GO:0061623	glycolytic process from galactose	2	1	0.09	0.08815
GO:1905166	negative regulation of lysosomal protein...	2	1	0.09	0.08815
GO:0032727	positive regulation of interferon-alpha ...	2	1	0.09	0.08815
GO:0070980	biphenyl catabolic process	2	1	0.09	0.08815
GO:2000394	positive regulation of lamellipodium mor...	2	1	0.09	0.08815
GO:0035311	wing cell fate specification	2	1	0.09	0.08815
GO:0110076	negative regulation of ferroptosis	2	1	0.09	0.08815
GO:0000973	posttranscriptional tethering of RNA pol...	2	1	0.09	0.08815
GO:0110039	positive regulation of nematode male tai...	2	1	0.09	0.08815
GO:0060075	regulation of resting membrane potential	2	1	0.09	0.08815
GO:0060017	parathyroid gland development	2	1	0.09	0.08815
GO:1905775	negative regulation of DNA helicase acti...	2	1	0.09	0.08815
GO:0051974	negative regulation of telomerase activi...	2	1	0.09	0.08815
GO:0044208	'de novo' AMP biosynthetic process	2	1	0.09	0.08815
GO:0035191	nuclear axial expansion	2	1	0.09	0.08815
GO:1900364	negative regulation of mRNA polyadenylat...	2	1	0.09	0.08815
GO:2001301	lipoxin biosynthetic process	2	1	0.09	0.08815
GO:0000001	mitochondrion inheritance	2	1	0.09	0.08815
GO:0034760	negative regulation of iron ion transmem...	2	1	0.09	0.08815
GO:0006423	cysteinyl-tRNA aminoacylation	2	1	0.09	0.08815
GO:0038020	insulin receptor recycling	2	1	0.09	0.08815
GO:0033528	S-methylmethionine cycle	2	1	0.09	0.08815
GO:0061042	vascular wound healing	2	1	0.09	0.08815
GO:0051014	actin filament severing	2	1	0.09	0.08815
GO:0009052	pentose-phosphate shunt, non-oxidative b...	2	1	0.09	0.08815
GO:0046121	deoxyribonucleoside catabolic process	2	1	0.09	0.08815
GO:0060327	cytoplasmic actin-based contraction invo...	2	1	0.09	0.08815
GO:0062099	negative regulation of programmed necrot...	2	1	0.09	0.08815
GO:1903071	positive regulation of ER-associated ubi...	2	1	0.09	0.08815
GO:0090326	positive regulation of locomotion involv...	2	1	0.09	0.08815
GO:1904960	positive regulation of cytochrome-c oxid...	2	1	0.09	0.08815
GO:1990258	histone glutamine methylation	2	1	0.09	0.08815
GO:0036228	protein localization to nuclear inner me...	2	1	0.09	0.08815
GO:0006768	biotin metabolic process	2	1	0.09	0.08815
GO:0006756	AMP phosphorylation	2	1	0.09	0.08815
GO:0071394	cellular response to testosterone stimul...	2	1	0.09	0.08815
GO:0070194	synaptonemal complex disassembly	2	1	0.09	0.08815
GO:0060152	microtubule-based peroxisome localizatio...	2	1	0.09	0.08815
GO:0043985	histone H4-R3 methylation	2	1	0.09	0.08815
GO:0030435	sporulation resulting in formation of a ...	2	1	0.09	0.08815
GO:1902445	regulation of mitochondrial membrane per...	2	1	0.09	0.08815
GO:0018406	protein C-linked glycosylation via 2'-al...	2	1	0.09	0.08815
GO:0048133	male germ-line stem cell asymmetric divi...	2	1	0.09	0.08815
GO:0019372	lipoxygenase pathway	2	1	0.09	0.08815
GO:0090235	regulation of metaphase plate congressio...	2	1	0.09	0.08815
GO:0061146	Peyer's patch morphogenesis	2	1	0.09	0.08815
GO:0016560	protein import into peroxisome matrix, d...	2	1	0.09	0.08815
GO:0048251	elastic fiber assembly	2	1	0.09	0.08815
GO:0071280	cellular response to copper ion	2	1	0.09	0.08815
GO:0036509	trimming of terminal mannose on B branch	2	1	0.09	0.08815
GO:0010265	SCF complex assembly	2	1	0.09	0.08815
GO:1905007	positive regulation of epithelial to mes...	2	1	0.09	0.08815
GO:0000730	DNA recombinase assembly	2	1	0.09	0.08815
GO:0032385	positive regulation of intracellular cho...	2	1	0.09	0.08815
GO:0046604	positive regulation of mitotic centrosom...	2	1	0.09	0.08815
GO:0098883	synapse pruning	2	1	0.09	0.08815
GO:0010777	meiotic mismatch repair involved in reci...	2	1	0.09	0.08815
GO:0051775	response to redox state	2	1	0.09	0.08815
GO:0031291	Ran protein signal transduction	2	1	0.09	0.08815
GO:0015966	diadenosine tetraphosphate biosynthetic ...	2	1	0.09	0.08815
GO:0009750	response to fructose	2	1	0.09	0.08815
GO:0000462	maturation of SSU-rRNA from tricistronic...	24	3	1.1	0.09146
GO:0032091	negative regulation of protein binding	24	3	1.1	0.09146
GO:0051028	mRNA transport	88	10	4.03	0.09454
GO:0007088	regulation of mitotic nuclear division	52	6	2.38	0.09837
GO:0007062	sister chromatid cohesion	24	4	1.1	0.09869
GO:0007080	mitotic metaphase plate congression	22	3	1.01	0.09909
GO:0007064	mitotic sister chromatid cohesion	12	2	0.55	0.09932
GO:0043928	exonucleolytic catabolism of deadenylate...	12	2	0.55	0.09932
GO:0048511	rhythmic process	175	8	8.01	0.11123
GO:0042273	ribosomal large subunit biogenesis	57	9	2.61	0.11156
GO:0032367	intracellular cholesterol transport	16	3	0.73	0.11359
GO:0033962	P-body assembly	13	2	0.6	0.11401
GO:0032496	response to lipopolysaccharide	48	4	2.2	0.11994
GO:0016052	carbohydrate catabolic process	87	11	3.98	0.12609
GO:0030308	negative regulation of cell growth	43	4	1.97	0.12718
GO:0045892	negative regulation of transcription, DN...	419	19	19.18	0.12803
GO:0060977	coronary vasculature morphogenesis	10	3	0.46	0.12875
GO:0046653	tetrahydrofolate metabolic process	10	3	0.46	0.12875
GO:0002082	regulation of oxidative phosphorylation	11	3	0.5	0.12876
GO:0010939	regulation of necrotic cell death	6	2	0.27	0.129
GO:0006999	nuclear pore organization	10	2	0.46	0.12906
GO:0060038	cardiac muscle cell proliferation	10	2	0.46	0.12906
GO:0033119	negative regulation of RNA splicing	11	2	0.5	0.12907
GO:0001836	release of cytochrome c from mitochondri...	15	2	0.69	0.12913
GO:1905897	regulation of response to endoplasmic re...	17	2	0.78	0.12916
GO:0010867	positive regulation of triglyceride bios...	14	2	0.64	0.1292
GO:0042572	retinol metabolic process	14	2	0.64	0.1292
GO:0032467	positive regulation of cytokinesis	14	2	0.64	0.1292
GO:0055123	digestive system development	89	5	4.07	0.12924
GO:0030641	regulation of cellular pH	24	2	1.1	0.12926
GO:0019284	L-methionine salvage from S-adenosylmeth...	3	1	0.14	0.12928
GO:0051823	regulation of synapse structural plastic...	3	1	0.14	0.12928
GO:1902875	regulation of embryonic pattern specific...	3	1	0.14	0.12928
GO:0006968	cellular defense response	3	1	0.14	0.12928
GO:0051552	flavone metabolic process	3	1	0.14	0.12928
GO:0045004	DNA replication proofreading	3	1	0.14	0.12928
GO:0032223	negative regulation of synaptic transmis...	3	1	0.14	0.12928
GO:0002752	cell surface pattern recognition recepto...	3	1	0.14	0.12928
GO:0021860	pyramidal neuron development	3	1	0.14	0.12928
GO:0150093	amyloid-beta clearance by transcytosis	3	1	0.14	0.12928
GO:0010667	negative regulation of cardiac muscle ce...	3	1	0.14	0.12928
GO:0034377	plasma lipoprotein particle assembly	3	1	0.14	0.12928
GO:0001514	selenocysteine incorporation	3	1	0.14	0.12928
GO:0003222	ventricular trabecula myocardium morphog...	3	1	0.14	0.12928
GO:2001030	negative regulation of cellular glucuron...	3	1	0.14	0.12928
GO:0009650	UV protection	3	1	0.14	0.12928
GO:0039534	negative regulation of MDA-5 signaling p...	3	1	0.14	0.12928
GO:2000312	regulation of kainate selective glutamat...	3	1	0.14	0.12928
GO:1904837	beta-catenin-TCF complex assembly	3	1	0.14	0.12928
GO:0034116	positive regulation of heterotypic cell-...	3	1	0.14	0.12928
GO:0044210	'de novo' CTP biosynthetic process	3	1	0.14	0.12928
GO:1902950	regulation of dendritic spine maintenanc...	3	1	0.14	0.12928
GO:0071932	replication fork reversal	3	1	0.14	0.12928
GO:1902975	mitotic DNA replication initiation	3	1	0.14	0.12928
GO:0044206	UMP salvage	3	1	0.14	0.12928
GO:0044209	AMP salvage	3	1	0.14	0.12928
GO:0006307	DNA dealkylation involved in DNA repair	3	1	0.14	0.12928
GO:0036306	embryonic heart tube elongation	3	1	0.14	0.12928
GO:0061055	myotome development	3	1	0.14	0.12928
GO:0038001	paracrine signaling	3	1	0.14	0.12928
GO:2001197	basement membrane assembly involved in e...	3	1	0.14	0.12928
GO:0060391	positive regulation of SMAD protein sign...	3	1	0.14	0.12928
GO:0006293	nucleotide-excision repair, preincision ...	3	1	0.14	0.12928
GO:0006294	nucleotide-excision repair, preincision ...	3	1	0.14	0.12928
GO:0006295	nucleotide-excision repair, DNA incision...	3	1	0.14	0.12928
GO:0031069	hair follicle morphogenesis	3	1	0.14	0.12928
GO:0007436	larval salivary gland morphogenesis	3	1	0.14	0.12928
GO:0000395	mRNA 5'-splice site recognition	3	1	0.14	0.12928
GO:0097198	histone H3-K36 trimethylation	3	1	0.14	0.12928
GO:0036295	cellular response to increased oxygen le...	3	1	0.14	0.12928
GO:0090324	negative regulation of oxidative phospho...	3	1	0.14	0.12928
GO:0002091	negative regulation of receptor internal...	3	1	0.14	0.12928
GO:2000811	negative regulation of anoikis	3	1	0.14	0.12928
GO:0002024	diet induced thermogenesis	3	1	0.14	0.12928
GO:0006853	carnitine shuttle	3	1	0.14	0.12928
GO:2000678	negative regulation of transcription reg...	3	1	0.14	0.12928
GO:0045652	regulation of megakaryocyte differentiat...	3	1	0.14	0.12928
GO:2000601	positive regulation of Arp2/3 complex-me...	3	1	0.14	0.12928
GO:0045602	negative regulation of endothelial cell ...	3	1	0.14	0.12928
GO:0016561	protein import into peroxisome matrix, t...	3	1	0.14	0.12928
GO:0051103	DNA ligation involved in DNA repair	3	1	0.14	0.12928
GO:0046697	decidualization	3	1	0.14	0.12928
GO:0001178	regulation of transcriptional start site...	3	1	0.14	0.12928
GO:0070813	hydrogen sulfide metabolic process	3	1	0.14	0.12928
GO:0030200	heparan sulfate proteoglycan catabolic p...	3	1	0.14	0.12928
GO:0060830	ciliary receptor clustering involved in ...	3	1	0.14	0.12928
GO:0007522	visceral muscle development	3	1	0.14	0.12928
GO:0005991	trehalose metabolic process	3	1	0.14	0.12928
GO:1904382	mannose trimming involved in glycoprotei...	3	1	0.14	0.12928
GO:0010793	regulation of mRNA export from nucleus	3	1	0.14	0.12928
GO:0051798	positive regulation of hair follicle dev...	3	1	0.14	0.12928
GO:0032466	negative regulation of cytokinesis	3	1	0.14	0.12928
GO:0042412	taurine biosynthetic process	3	1	0.14	0.12928
GO:0010897	negative regulation of triglyceride cata...	3	1	0.14	0.12928
GO:1901800	positive regulation of proteasomal prote...	51	2	2.33	0.12964
GO:0030111	regulation of Wnt signaling pathway	115	3	5.26	0.13024
GO:0042127	regulation of cell population proliferat...	395	21	18.08	0.13411
GO:0006281	DNA repair	408	22	18.68	0.13624
GO:0006366	transcription by RNA polymerase II	833	31	38.13	0.13678
GO:0051301	cell division	369	22	16.89	0.14603
GO:0007423	sensory organ development	442	14	20.23	0.14677

## Sheet: GO_QvW_DOWN_FB
GO.ID	Term	Annotated	Significant	Expected	DEG_Q_vs_W_Fisher
GO:0006120	mitochondrial electron transport, NADH t...	16	13	1.13	3.5e-13
GO:0006099	tricarboxylic acid cycle	30	15	2.13	2e-10
GO:0016339	calcium-dependent cell-cell adhesion via...	26	14	1.84	2.3e-10
GO:0032981	mitochondrial respiratory chain complex ...	29	14	2.06	1.5e-09
GO:0015986	ATP synthesis coupled proton transport	14	12	0.99	7e-09
GO:0044331	cell-cell adhesion mediated by cadherin	23	13	1.63	1.2e-08
GO:0042744	hydrogen peroxide catabolic process	16	9	1.13	2.6e-07
GO:0006122	mitochondrial electron transport, ubiqui...	7	6	0.5	7.1e-07
GO:0007156	homophilic cell adhesion via plasma memb...	71	17	5.03	4.8e-06
GO:0006979	response to oxidative stress	144	27	10.21	5.2e-06
GO:0042776	mitochondrial ATP synthesis coupled prot...	7	5	0.5	2.9e-05
GO:0060857	establishment of glial blood-brain barri...	12	6	0.85	7e-05
GO:0006030	chitin metabolic process	30	14	2.13	7.3e-05
GO:0072593	reactive oxygen species metabolic proces...	54	15	3.83	0.0001
GO:0006123	mitochondrial electron transport, cytoch...	5	4	0.35	0.00011
GO:0006102	isocitrate metabolic process	5	4	0.35	0.00011
GO:0006811	ion transport	517	86	36.66	0.00015
GO:0019991	septate junction assembly	25	8	1.77	0.00019
GO:0061343	cell adhesion involved in heart morphoge...	14	6	0.99	0.0002
GO:0000272	polysaccharide catabolic process	20	9	1.42	0.00029
GO:0006032	chitin catabolic process	10	5	0.71	0.0003
GO:0051895	negative regulation of focal adhesion as...	10	5	0.71	0.0003
GO:0021682	nerve maturation	3	3	0.21	0.00033
GO:1902600	proton transmembrane transport	43	20	3.05	0.00052
GO:0042940	D-amino acid transport	6	5	0.43	0.00125
GO:0023021	termination of signal transduction	4	3	0.28	0.00126
GO:0048082	regulation of adult chitin-containing cu...	4	3	0.28	0.00126
GO:0006086	acetyl-CoA biosynthetic process from pyr...	4	3	0.28	0.00126
GO:0034332	adherens junction organization	32	7	2.27	0.00126
GO:0042420	dopamine catabolic process	8	4	0.57	0.00128
GO:0007155	cell adhesion	392	74	27.79	0.00143
GO:0030336	negative regulation of cell migration	63	15	4.47	0.00157
GO:0007274	neuromuscular synaptic transmission	39	9	2.77	0.00192
GO:0048803	imaginal disc-derived male genitalia mor...	9	4	0.64	0.00217
GO:0009268	response to pH	9	4	0.64	0.00217
GO:0007229	integrin-mediated signaling pathway	29	9	2.06	0.00233
GO:0007424	open tracheal system development	135	24	9.57	0.00243
GO:0022900	electron transport chain	48	32	3.4	0.00262
GO:0002011	morphogenesis of an epithelial sheet	22	7	1.56	0.00294
GO:1903061	positive regulation of protein lipidatio...	5	3	0.35	0.00298
GO:0032715	negative regulation of interleukin-6 pro...	5	3	0.35	0.00298
GO:0006105	succinate metabolic process	5	3	0.35	0.00298
GO:0006729	tetrahydrobiopterin biosynthetic process	5	3	0.35	0.00298
GO:0046716	muscle cell cellular homeostasis	22	6	1.56	0.00309
GO:0008340	determination of adult lifespan	62	11	4.4	0.0032
GO:0035159	regulation of tube length, open tracheal...	17	7	1.21	0.00337
GO:0008366	axon ensheathment	47	7	3.33	0.00341
GO:0002385	mucosal immune response	10	4	0.71	0.00342
GO:1903078	positive regulation of protein localizat...	16	5	1.13	0.00361
GO:0071805	potassium ion transmembrane transport	75	14	5.32	0.00434
GO:0035239	tube morphogenesis	489	55	34.67	0.00448
GO:1902882	regulation of response to oxidative stre...	21	6	1.49	0.00475
GO:0071559	response to transforming growth factor b...	57	8	4.04	0.00476
GO:0070779	D-aspartate import across plasma membran...	2	2	0.14	0.00479
GO:0106036	assembly of apicomedial cortex actomyosi...	2	2	0.14	0.00479
GO:1900149	positive regulation of Schwann cell migr...	2	2	0.14	0.00479
GO:0006002	fructose 6-phosphate metabolic process	2	2	0.14	0.00479
GO:0042247	establishment of planar polarity of foll...	2	2	0.14	0.00479
GO:0007305	vitelline membrane formation involved in...	2	2	0.14	0.00479
GO:0007490	tergite morphogenesis	2	2	0.14	0.00479
GO:0010949	negative regulation of intestinal phytos...	2	2	0.14	0.00479
GO:1904457	positive regulation of neuronal action p...	2	2	0.14	0.00479
GO:0061867	establishment of mitotic spindle asymmet...	2	2	0.14	0.00479
GO:0043589	skin morphogenesis	2	2	0.14	0.00479
GO:1904120	positive regulation of otic vesicle morp...	2	2	0.14	0.00479
GO:0086100	endothelin receptor signaling pathway	2	2	0.14	0.00479
GO:0140009	L-aspartate import across plasma membran...	2	2	0.14	0.00479
GO:0032533	regulation of follicle cell microvillus ...	2	2	0.14	0.00479
GO:0031581	hemidesmosome assembly	2	2	0.14	0.00479
GO:0045218	zonula adherens maintenance	2	2	0.14	0.00479
GO:0045796	negative regulation of intestinal choles...	2	2	0.14	0.00479
GO:0097638	L-arginine import across plasma membrane	2	2	0.14	0.00479
GO:0090383	phagosome acidification	2	2	0.14	0.00479
GO:0006680	glucosylceramide catabolic process	2	2	0.14	0.00479
GO:1901858	regulation of mitochondrial DNA metaboli...	2	2	0.14	0.00479
GO:1901805	beta-glucoside catabolic process	2	2	0.14	0.00479
GO:0060279	positive regulation of ovulation	2	2	0.14	0.00479
GO:0006103	2-oxoglutarate metabolic process	13	5	0.92	0.00506
GO:0007295	growth of a germarium-derived egg chambe...	6	3	0.43	0.00565
GO:0035435	phosphate ion transmembrane transport	6	3	0.43	0.00565
GO:0071638	negative regulation of monocyte chemotac...	6	3	0.43	0.00565
GO:0030007	cellular potassium ion homeostasis	6	3	0.43	0.00565
GO:0035204	negative regulation of lamellocyte diffe...	6	3	0.43	0.00565
GO:0007584	response to nutrient	36	8	2.55	0.00644
GO:0019722	calcium-mediated signaling	49	10	3.47	0.00738
GO:0008286	insulin receptor signaling pathway	55	8	3.9	0.00752
GO:1902476	chloride transmembrane transport	19	5	1.35	0.00809
GO:0007391	dorsal closure	57	10	4.04	0.00838
GO:0007605	sensory perception of sound	52	9	3.69	0.0087
GO:0001952	regulation of cell-matrix adhesion	40	12	2.84	0.0091
GO:0007552	metamorphosis	257	32	18.22	0.00922
GO:0030950	establishment or maintenance of actin cy...	7	3	0.5	0.00939
GO:0035158	regulation of tube diameter, open trache...	7	3	0.5	0.00939
GO:0006883	cellular sodium ion homeostasis	7	3	0.5	0.00939
GO:0043627	response to estrogen	13	4	0.92	0.00986
GO:0046034	ATP metabolic process	129	50	9.15	0.0104
GO:0045214	sarcomere organization	44	9	3.12	0.01215
GO:0001508	action potential	28	7	1.99	0.01358
GO:0051693	actin filament capping	12	5	0.85	0.01362
GO:0042045	epithelial fluid transport	20	5	1.42	0.01364
GO:0043266	regulation of potassium ion transport	35	6	2.48	0.01364
GO:0030187	melatonin biosynthetic process	3	2	0.21	0.01372
GO:0010248	establishment or maintenance of transmem...	3	2	0.21	0.01372
GO:2000009	negative regulation of protein localizat...	3	2	0.21	0.01372
GO:0042429	serotonin catabolic process	3	2	0.21	0.01372
GO:0006031	chitin biosynthetic process	3	2	0.21	0.01372
GO:0051764	actin crosslink formation	3	2	0.21	0.01372
GO:0150093	amyloid-beta clearance by transcytosis	3	2	0.21	0.01372
GO:0046334	octopamine catabolic process	3	2	0.21	0.01372
GO:0098712	L-glutamate import across plasma membran...	3	2	0.21	0.01372
GO:0061580	colon epithelial cell migration	3	2	0.21	0.01372
GO:1902463	protein localization to cell leading edg...	3	2	0.21	0.01372
GO:0035583	sequestering of TGFbeta in extracellular...	3	2	0.21	0.01372
GO:0006814	sodium ion transport	71	11	5.03	0.014
GO:0045187	regulation of circadian sleep/wake cycle...	14	6	0.99	0.01408
GO:0010971	positive regulation of G2/M transition o...	8	3	0.57	0.01425
GO:0007440	foregut morphogenesis	8	3	0.57	0.01425
GO:0036376	sodium ion export across plasma membrane	8	3	0.57	0.01425
GO:0045167	asymmetric protein localization involved...	8	3	0.57	0.01425
GO:2001046	positive regulation of integrin-mediated...	8	3	0.57	0.01425
GO:0016319	mushroom body development	30	6	2.13	0.01533
GO:0006096	glycolytic process	47	7	3.33	0.01539
GO:0035307	positive regulation of protein dephospho...	15	4	1.06	0.01685
GO:0030239	myofibril assembly	54	12	3.83	0.01976
GO:0006936	muscle contraction	73	18	5.18	0.0201
GO:0035017	cuticle pattern formation	17	4	1.21	0.02025
GO:2000370	positive regulation of clathrin-dependen...	9	3	0.64	0.02029
GO:0034765	regulation of ion transmembrane transpor...	112	12	7.94	0.02074
GO:0007005	mitochondrion organization	252	43	17.87	0.0233
GO:0007040	lysosome organization	33	6	2.34	0.024
GO:0042775	mitochondrial ATP synthesis coupled elec...	36	26	2.55	0.02441
GO:0005975	carbohydrate metabolic process	268	38	19	0.02466
GO:0090162	establishment of epithelial cell polarit...	22	6	1.56	0.02596
GO:0046514	ceramide catabolic process	7	4	0.5	0.02604
GO:0006104	succinyl-CoA metabolic process	5	3	0.35	0.02611
GO:0043542	endothelial cell migration	34	5	2.41	0.02611
GO:0044319	wound healing, spreading of cells	9	3	0.64	0.02613
GO:0008363	larval chitin-based cuticle development	12	3	0.85	0.02615
GO:1900016	negative regulation of cytokine producti...	4	2	0.28	0.02619
GO:0030259	lipid glycosylation	4	2	0.28	0.02619
GO:0035989	tendon development	4	2	0.28	0.02619
GO:0060588	negative regulation of lipoprotein lipid...	4	2	0.28	0.02619
GO:0106077	histone succinylation	4	2	0.28	0.02619
GO:2000098	negative regulation of smooth muscle cel...	4	2	0.28	0.02619
GO:0006048	UDP-N-acetylglucosamine biosynthetic pro...	4	2	0.28	0.02619
GO:0050957	equilibrioception	4	2	0.28	0.02619
GO:2000405	negative regulation of T cell migration	4	2	0.28	0.02619
GO:0017185	peptidyl-lysine hydroxylation	4	2	0.28	0.02619
GO:0036444	calcium import into the mitochondrion	4	2	0.28	0.02619
GO:0046512	sphingosine biosynthetic process	4	2	0.28	0.02619
GO:0035813	regulation of renal sodium excretion	4	2	0.28	0.02619
GO:0060269	centripetally migrating follicle cell mi...	4	2	0.28	0.02619
GO:0003050	regulation of systemic arterial blood pr...	4	2	0.28	0.02619
GO:1905037	autophagosome organization	52	5	3.69	0.02621
GO:0051496	positive regulation of stress fiber asse...	17	4	1.21	0.02632
GO:0007420	brain development	241	25	17.09	0.02652
GO:0035151	regulation of tube size, open tracheal s...	27	10	1.91	0.02683
GO:0009792	embryo development ending in birth or eg...	278	24	19.71	0.02722
GO:0006744	ubiquinone biosynthetic process	11	4	0.78	0.02741
GO:0019933	cAMP-mediated signaling	19	4	1.35	0.02747
GO:0003383	apical constriction	10	3	0.71	0.02752
GO:0071361	cellular response to ethanol	10	3	0.71	0.02752
GO:0045176	apical protein localization	10	3	0.71	0.02752
GO:0032436	positive regulation of proteasomal ubiqu...	44	7	3.12	0.0302
GO:0040003	chitin-based cuticle development	45	10	3.19	0.03134
GO:0042742	defense response to bacterium	97	12	6.88	0.03334
GO:0006468	protein phosphorylation	448	45	31.77	0.03545
GO:0003382	epithelial cell morphogenesis	21	6	1.49	0.03558
GO:0043407	negative regulation of MAP kinase activi...	18	4	1.28	0.03585
GO:0035332	positive regulation of hippo signaling	11	3	0.78	0.03593
GO:0060122	inner ear receptor cell stereocilium org...	11	3	0.78	0.03593
GO:0042542	response to hydrogen peroxide	34	4	2.41	0.03602
GO:0045333	cellular respiration	99	47	7.02	0.0368
GO:0008203	cholesterol metabolic process	50	8	3.55	0.04055
GO:0051893	regulation of focal adhesion assembly	22	8	1.56	0.04104
GO:0006584	catecholamine metabolic process	32	8	2.27	0.04113
GO:0061045	negative regulation of wound healing	16	4	1.13	0.0415
GO:0045938	positive regulation of circadian sleep/w...	6	3	0.43	0.04154
GO:0070527	platelet aggregation	12	3	0.85	0.04159
GO:0061063	positive regulation of nematode larval d...	5	2	0.35	0.04166
GO:0090557	establishment of endothelial intestinal ...	5	2	0.35	0.04166
GO:0030589	pseudocleavage involved in syncytial bla...	5	2	0.35	0.04166
GO:0061382	Malpighian tubule tip cell differentiati...	5	2	0.35	0.04166
GO:0008362	chitin-based embryonic cuticle biosynthe...	5	2	0.35	0.04166
GO:0007175	negative regulation of epidermal growth ...	5	2	0.35	0.04166
GO:0033561	regulation of water loss via skin	5	2	0.35	0.04166
GO:0033572	transferrin transport	5	2	0.35	0.04166
GO:0006121	mitochondrial electron transport, succin...	5	2	0.35	0.04166
GO:0071500	cellular response to nitrosative stress	5	2	0.35	0.04166
GO:0060025	regulation of synaptic activity	5	2	0.35	0.04166
GO:0014012	peripheral nervous system axon regenerat...	5	2	0.35	0.04166
GO:0003084	positive regulation of systemic arterial...	5	2	0.35	0.04166
GO:0051489	regulation of filopodium assembly	37	5	2.62	0.04545
GO:0030199	collagen fibril organization	20	4	1.42	0.04549
GO:0072499	photoreceptor cell axon guidance	12	3	0.85	0.0455
GO:0030501	positive regulation of bone mineralizati...	12	3	0.85	0.0455
GO:0045792	negative regulation of cell size	12	3	0.85	0.0455
GO:0014019	neuroblast development	12	3	0.85	0.0455
GO:0055072	iron ion homeostasis	28	4	1.99	0.04553
GO:0050896	response to stimulus	3186	246	225.9	0.04824
GO:0051881	regulation of mitochondrial membrane pot...	21	4	1.49	0.05322
GO:0031032	actomyosin structure organization	115	23	8.15	0.05322
GO:0022904	respiratory electron transport chain	43	29	3.05	0.05533
GO:0048066	developmental pigmentation	70	11	4.96	0.05884
GO:0007588	excretion	14	5	0.99	0.05923
GO:0032528	microvillus organization	15	5	1.06	0.05924
GO:2001243	negative regulation of intrinsic apoptot...	19	4	1.35	0.05947
GO:0010642	negative regulation of platelet-derived ...	7	3	0.5	0.0595
GO:0033574	response to testosterone	8	3	0.57	0.05951
GO:0070831	basement membrane assembly	9	3	0.64	0.05952
GO:0005980	glycogen catabolic process	9	3	0.64	0.05952
GO:0042407	cristae formation	9	3	0.64	0.05952
GO:0043030	regulation of macrophage activation	6	2	0.43	0.05966
GO:0035909	aorta morphogenesis	6	2	0.43	0.05966
GO:0032483	regulation of Rab protein signal transdu...	6	2	0.43	0.05966
GO:0042421	norepinephrine biosynthetic process	6	2	0.43	0.05966
GO:0002115	store-operated calcium entry	6	2	0.43	0.05966
GO:0034551	mitochondrial respiratory chain complex ...	6	2	0.43	0.05966
GO:0007402	ganglion mother cell fate determination	6	2	0.43	0.05966
GO:0016336	establishment or maintenance of polarity...	6	2	0.43	0.05966
GO:0048790	maintenance of presynaptic active zone s...	6	2	0.43	0.05966
GO:0033615	mitochondrial proton-transporting ATP sy...	6	2	0.43	0.05966
GO:2000274	regulation of epithelial cell migration,...	6	2	0.43	0.05966
GO:0001516	prostaglandin biosynthetic process	6	2	0.43	0.05966
GO:0021556	central nervous system formation	6	2	0.43	0.05966
GO:0046274	lignin catabolic process	6	2	0.43	0.05966
GO:0007521	muscle cell fate determination	6	2	0.43	0.05966
GO:0006627	protein processing involved in protein t...	6	2	0.43	0.05966
GO:0010496	intercellular transport	6	2	0.43	0.05966
GO:0060298	positive regulation of sarcomere organiz...	6	2	0.43	0.05966
GO:0003081	regulation of systemic arterial blood pr...	6	2	0.43	0.05966
GO:0045616	regulation of keratinocyte differentiati...	6	2	0.43	0.05966
GO:0048675	axon extension	72	9	5.11	0.06115
GO:0006937	regulation of muscle contraction	36	6	2.55	0.06131
GO:0031175	neuron projection development	548	52	38.86	0.06646
GO:0042773	ATP synthesis coupled electron transport	37	27	2.62	0.06659
GO:0030713	ovarian follicle cell stalk formation	14	3	0.99	0.06796
GO:1990573	potassium ion import across plasma membr...	14	3	0.99	0.06796
GO:0015804	neutral amino acid transport	14	3	0.99	0.06796
GO:0034614	cellular response to reactive oxygen spe...	37	4	2.62	0.06813
GO:0010840	regulation of circadian sleep/wake cycle...	6	3	0.43	0.06911
GO:2000047	regulation of cell-cell adhesion mediate...	7	3	0.5	0.06912
GO:2000064	regulation of cortisol biosynthetic proc...	2	2	0.14	0.06919
GO:1905050	positive regulation of metallopeptidase ...	2	2	0.14	0.06919
GO:0006106	fumarate metabolic process	3	2	0.21	0.0692
GO:1900407	regulation of cellular response to oxida...	18	3	1.28	0.0692
GO:1901031	regulation of response to reactive oxyge...	8	2	0.57	0.06924
GO:0030706	germarium-derived oocyte differentiation	10	2	0.71	0.06925
GO:1903432	regulation of TORC1 signaling	27	3	1.91	0.06928
GO:0048056	R3/R4 cell differentiation	44	4	3.12	0.0693
GO:0060233	oenocyte delamination	1	1	0.07	0.0693
GO:0090271	positive regulation of fibroblast growth...	1	1	0.07	0.0693
GO:0072034	renal vesicle induction	1	1	0.07	0.0693
GO:0010148	transpiration	1	1	0.07	0.0693
GO:0019230	proprioception	1	1	0.07	0.0693
GO:2000978	negative regulation of forebrain neuron ...	1	1	0.07	0.0693
GO:0002086	diaphragm contraction	1	1	0.07	0.0693
GO:0060741	prostate gland stromal morphogenesis	1	1	0.07	0.0693
GO:0060748	tertiary branching involved in mammary g...	1	1	0.07	0.0693
GO:1904901	positive regulation of myosin II filamen...	1	1	0.07	0.0693
GO:0030245	cellulose catabolic process	1	1	0.07	0.0693
GO:0051068	dihydrolipoamide metabolic process	1	1	0.07	0.0693
GO:1903996	negative regulation of non-membrane span...	1	1	0.07	0.0693
GO:1905205	positive regulation of connective tissue...	1	1	0.07	0.0693
GO:0071000	response to magnetism	1	1	0.07	0.0693
GO:0000732	strand displacement	1	1	0.07	0.0693
GO:0046947	hydroxylysine biosynthetic process	1	1	0.07	0.0693
GO:0070837	dehydroascorbic acid transport	1	1	0.07	0.0693
GO:0010716	negative regulation of extracellular mat...	1	1	0.07	0.0693
GO:0035998	7,8-dihydroneopterin 3'-triphosphate bio...	1	1	0.07	0.0693
GO:0000821	regulation of arginine metabolic process	1	1	0.07	0.0693
GO:1905702	regulation of inhibitory synapse assembl...	1	1	0.07	0.0693
GO:1902961	positive regulation of aspartic-type end...	1	1	0.07	0.0693
GO:0015951	purine ribonucleotide interconversion	1	1	0.07	0.0693
GO:0008050	female courtship behavior	1	1	0.07	0.0693
GO:1902908	regulation of melanosome transport	1	1	0.07	0.0693
GO:0019510	S-adenosylhomocysteine catabolic process	1	1	0.07	0.0693
GO:0106023	regulation of pupariation	1	1	0.07	0.0693
GO:0048034	heme O biosynthetic process	1	1	0.07	0.0693
GO:0009609	response to symbiotic bacterium	1	1	0.07	0.0693
GO:0061369	negative regulation of testicular blood ...	1	1	0.07	0.0693
GO:0071376	cellular response to corticotropin-relea...	1	1	0.07	0.0693
GO:0061314	Notch signaling involved in heart develo...	1	1	0.07	0.0693
GO:0086045	membrane depolarization during AV node c...	1	1	0.07	0.0693
GO:1904068	G protein-coupled receptor signaling pat...	1	1	0.07	0.0693
GO:0061336	cell morphogenesis involved in Malpighia...	1	1	0.07	0.0693
GO:2000066	positive regulation of cortisol biosynth...	1	1	0.07	0.0693
GO:0032349	positive regulation of aldosterone biosy...	1	1	0.07	0.0693
GO:0061304	retinal blood vessel morphogenesis	1	1	0.07	0.0693
GO:0061309	cardiac neural crest cell development in...	1	1	0.07	0.0693
GO:0071493	cellular response to UV-B	1	1	0.07	0.0693
GO:0006097	glyoxylate cycle	1	1	0.07	0.0693
GO:2000019	negative regulation of male gonad develo...	1	1	0.07	0.0693
GO:0072174	metanephric tubule formation	1	1	0.07	0.0693
GO:0043181	vacuolar sequestering	1	1	0.07	0.0693
GO:0071422	succinate transmembrane transport	1	1	0.07	0.0693
GO:0071423	malate transmembrane transport	1	1	0.07	0.0693
GO:0044245	polysaccharide digestion	1	1	0.07	0.0693
GO:0046067	dGDP catabolic process	1	1	0.07	0.0693
GO:0061444	endocardial cushion cell development	1	1	0.07	0.0693
GO:0046057	dADP catabolic process	1	1	0.07	0.0693
GO:1903056	regulation of melanosome organization	1	1	0.07	0.0693
GO:0034201	response to oleic acid	1	1	0.07	0.0693
GO:0046010	positive regulation of circadian sleep/w...	1	1	0.07	0.0693
GO:0003271	smoothened signaling pathway involved in...	1	1	0.07	0.0693
GO:0008365	adult chitin-based cuticle development	1	1	0.07	0.0693
GO:0061184	positive regulation of dermatome develop...	1	1	0.07	0.0693
GO:1900223	positive regulation of amyloid-beta clea...	1	1	0.07	0.0693
GO:0002265	astrocyte activation involved in immune ...	1	1	0.07	0.0693
GO:0044861	protein transport into plasma membrane r...	1	1	0.07	0.0693
GO:0051296	establishment of meiotic spindle orienta...	1	1	0.07	0.0693
GO:1990767	prostaglandin receptor internalization	1	1	0.07	0.0693
GO:0070904	transepithelial L-ascorbic acid transpor...	1	1	0.07	0.0693
GO:2000391	positive regulation of neutrophil extrav...	1	1	0.07	0.0693
GO:0014873	response to muscle activity involved in ...	1	1	0.07	0.0693
GO:0072703	cellular response to methyl methanesulfo...	1	1	0.07	0.0693
GO:0031179	peptide modification	1	1	0.07	0.0693
GO:0071205	protein localization to juxtaparanode re...	1	1	0.07	0.0693
GO:1904320	positive regulation of smooth muscle con...	1	1	0.07	0.0693
GO:1904325	positive regulation of inhibitory G prot...	1	1	0.07	0.0693
GO:1904326	negative regulation of circadian sleep/w...	1	1	0.07	0.0693
GO:0061205	paramesonephric duct development	1	1	0.07	0.0693
GO:1904343	positive regulation of colon smooth musc...	1	1	0.07	0.0693
GO:1904346	positive regulation of gastric mucosal b...	1	1	0.07	0.0693
GO:1904330	positive regulation of myofibroblast con...	1	1	0.07	0.0693
GO:1905962	glutamatergic neuron differentiation	1	1	0.07	0.0693
GO:0002710	negative regulation of T cell mediated i...	1	1	0.07	0.0693
GO:1904300	positive regulation of transcytosis	1	1	0.07	0.0693
GO:1901006	ubiquinone-6 biosynthetic process	1	1	0.07	0.0693
GO:0032723	positive regulation of connective tissue...	1	1	0.07	0.0693
GO:1905907	negative regulation of amyloid fibril fo...	1	1	0.07	0.0693
GO:1903356	positive regulation of distal tip cell m...	1	1	0.07	0.0693
GO:1904430	negative regulation of t-circle formatio...	1	1	0.07	0.0693
GO:0150033	negative regulation of protein localizat...	1	1	0.07	0.0693
GO:1902396	protein localization to bicellular tight...	1	1	0.07	0.0693
GO:0017190	N-terminal peptidyl-aspartic acid acetyl...	1	1	0.07	0.0693
GO:2000180	negative regulation of androgen biosynth...	1	1	0.07	0.0693
GO:2000182	regulation of progesterone biosynthetic ...	1	1	0.07	0.0693
GO:0035377	transepithelial water transport	1	1	0.07	0.0693
GO:0016479	negative regulation of transcription by ...	1	1	0.07	0.0693
GO:1904109	positive regulation of cholesterol impor...	1	1	0.07	0.0693
GO:0002537	nitric oxide production involved in infl...	1	1	0.07	0.0693
GO:0110061	regulation of angiotensin-activated sign...	1	1	0.07	0.0693
GO:0006116	NADH oxidation	1	1	0.07	0.0693
GO:0033632	regulation of cell-cell adhesion mediate...	1	1	0.07	0.0693
GO:1904274	tricellular tight junction assembly	1	1	0.07	0.0693
GO:2000225	negative regulation of testosterone bios...	1	1	0.07	0.0693
GO:0051694	pointed-end actin filament capping	1	1	0.07	0.0693
GO:1904761	negative regulation of myofibroblast dif...	1	1	0.07	0.0693
GO:0090024	negative regulation of neutrophil chemot...	1	1	0.07	0.0693
GO:0051612	negative regulation of serotonin uptake	1	1	0.07	0.0693
GO:0006781	succinyl-CoA pathway	1	1	0.07	0.0693
GO:0031622	positive regulation of fever generation	1	1	0.07	0.0693
GO:1905000	regulation of membrane repolarization du...	1	1	0.07	0.0693
GO:1904879	positive regulation of calcium ion trans...	1	1	0.07	0.0693
GO:0046712	GDP catabolic process	1	1	0.07	0.0693
GO:0035217	labial disc development	1	1	0.07	0.0693
GO:0035233	germ cell repulsion	1	1	0.07	0.0693
GO:0048694	positive regulation of collateral sprout...	1	1	0.07	0.0693
GO:0048621	post-embryonic digestive tract morphogen...	1	1	0.07	0.0693
GO:0097699	vascular endothelial cell response to fl...	1	1	0.07	0.0693
GO:0035750	protein localization to myelin sheath ab...	1	1	0.07	0.0693
GO:2000587	negative regulation of platelet-derived ...	1	1	0.07	0.0693
GO:0015760	glucose-6-phosphate transport	1	1	0.07	0.0693
GO:0006585	dopamine biosynthetic process from tyros...	1	1	0.07	0.0693
GO:0015729	oxaloacetate transport	1	1	0.07	0.0693
GO:0097640	L-ornithine import across plasma membran...	1	1	0.07	0.0693
GO:0097639	L-lysine import across plasma membrane	1	1	0.07	0.0693
GO:0006543	glutamine catabolic process	1	1	0.07	0.0693
GO:0015709	thiosulfate transport	1	1	0.07	0.0693
GO:0070462	plus-end specific microtubule depolymeri...	1	1	0.07	0.0693
GO:0150104	transport across blood-brain barrier	1	1	0.07	0.0693
GO:1904685	positive regulation of metalloendopeptid...	1	1	0.07	0.0693
GO:1901750	leukotriene D4 biosynthetic process	1	1	0.07	0.0693
GO:0060480	lung goblet cell differentiation	1	1	0.07	0.0693
GO:0015882	L-ascorbic acid transmembrane transport	1	1	0.07	0.0693
GO:0001920	negative regulation of receptor recyclin...	1	1	0.07	0.0693
GO:0035848	oviduct morphogenesis	1	1	0.07	0.0693
GO:0050428	3'-phosphoadenosine 5'-phosphosulfate bi...	1	1	0.07	0.0693
GO:0080163	regulation of protein serine/threonine p...	1	1	0.07	0.0693
GO:0120143	negative regulation of ecdysone receptor...	1	1	0.07	0.0693
GO:0045586	regulation of gamma-delta T cell differe...	1	1	0.07	0.0693
GO:0060168	positive regulation of adenosine recepto...	1	1	0.07	0.0693
GO:0035582	sequestering of BMP in extracellular mat...	1	1	0.07	0.0693
GO:0080148	negative regulation of response to water...	1	1	0.07	0.0693
GO:1903640	negative regulation of gastrin-induced g...	1	1	0.07	0.0693
GO:0060126	somatotropin secreting cell differentiat...	1	1	0.07	0.0693
GO:0060129	thyroid-stimulating hormone-secreting ce...	1	1	0.07	0.0693
GO:0009106	lipoate metabolic process	1	1	0.07	0.0693
GO:0098912	membrane depolarization during atrial ca...	1	1	0.07	0.0693
GO:1901843	positive regulation of high voltage-gate...	1	1	0.07	0.0693
GO:0030432	peristalsis	1	1	0.07	0.0693
GO:0045627	positive regulation of T-helper 1 cell d...	1	1	0.07	0.0693
GO:0045629	negative regulation of T-helper 2 cell d...	1	1	0.07	0.0693
GO:0035611	protein branching point deglutamylation	1	1	0.07	0.0693
GO:0009584	detection of visible light	30	3	2.13	0.0693
GO:0046485	ether lipid metabolic process	16	2	1.13	0.0693
GO:0098534	centriole assembly	19	2	1.35	0.06933
GO:0046546	development of primary male sexual chara...	38	3	2.69	0.06936
GO:0009142	nucleoside triphosphate biosynthetic pro...	47	16	3.33	0.07716
GO:0010259	multicellular organism aging	69	13	4.89	0.0782
GO:0007442	hindgut morphogenesis	31	5	2.2	0.07946
GO:0036010	protein localization to endosome	14	3	0.99	0.07965
GO:1900026	positive regulation of substrate adhesio...	7	2	0.5	0.07977
GO:0010288	response to lead ion	7	2	0.5	0.07977
GO:0070886	positive regulation of calcineurin-NFAT ...	7	2	0.5	0.07977
GO:1904031	positive regulation of cyclin-dependent ...	7	2	0.5	0.07977
GO:0048147	negative regulation of fibroblast prolif...	7	2	0.5	0.07977
GO:0016330	second mitotic wave involved in compound...	7	2	0.5	0.07977
GO:0051597	response to methylmercury	7	2	0.5	0.07977
GO:0006108	malate metabolic process	7	2	0.5	0.07977
GO:0048843	negative regulation of axon extension in...	7	2	0.5	0.07977
GO:0006589	octopamine biosynthetic process	7	2	0.5	0.07977
GO:0090136	epithelial cell-cell adhesion	7	2	0.5	0.07977
GO:0045475	locomotor rhythm	28	5	1.99	0.0801
GO:0008407	chaeta morphogenesis	24	4	1.7	0.08037
GO:0046843	dorsal appendage formation	24	4	1.7	0.08037
GO:0070584	mitochondrion morphogenesis	15	3	1.06	0.08074
GO:0016082	synaptic vesicle priming	15	3	1.06	0.08074
GO:0006006	glucose metabolic process	74	10	5.25	0.08175
GO:0055085	transmembrane transport	423	64	29.99	0.08919
GO:0007601	visual perception	94	10	6.66	0.08931
GO:0031532	actin cytoskeleton reorganization	33	7	2.34	0.08965
GO:0009611	response to wounding	143	24	10.14	0.09001
GO:0006914	autophagy	204	17	14.46	0.0912
GO:0048149	behavioral response to ethanol	35	5	2.48	0.09135
GO:0072659	protein localization to plasma membrane	98	15	6.95	0.09287
GO:0007431	salivary gland development	62	9	4.4	0.09344
GO:0034446	substrate adhesion-dependent cell spread...	26	6	1.84	0.09363
GO:0070509	calcium ion import	20	5	1.42	0.09384
GO:0048172	regulation of short-term neuronal synapt...	16	3	1.13	0.09447
GO:0046513	ceramide biosynthetic process	16	3	1.13	0.09447
GO:0006644	phospholipid metabolic process	182	13	12.9	0.09502
GO:0032504	multicellular organism reproduction	650	58	46.09	0.09803
GO:0003015	heart process	63	13	4.47	0.09953
GO:0098609	cell-cell adhesion	195	38	13.83	0.09973
GO:0006869	lipid transport	124	14	8.79	0.10008
GO:0045664	regulation of neuron differentiation	84	12	5.96	0.10024
GO:0008347	glial cell migration	28	6	1.99	0.10073
GO:0032006	regulation of TOR signaling	53	6	3.76	0.10136
GO:1900006	positive regulation of dendrite developm...	8	2	0.57	0.10162
GO:0046929	negative regulation of neurotransmitter ...	8	2	0.57	0.10162
GO:0010800	positive regulation of peptidyl-threonin...	8	2	0.57	0.10162
GO:0097066	response to thyroid hormone	8	2	0.57	0.10162
GO:0061331	epithelial cell proliferation involved i...	8	2	0.57	0.10162
GO:0042308	negative regulation of protein import in...	8	2	0.57	0.10162
GO:0016348	imaginal disc-derived leg joint morphoge...	8	2	0.57	0.10162
GO:0002576	platelet degranulation	8	2	0.57	0.10162
GO:2000737	negative regulation of stem cell differe...	8	2	0.57	0.10162
GO:0040040	thermosensory behavior	8	2	0.57	0.10162
GO:1903779	regulation of cardiac conduction	8	2	0.57	0.10162
GO:0007629	flight behavior	8	2	0.57	0.10162
GO:0002119	nematode larval development	23	5	1.63	0.10842
GO:0040018	positive regulation of multicellular org...	17	3	1.21	0.10907
GO:1901215	negative regulation of neuron death	51	4	3.62	0.10963
GO:0007623	circadian rhythm	148	20	10.49	0.1159
GO:0043547	positive regulation of GTPase activity	71	8	5.03	0.11922
GO:0030198	extracellular matrix organization	86	18	6.1	0.11956
GO:0002376	immune system process	709	64	50.27	0.11979
GO:0045216	cell-cell junction organization	88	20	6.24	0.12049
GO:0008016	regulation of heart contraction	44	10	3.12	0.12209
GO:0045807	positive regulation of endocytosis	47	9	3.33	0.12264
GO:0000302	response to reactive oxygen species	55	8	3.9	0.12387
GO:0034612	response to tumor necrosis factor	39	6	2.77	0.12418
GO:0032482	Rab protein signal transduction	34	6	2.41	0.12423
GO:0008345	larval locomotory behavior	18	3	1.28	0.12448
GO:0016318	ommatidial rotation	18	3	1.28	0.12448
GO:0045746	negative regulation of Notch signaling p...	18	3	1.28	0.12448
GO:0090303	positive regulation of wound healing	18	3	1.28	0.12448
GO:0043243	positive regulation of protein-containin...	18	3	1.28	0.12472
GO:0050773	regulation of dendrite development	49	5	3.47	0.12477
GO:0046956	positive phototaxis	9	2	0.64	0.12485
GO:0030708	germarium-derived female germ-line cyst ...	9	2	0.64	0.12485
GO:0072375	medium-term memory	9	2	0.64	0.12485
GO:0048048	embryonic eye morphogenesis	9	2	0.64	0.12485
GO:0097065	anterior head development	9	2	0.64	0.12485
GO:0035020	regulation of Rac protein signal transdu...	9	2	0.64	0.12485
GO:0097150	neuronal stem cell population maintenanc...	9	2	0.64	0.12485
GO:0008272	sulfate transport	9	2	0.64	0.12485
GO:0001737	establishment of imaginal disc-derived w...	9	2	0.64	0.12485
GO:0071625	vocalization behavior	9	2	0.64	0.12485
GO:0009312	oligosaccharide biosynthetic process	9	2	0.64	0.12485
GO:0060439	trachea morphogenesis	9	2	0.64	0.12485
GO:0007367	segment polarity determination	28	4	1.99	0.12512
GO:1990830	cellular response to leukemia inhibitory...	28	4	1.99	0.12512
GO:0001578	microtubule bundle formation	73	4	5.18	0.12578
GO:0018105	peptidyl-serine phosphorylation	93	10	6.59	0.1268
GO:0048870	cell motility	500	58	35.45	0.1287
GO:0050829	defense response to Gram-negative bacter...	39	5	2.77	0.12993
GO:0035152	regulation of tube architecture, open tr...	47	13	3.33	0.13189
GO:0070252	actin-mediated cell contraction	27	8	1.91	0.13267
GO:0085029	extracellular matrix assembly	17	7	1.21	0.13274
GO:0042330	taxis	324	28	22.97	0.13276
GO:0061041	regulation of wound healing	35	8	2.48	0.13279
GO:0035215	genital disc development	25	7	1.77	0.13286
GO:0030149	sphingolipid catabolic process	13	6	0.92	0.13289
GO:0060326	cell chemotaxis	24	6	1.7	0.13306
GO:0032233	positive regulation of actin filament bu...	19	5	1.35	0.1332
GO:0048085	adult chitin-containing cuticle pigmenta...	6	4	0.43	0.13322
GO:0006939	smooth muscle contraction	21	5	1.49	0.13323
GO:0035592	establishment of protein localization to...	113	11	8.01	0.1333
GO:0006941	striated muscle contraction	27	5	1.91	0.13332
GO:0042306	regulation of protein import into nucleu...	22	4	1.56	0.13346
GO:0007389	pattern specification process	393	29	27.87	0.1336
GO:1901387	positive regulation of voltage-gated cal...	3	2	0.21	0.1336
GO:0015744	succinate transport	3	2	0.21	0.1336
GO:0007448	anterior/posterior pattern specification...	18	3	1.28	0.13361
GO:0045987	positive regulation of smooth muscle con...	4	2	0.28	0.13362
GO:0030323	respiratory tube development	33	4	2.34	0.13362
GO:0048682	sprouting of injured axon	8	2	0.57	0.13368
GO:0046545	development of primary female sexual cha...	38	4	2.69	0.13369
GO:0006643	membrane lipid metabolic process	82	7	5.81	0.1337
GO:1900047	negative regulation of hemostasis	11	2	0.78	0.13372
GO:0021692	cerebellar Purkinje cell layer morphogen...	11	2	0.78	0.13372
GO:0006809	nitric oxide biosynthetic process	12	2	0.85	0.13374
GO:0043095	regulation of GTP cyclohydrolase I activ...	2	1	0.14	0.1338
GO:1905167	positive regulation of lysosomal protein...	2	1	0.14	0.1338
GO:0072070	loop of Henle development	2	1	0.14	0.1338
GO:0035609	C-terminal protein deglutamylation	2	1	0.14	0.1338
GO:0072017	distal tubule development	2	1	0.14	0.1338
GO:0033089	positive regulation of T cell differenti...	2	1	0.14	0.1338
GO:0009786	regulation of asymmetric cell division	2	1	0.14	0.1338
GO:2001137	positive regulation of endocytic recycli...	2	1	0.14	0.1338
GO:0010133	proline catabolic process to glutamate	2	1	0.14	0.1338
GO:0060729	intestinal epithelial structure maintena...	2	1	0.14	0.1338
GO:1901620	regulation of smoothened signaling pathw...	2	1	0.14	0.1338
GO:0010260	animal organ senescence	2	1	0.14	0.1338
GO:0002042	cell migration involved in sprouting ang...	2	1	0.14	0.1338
GO:0042062	long-term strengthening of neuromuscular...	2	1	0.14	0.1338
GO:0061073	ciliary body morphogenesis	2	1	0.14	0.1338
GO:0046951	ketone body biosynthetic process	2	1	0.14	0.1338
GO:0046952	ketone body catabolic process	2	1	0.14	0.1338
GO:2001205	negative regulation of osteoclast develo...	2	1	0.14	0.1338
GO:0022028	tangential migration from the subventric...	2	1	0.14	0.1338
GO:0050860	negative regulation of T cell receptor s...	2	1	0.14	0.1338
GO:0061009	common bile duct development	2	1	0.14	0.1338
GO:0050853	B cell receptor signaling pathway	2	1	0.14	0.1338
GO:0044351	macropinocytosis	2	1	0.14	0.1338
GO:0010700	negative regulation of norepinephrine se...	2	1	0.14	0.1338
GO:0003334	keratinocyte development	2	1	0.14	0.1338
GO:0045907	positive regulation of vasoconstriction	2	1	0.14	0.1338
GO:0019551	glutamate catabolic process to 2-oxoglut...	2	1	0.14	0.1338
GO:0010825	positive regulation of centrosome duplic...	2	1	0.14	0.1338
GO:0033384	geranyl diphosphate biosynthetic process	2	1	0.14	0.1338
GO:0048050	post-embryonic eye morphogenesis	2	1	0.14	0.1338
GO:0106072	negative regulation of adenylate cyclase...	2	1	0.14	0.1338
GO:0048057	R3/R4 development	2	1	0.14	0.1338
GO:0090527	actin filament reorganization	2	1	0.14	0.1338
GO:0071394	cellular response to testosterone stimul...	2	1	0.14	0.1338
GO:0097084	vascular associated smooth muscle cell d...	2	1	0.14	0.1338
GO:0060631	regulation of meiosis I	2	1	0.14	0.1338
GO:0034162	toll-like receptor 9 signaling pathway	2	1	0.14	0.1338
GO:1905516	positive regulation of fertilization	2	1	0.14	0.1338
GO:0018002	N-terminal peptidyl-glutamic acid acetyl...	2	1	0.14	0.1338
GO:0097037	heme export	2	1	0.14	0.1338
GO:2000049	positive regulation of cell-cell adhesio...	2	1	0.14	0.1338
GO:0032495	response to muramyl dipeptide	2	1	0.14	0.1338
GO:0051481	negative regulation of cytosolic calcium...	2	1	0.14	0.1338
GO:0017000	antibiotic biosynthetic process	2	1	0.14	0.1338
GO:0071404	cellular response to low-density lipopro...	2	1	0.14	0.1338
GO:1903028	positive regulation of opsonization	2	1	0.14	0.1338
GO:0097368	establishment of Sertoli cell barrier	2	1	0.14	0.1338
GO:0097374	sensory neuron axon guidance	2	1	0.14	0.1338
GO:0001111	promoter clearance from RNA polymerase I...	2	1	0.14	0.1338
GO:0001113	transcription open complex formation at ...	2	1	0.14	0.1338
GO:0050930	induction of positive chemotaxis	2	1	0.14	0.1338
GO:0007312	oocyte nucleus migration involved in ooc...	2	1	0.14	0.1338
GO:0035009	negative regulation of melanization defe...	2	1	0.14	0.1338
GO:0071236	cellular response to antibiotic	2	1	0.14	0.1338
GO:0014829	vascular associated smooth muscle contra...	2	1	0.14	0.1338
GO:0044805	late nucleophagy	2	1	0.14	0.1338
GO:0044597	daunorubicin metabolic process	2	1	0.14	0.1338
GO:0044598	doxorubicin metabolic process	2	1	0.14	0.1338
GO:0007473	wing disc proximal/distal pattern format...	2	1	0.14	0.1338
GO:0007421	stomatogastric nervous system developmen...	2	1	0.14	0.1338
GO:0034553	mitochondrial respiratory chain complex ...	2	1	0.14	0.1338
GO:0007195	adenylate cyclase-inhibiting dopamine re...	2	1	0.14	0.1338
GO:0150094	amyloid-beta clearance by cellular catab...	2	1	0.14	0.1338
GO:0018171	peptidyl-cysteine oxidation	2	1	0.14	0.1338
GO:1903347	negative regulation of bicellular tight ...	2	1	0.14	0.1338
GO:0048105	establishment of body hair planar orient...	2	1	0.14	0.1338
GO:0036343	psychomotor behavior	2	1	0.14	0.1338
GO:0097112	gamma-aminobutyric acid receptor cluster...	2	1	0.14	0.1338
GO:0033563	dorsal/ventral axon guidance	2	1	0.14	0.1338
GO:0048251	elastic fiber assembly	2	1	0.14	0.1338
GO:0061817	endoplasmic reticulum-plasma membrane te...	2	1	0.14	0.1338
GO:0042840	D-glucuronate catabolic process	2	1	0.14	0.1338
GO:0048211	Golgi vesicle docking	2	1	0.14	0.1338
GO:0048240	sperm capacitation	2	1	0.14	0.1338
GO:0043504	mitochondrial DNA repair	2	1	0.14	0.1338
GO:1903422	negative regulation of synaptic vesicle ...	2	1	0.14	0.1338
GO:0045315	positive regulation of compound eye phot...	2	1	0.14	0.1338
GO:0035321	maintenance of imaginal disc-derived win...	2	1	0.14	0.1338
GO:0045337	farnesyl diphosphate biosynthetic proces...	2	1	0.14	0.1338
GO:0072675	osteoclast fusion	2	1	0.14	0.1338
GO:0007278	pole cell fate determination	2	1	0.14	0.1338
GO:0007211	octopamine or tyramine signaling pathway	2	1	0.14	0.1338
GO:0035494	SNARE complex disassembly	2	1	0.14	0.1338
GO:1904261	positive regulation of basement membrane...	2	1	0.14	0.1338
GO:0035458	cellular response to interferon-beta	2	1	0.14	0.1338
GO:0097750	endosome membrane tubulation	2	1	0.14	0.1338
GO:0071678	olfactory bulb axon guidance	2	1	0.14	0.1338
GO:0006211	5-methylcytosine catabolic process	2	1	0.14	0.1338
GO:0045163	clustering of voltage-gated potassium ch...	2	1	0.14	0.1338
GO:0048815	hermaphrodite genitalia morphogenesis	2	1	0.14	0.1338
GO:0035185	preblastoderm mitotic cell cycle	2	1	0.14	0.1338
GO:0021539	subthalamus development	2	1	0.14	0.1338
GO:1903235	positive regulation of calcium ion-depen...	2	1	0.14	0.1338
GO:0006784	heme A biosynthetic process	2	1	0.14	0.1338
GO:0006772	thiamine metabolic process	2	1	0.14	0.1338
GO:0010044	response to aluminum ion	2	1	0.14	0.1338
GO:2000813	negative regulation of barbed-end actin ...	2	1	0.14	0.1338
GO:0035224	genital disc anterior/posterior pattern ...	2	1	0.14	0.1338
GO:1901148	gene expression involved in extracellula...	2	1	0.14	0.1338
GO:0007541	sex determination, primary response to X...	2	1	0.14	0.1338
GO:1901291	negative regulation of double-strand bre...	2	1	0.14	0.1338
GO:0046813	receptor-mediated virion attachment to h...	2	1	0.14	0.1338
GO:0060327	cytoplasmic actin-based contraction invo...	2	1	0.14	0.1338

## Sheet: GO_QvSR_UP_BR
	GO.ID	Term	Annotated	Significant	Expected	DEG_Q_vs_SR_Fisher
	GO:0016556	mRNA modification	18	1	0	0.0021

## Sheet: GO_QvSR_DOWN_BR
GO.ID	Term	Annotated	Significant	Expected	DEG_Q_vs_SR_Fisher
GO:0008286	insulin receptor signaling pathway	55	1	0.01	0.0063

## Sheet: GO_QvSR_UP_FB
GO.ID	Term	Annotated	Significant	Expected	DEG_Q_vs_SR.Fisher
GO:0032981	mitochondrial respiratory chain complex ...	29	2	0.03	0.00047
GO:0022900	electron transport chain	48	3	0.06	0.0046
GO:0030046	parallel actin filament bundle assembly	5	1	0.01	0.00572
GO:0006123	mitochondrial electron transport, cytoch...	5	1	0.01	0.00572
GO:1904707	positive regulation of vascular associat...	5	1	0.01	0.00572
GO:0006122	mitochondrial electron transport, ubiqui...	7	1	0.01	0.00801
GO:0097070	ductus arteriosus closure	7	1	0.01	0.00801
GO:0070493	thrombin-activated receptor signaling pa...	8	1	0.01	0.00915
GO:0007567	parturition	8	1	0.01	0.00915
GO:0030970	retrograde protein transport, ER to cyto...	14	1	0.02	0.01595

## Sheet: GO_QvSR_DOWN_FB
GO.ID	Term	Annotated	Significant	Expected	DEG_Q_vs_SR.Fisher
GO:0007464	R3/R4 cell fate commitment	43	2	0.04	0.00084
GO:0038028	insulin receptor signaling pathway via p...	1	1	0	0.00103
GO:0007462	R1/R6 cell fate commitment	1	1	0	0.00103
GO:0090119	vesicle-mediated cholesterol transport	1	1	0	0.00103
GO:0070092	regulation of glucagon secretion	1	1	0	0.00103
GO:1990926	short-term synaptic potentiation	1	1	0	0.00103
GO:0001778	plasma membrane repair	2	1	0	0.00206
GO:1903690	negative regulation of wound healing, sp...	2	1	0	0.00206
GO:1904261	positive regulation of basement membrane...	2	1	0	0.00206

## Sheet: GO_QvF_UP_BR
GO.ID	Term	Annotated	Significant	Expected	DEG_Q_vs_F.Fisher
GO:0006457	protein folding	103	11	2.26	0.00044
GO:0006532	aspartate biosynthetic process	2	2	0.04	0.00045
GO:0051223	regulation of protein transport	151	6	3.31	0.00262
GO:0042026	protein refolding	18	3	0.39	0.00616
GO:0061057	peptidoglycan recognition protein signal...	17	3	0.37	0.00637
GO:0032212	positive regulation of telomere maintena...	6	2	0.13	0.00642
GO:0001666	response to hypoxia	75	7	1.64	0.00666
GO:0048102	autophagic cell death	20	3	0.44	0.00834
GO:0015986	ATP synthesis coupled proton transport	14	4	0.31	0.00869
GO:0042776	mitochondrial ATP synthesis coupled prot...	7	2	0.15	0.00886
GO:0071044	histone mRNA catabolic process	8	2	0.18	0.01165
GO:0036258	multivesicular body assembly	8	2	0.18	0.01165
GO:0016311	dephosphorylation	153	7	3.35	0.01214
GO:0044319	wound healing, spreading of cells	9	2	0.2	0.01477
GO:0070125	mitochondrial translational elongation	9	2	0.2	0.01477
GO:0042220	response to cocaine	19	3	0.42	0.01806
GO:0071361	cellular response to ethanol	10	2	0.22	0.01821
GO:0006171	cAMP biosynthetic process	10	2	0.22	0.01821
GO:0006718	juvenile hormone biosynthetic process	10	2	0.22	0.01821
GO:0006096	glycolytic process	47	4	1.03	0.01904
GO:0001973	G protein-coupled adenosine receptor sig...	2	2	0.04	0.02123
GO:0032927	positive regulation of activin receptor ...	2	2	0.04	0.02123
GO:0006106	fumarate metabolic process	3	2	0.07	0.02123
GO:0015886	heme transport	3	2	0.07	0.02123
GO:0046636	negative regulation of alpha-beta T cell...	4	2	0.09	0.02123
GO:0042116	macrophage activation	7	2	0.15	0.02124
GO:1905907	negative regulation of amyloid fibril fo...	1	1	0.02	0.02134
GO:0009398	FMN biosynthetic process	1	1	0.02	0.02134
GO:1902952	positive regulation of dendritic spine m...	1	1	0.02	0.02134
GO:0070781	response to biotin	1	1	0.02	0.02134
GO:1900224	positive regulation of nodal signaling p...	1	1	0.02	0.02134
GO:0046598	positive regulation of viral entry into ...	1	1	0.02	0.02134
GO:0033864	positive regulation of NAD(P)H oxidase a...	1	1	0.02	0.02134
GO:0003374	dynamin family protein polymerization in...	1	1	0.02	0.02134
GO:1905259	negative regulation of nitrosative stres...	1	1	0.02	0.02134
GO:0046038	GMP catabolic process	1	1	0.02	0.02134
GO:2000213	positive regulation of glutamate metabol...	1	1	0.02	0.02134
GO:0019550	glutamate catabolic process to aspartate	1	1	0.02	0.02134
GO:0030889	negative regulation of B cell proliferat...	1	1	0.02	0.02134
GO:0071377	cellular response to glucagon stimulus	1	1	0.02	0.02134
GO:0097694	establishment of RNA localization to tel...	1	1	0.02	0.02134
GO:0097695	establishment of protein-containing comp...	1	1	0.02	0.02134
GO:1904491	protein localization to ciliary transiti...	1	1	0.02	0.02134
GO:0003429	growth plate cartilage chondrocyte morph...	1	1	0.02	0.02134
GO:2000777	positive regulation of proteasomal ubiqu...	1	1	0.02	0.02134
GO:0036006	cellular response to macrophage colony-s...	1	1	0.02	0.02134
GO:0009231	riboflavin biosynthetic process	1	1	0.02	0.02134
GO:1903626	positive regulation of DNA catabolic pro...	1	1	0.02	0.02134
GO:0072703	cellular response to methyl methanesulfo...	1	1	0.02	0.02134
GO:0042758	long-chain fatty acid catabolic process	1	1	0.02	0.02134
GO:0010754	negative regulation of cGMP-mediated sig...	1	1	0.02	0.02134
GO:1900063	regulation of peroxisome organization	1	1	0.02	0.02134
GO:0010735	positive regulation of transcription via...	1	1	0.02	0.02134
GO:1905843	regulation of cellular response to gamma...	1	1	0.02	0.02134
GO:2000805	negative regulation of termination of RN...	1	1	0.02	0.02134
GO:1902897	regulation of postsynaptic density prote...	1	1	0.02	0.02134
GO:1905590	fibronectin fibril organization	1	1	0.02	0.02134
GO:0071110	histone biotinylation	1	1	0.02	0.02134
GO:1905552	positive regulation of protein localizat...	1	1	0.02	0.02134
GO:0061433	cellular response to caloric restriction	1	1	0.02	0.02134
GO:0042541	hemoglobin biosynthetic process	1	1	0.02	0.02134
GO:0002331	pre-B cell allelic exclusion	1	1	0.02	0.02134
GO:1904761	negative regulation of myofibroblast dif...	1	1	0.02	0.02134
GO:0018057	peptidyl-lysine oxidation	1	1	0.02	0.02134
GO:0006542	glutamine biosynthetic process	1	1	0.02	0.02134
GO:0070446	negative regulation of oligodendrocyte p...	1	1	0.02	0.02134
GO:1904884	positive regulation of telomerase cataly...	1	1	0.02	0.02134
GO:0051228	mitotic spindle disassembly	1	1	0.02	0.02134
GO:0000821	regulation of arginine metabolic process	1	1	0.02	0.02134
GO:0003062	regulation of heart rate by chemical sig...	1	1	0.02	0.02134
GO:0033129	positive regulation of histone phosphory...	1	1	0.02	0.02134
GO:0060168	positive regulation of adenosine recepto...	1	1	0.02	0.02134
GO:2000329	negative regulation of T-helper 17 cell ...	1	1	0.02	0.02134
GO:0006103	2-oxoglutarate metabolic process	13	3	0.28	0.02174
GO:0006099	tricarboxylic acid cycle	30	3	0.66	0.02544
GO:0080009	mRNA methylation	12	2	0.26	0.02597
GO:0048749	compound eye development	220	7	4.82	0.02774
GO:0036335	intestinal stem cell homeostasis	14	2	0.31	0.03483
GO:0030970	retrograde protein transport, ER to cyto...	14	2	0.31	0.03483
GO:0007017	microtubule-based process	456	10	9.99	0.03534
GO:0009408	response to heat	67	5	1.47	0.04006
GO:0006554	lysine catabolic process	6	2	0.13	0.04202
GO:1990182	exosomal secretion	11	2	0.24	0.04205
GO:0051084	'de novo' posttranslational protein fold...	13	2	0.28	0.04206
GO:1904672	regulation of somatic stem cell populati...	2	1	0.04	0.04223
GO:0035965	cardiolipin acyl-chain remodeling	2	1	0.04	0.04223
GO:0001958	endochondral ossification	2	1	0.04	0.04223
GO:0019262	N-acetylneuraminate catabolic process	2	1	0.04	0.04223
GO:2000495	regulation of cell proliferation involve...	2	1	0.04	0.04223
GO:2000427	positive regulation of apoptotic cell cl...	2	1	0.04	0.04223
GO:1900226	negative regulation of NLRP3 inflammasom...	2	1	0.04	0.04223
GO:0031581	hemidesmosome assembly	2	1	0.04	0.04223
GO:1903748	negative regulation of establishment of ...	2	1	0.04	0.04223
GO:0008615	pyridoxine biosynthetic process	2	1	0.04	0.04223
GO:0002814	negative regulation of biosynthetic proc...	2	1	0.04	0.04223
GO:0090399	replicative senescence	2	1	0.04	0.04223
GO:0046069	cGMP catabolic process	2	1	0.04	0.04223
GO:0030719	P granule organization	2	1	0.04	0.04223
GO:0043517	positive regulation of DNA damage respon...	2	1	0.04	0.04223
GO:1903553	positive regulation of extracellular exo...	2	1	0.04	0.04223
GO:0018171	peptidyl-cysteine oxidation	2	1	0.04	0.04223
GO:0003334	keratinocyte development	2	1	0.04	0.04223
GO:0043054	dauer exit	2	1	0.04	0.04223
GO:0019551	glutamate catabolic process to 2-oxoglut...	2	1	0.04	0.04223
GO:0043046	DNA methylation involved in gamete gener...	2	1	0.04	0.04223
GO:0034983	peptidyl-lysine deacetylation	2	1	0.04	0.04223
GO:0097011	cellular response to granulocyte macroph...	2	1	0.04	0.04223
GO:0003400	regulation of COPII vesicle coating	2	1	0.04	0.04223
GO:0019099	female germ-line sex determination	2	1	0.04	0.04223
GO:0097037	heme export	2	1	0.04	0.04223
GO:0045843	negative regulation of striated muscle t...	2	1	0.04	0.04223
GO:0000415	negative regulation of histone H3-K36 me...	2	1	0.04	0.04223
GO:0090149	mitochondrial membrane fission	2	1	0.04	0.04223
GO:0051987	positive regulation of attachment of spi...	2	1	0.04	0.04223
GO:0046951	ketone body biosynthetic process	2	1	0.04	0.04223
GO:0046952	ketone body catabolic process	2	1	0.04	0.04223
GO:0061428	negative regulation of transcription fro...	2	1	0.04	0.04223
GO:0006772	thiamine metabolic process	2	1	0.04	0.04223
GO:0042573	retinoic acid metabolic process	2	1	0.04	0.04223
GO:0086100	endothelin receptor signaling pathway	2	1	0.04	0.04223
GO:0015730	propanoate transport	2	1	0.04	0.04223
GO:0043323	positive regulation of natural killer ce...	2	1	0.04	0.04223
GO:0002317	plasma cell differentiation	2	1	0.04	0.04223
GO:1903978	regulation of microglial cell activation	2	1	0.04	0.04223
GO:1990910	response to hypobaric hypoxia	2	1	0.04	0.04223
GO:0070309	lens fiber cell morphogenesis	2	1	0.04	0.04223
GO:0051152	positive regulation of smooth muscle cel...	2	1	0.04	0.04223
GO:0006597	spermine biosynthetic process	2	1	0.04	0.04223
GO:0031104	dendrite regeneration	2	1	0.04	0.04223
GO:0000715	nucleotide-excision repair, DNA damage r...	2	1	0.04	0.04223
GO:0007385	specification of segmental identity, abd...	2	1	0.04	0.04223
GO:0060334	regulation of interferon-gamma-mediated ...	2	1	0.04	0.04223
GO:0007339	binding of sperm to zona pellucida	2	1	0.04	0.04223
GO:0030388	fructose 1,6-bisphosphate metabolic proc...	2	1	0.04	0.04223
GO:0071872	cellular response to epinephrine stimulu...	2	1	0.04	0.04223
GO:0043117	positive regulation of vascular permeabi...	2	1	0.04	0.04223
GO:1904579	cellular response to thapsigargin	2	1	0.04	0.04223
GO:1905395	response to flavonoid	2	1	0.04	0.04223
GO:1900195	positive regulation of oocyte maturation	2	1	0.04	0.04223
GO:0036289	peptidyl-serine autophosphorylation	2	1	0.04	0.04223
GO:0007195	adenylate cyclase-inhibiting dopamine re...	2	1	0.04	0.04223
GO:0090611	ubiquitin-independent protein catabolic ...	2	1	0.04	0.04223
GO:0008340	determination of adult lifespan	62	4	1.36	0.04297
GO:0035222	wing disc pattern formation	45	3	0.99	0.04451
GO:0045444	fat cell differentiation	41	3	0.9	0.0497
GO:1903146	regulation of autophagy of mitochondrion	17	2	0.37	0.04994
GO:0045454	cell redox homeostasis	41	3	0.9	0.05642
GO:0007616	long-term memory	42	3	0.92	0.05984
GO:0043525	positive regulation of neuron apoptotic ...	19	2	0.42	0.06108
GO:0009994	oocyte differentiation	82	7	1.8	0.06123
GO:0070585	protein localization to mitochondrion	48	4	1.05	0.06199
GO:1900425	negative regulation of defense response ...	7	2	0.15	0.06237
GO:0060351	cartilage development involved in endoch...	9	2	0.2	0.06238
GO:0099003	vesicle-mediated transport in synapse	124	4	2.72	0.06253
GO:1900119	positive regulation of execution phase o...	3	1	0.07	0.06267
GO:0042985	negative regulation of amyloid precursor...	3	1	0.07	0.06267
GO:1990791	dorsal root ganglion development	3	1	0.07	0.06267
GO:0033235	positive regulation of protein sumoylati...	3	1	0.07	0.06267
GO:0032933	SREBP signaling pathway	3	1	0.07	0.06267
GO:0006975	DNA damage induced protein phosphorylati...	3	1	0.07	0.06267
GO:0140300	serine import into mitochondrion	3	1	0.07	0.06267
GO:0015913	short-chain fatty acid import	3	1	0.07	0.06267
GO:0010248	establishment or maintenance of transmem...	3	1	0.07	0.06267
GO:0071318	cellular response to ATP	3	1	0.07	0.06267
GO:0006294	nucleotide-excision repair, preincision ...	3	1	0.07	0.06267
GO:0016559	peroxisome fission	3	1	0.07	0.06267
GO:0030578	PML body organization	3	1	0.07	0.06267
GO:1902769	regulation of choline O-acetyltransferas...	3	1	0.07	0.06267
GO:0071447	cellular response to hydroperoxide	3	1	0.07	0.06267
GO:0048012	hepatocyte growth factor receptor signal...	3	1	0.07	0.06267
GO:0034199	activation of protein kinase A activity	3	1	0.07	0.06267
GO:0046314	phosphocreatine biosynthetic process	3	1	0.07	0.06267
GO:0035583	sequestering of TGFbeta in extracellular...	3	1	0.07	0.06267
GO:0015744	succinate transport	3	1	0.07	0.06267
GO:0015746	citrate transport	3	1	0.07	0.06267
GO:0035096	larval midgut cell programmed cell death	3	1	0.07	0.06267
GO:0006848	pyruvate transport	3	1	0.07	0.06267
GO:0036306	embryonic heart tube elongation	3	1	0.07	0.06267
GO:0070911	global genome nucleotide-excision repair	3	1	0.07	0.06267
GO:2000647	negative regulation of stem cell prolife...	3	1	0.07	0.06267
GO:0070933	histone H4 deacetylation	3	1	0.07	0.06267
GO:0015889	cobalamin transport	3	1	0.07	0.06267
GO:2000601	positive regulation of Arp2/3 complex-me...	3	1	0.07	0.06267
GO:0018094	protein polyglycylation	3	1	0.07	0.06267
GO:0006564	L-serine biosynthetic process	3	1	0.07	0.06267
GO:0000717	nucleotide-excision repair, DNA duplex u...	3	1	0.07	0.06267
GO:0007378	amnioserosa formation	3	1	0.07	0.06267
GO:1904851	positive regulation of establishment of ...	3	1	0.07	0.06267
GO:0060346	bone trabecula formation	3	1	0.07	0.06267
GO:0006533	aspartate catabolic process	3	1	0.07	0.06267
GO:0031247	actin rod assembly	3	1	0.07	0.06267

[truncated: 23 more sheets: GO_QvF_DOWN_BR, GO_QvF_UP_FB, GO_QvF_DOWN_FB, GO_FvW_UP_BR, GO_FvW_DOWN_BR, GO_FvW_UP_FB, GO_FvW_DOWN_FB, GO_FvSR_UP_BR, GO_FvSR_DOWN_BR, GO_FvSR_UP_FB, GO_FvSR_DOWN_FB, GO_WvSR_UP_BR, GO_WvSR_DOWN_BR, GO_WvSR_UP_FB, GO_WvSR_DOWN_FB, soc-biasedVsol-biased_brains_UP, soc-biasedVsol-biased_brains_DN, soc-biasedVsol-biased_fb_UP, soc-biasedVsol-biased_fb_DOWN, GO_WvsQSR_UP_BR …]
