# Supplementary material for: Developmental transcriptomes predict adult social behaviours in the socially flexible sweat bee, Lasioglossum baleicum
Source: Mol Ecol. 2023 Dec 18;34(15):e17244. doi: 10.1111/mec.17244 (PMC11587898; doi:10.1111/mec.17244)
Supplement: Supplementary file 1 — Appendix S1. [file MEC-34-e17244-s001.zip › S2_GenomeStatistics.xlsx]

## Sheet: Assembly Statistics
Genome assembly statistics, LBAL_v1.0
Total sequence length	303257060
Total ungapped length	299776700
Gaps between scaffolds	0
Number of scaffolds	7344
Scaffold N50	1904936
Scaffold L50	38
Number of contigs	13901
Contig N50	95859
Contig L50	790

## Sheet: Assembly BUSCO
compleasm, v0.2.2
	Number	Percent
Complete BUSCOs	5866	97.92
Complete and single-copy BUSCOs	5799	96.8
Complete and duplicated BUSCOs	67	1.12
Fragmented BUSCOs	76	1.27
Interspaced BUSCOs	2	0.03
Missing BUSCOs	47	0.78
Total BUSCO groups searched	5991	--

## Sheet: Annotation BUSCO
BUSCO, v5.2.2
	Number	Percent
Complete BUSCOs	5465	91.3
Complete and single-copy BUSCOs	2705	45.2
Complete and duplicated BUSCOs	2760	46.1
Fragmented BUSCOs	214	3.6
Missing BUSCOs	312	5.1
Total BUSCO groups searched	5991	--
