# Supplementary material for: Developmental transcriptomes predict adult social behaviours in the socially flexible sweat bee, Lasioglossum baleicum
Source: Mol Ecol. 2023 Dec 18;34(15):e17244. doi: 10.1111/mec.17244 (PMC11587898; doi:10.1111/mec.17244)
Supplement: Supplementary file 1 — Appendix S1. [file MEC-34-e17244-s001.zip › S3_RawGeneCounts.xlsx]

## Sheet: Sheet1
	100BR	100FB	101BR	101FB	102BR	102FB	103BR	103FB	104BR	104FB	105BR	105FB	106BR	106FB	107BR	107FB	108BR	108FB	109BR	109FB	10BR	10FB	110BR	110FB	111BR	111FB	112BR	112FB	113BR	113FB	114BR	114FB	115BR	115FB	116BR	116FB	117BR	117FB	118BR	118FB	119BR	119FB	11BR	11FB	120BR	120FB	121BR	121FB	122BR
LBAL_11463	336	180	364	107	356	279	142	288	116	68	137	112	185	68	246	211	334	219	220	165	178	228	347	69	311	229	475	256	360	329	298	263	483	405	484	349	456	159	293	211	131	188	168	110	272	76	191	210	289
LBAL_11472	27	2	77	3	73	26	26	17	10	6	15	16	16	1	30	7	31	10	30	9	56	14	33	15	30	19	45	12	32	22	30	36	37	51	60	16	44	24	34	18	22	6	56	5	44	12	28	20	39
LBAL_11473	66	5	111	12	118	50	41	44	36	6	47	15	54	2	62	31	66	23	64	60	67	8	62	2	66	25	87	15	54	60	73	45	78	105	122	36	72	31	70	30	47	9	62	4	94	16	58	35	91
LBAL_11474	685	2	635	0	495	0	193	1	598	6	488	0	487	2	428	0	531	0	71	0	353	2	187	1	546	0	392	0	59	9	249	0	77	10	391	2	357	2	319	0	457	0	231	0	356	1	378	0	508
LBAL_11464	6	13	25	25	38	49	12	90	24	21	10	1	23	4	30	14	61	313	55	698	13	22	77	484	68	436	77	489	94	498	58	693	480	1315	144	2558	117	1857	78	525	26	18	11	4	30	9	17	44	25
LBAL_11465	1980	3553	1469	3367	485	5925	264	2401	640	713	625	3765	1284	378	955	5848	711	676	669	175	305	2746	1108	136	1171	561	969	550	1397	459	1354	919	916	306	1660	1286	1437	834	1182	424	843	1161	247	1849	567	2417	423	5165	727
LBAL_11493	9	154	34	74	11	190	2	601	6	290	3	217	12	179	10	73	67	166	112	248	11	94	37	156	123	214	155	176	128	637	72	493	67	289	129	1212	78	445	59	302	14	296	15	32	17	129	12	112	12
LBAL_11475	87	7	77	0	86	5	63	11	115	10	74	9	89	39	112	5	41	6	26	18	42	9	15	3	32	9	40	0	36	25	24	0	46	42	69	0	47	2	28	3	62	16	35	0	40	7	23	26	56
LBAL_11476	2	0	0	0	0	0	0	0	0	0	2	0	3	0	0	0	0	0	0	0	0	0	0	0	0	0	1	0	0	0	0	0	0	0	0	0	0	0	0	0	2	0	0	0	0	0	0	0	3
LBAL_11477	60	10	57	0	44	3	22	17	81	8	57	18	34	14	63	2	25	1	25	2	13	0	17	0	10	2	17	0	23	2	11	0	15	30	31	2	13	0	26	1	58	4	19	1	16	0	22	6	43
LBAL_11496	8	0	8	0	13	0	2	0	4	0	1	0	21	2	4	0	13	0	13	2	7	0	12	0	2	0	4	0	11	0	5	0	0	0	10	0	6	0	4	0	17	0	7	0	10	2	8	0	12
LBAL_11478	371	0	314	0	219	0	126	0	302	0	259	0	417	0	377	0	734	2	523	0	193	0	518	2	494	8	746	1	537	2	561	2	304	2	774	6	859	0	498	2	340	0	180	0	270	0	261	1	441
LBAL_11479	739	0	673	0	539	0	320	9	537	0	547	0	724	0	745	0	1258	1	851	0	303	1	1099	8	882	1	1226	1	1005	10	1009	0	619	0	1481	9	1498	2	838	6	591	2	308	0	474	0	509	4	828
LBAL_11495	4	0	7	0	10	0	1	0	4	0	7	0	10	0	3	0	10	0	15	0	0	0	10	0	7	0	13	0	10	0	10	0	8	0	10	0	10	0	7	0	8	0	0	0	4	0	4	0	5
LBAL_11480	53	27	75	18	96	93	35	102	42	42	55	30	56	16	53	45	52	37	48	38	58	23	79	40	52	70	76	50	87	229	75	39	76	99	134	134	117	92	64	40	42	30	47	31	63	22	58	53	75
LBAL_11481	522	165	510	85	455	134	183	215	380	205	288	174	387	59	303	105	337	304	300	284	334	133	368	109	366	296	433	233	279	327	312	397	345	597	570	480	433	227	331	232	346	275	229	34	402	83	235	164	354
LBAL_11482	201	60	164	78	221	151	47	142	131	77	132	137	146	29	150	112	137	54	187	132	115	112	158	29	143	42	230	51	253	266	219	107	160	146	220	156	226	103	153	44	128	118	89	40	192	90	135	130	180
LBAL_11483	50	5	53	17	81	10	43	236	22	8	18	38	11	8	26	13	36	7	9	8	60	19	9	1	32	5	42	13	10	5	12	8	15	10	19	7	30	6	13	6	16	7	43	18	49	7	46	18	67
LBAL_11466	405	239	443	270	639	558	243	1815	263	228	301	348	270	115	344	296	262	277	201	237	367	321	263	148	198	173	259	197	207	262	232	237	198	326	328	440	327	236	167	176	275	240	308	129	484	291	239	412	357
LBAL_11467	371	292	522	206	914	375	185	725	275	128	274	420	309	156	420	277	221	286	194	180	423	262	274	133	257	220	317	134	246	288	279	291	247	290	402	378	317	206	260	192	269	202	304	78	547	161	356	238	455
LBAL_11484	262	38	189	50	308	77	45	86	186	20	139	71	204	14	153	76	97	30	67	40	149	39	80	26	80	15	139	39	91	94	68	39	55	89	142	65	116	62	82	32	181	20	118	10	213	30	89	47	161
LBAL_11468	11	2	14	15	26	3	3	24	2	5	0	8	4	2	6	4	6	9	9	26	7	4	6	4	0	4	10	0	6	10	8	16	2	22	8	10	11	11	0	0	7	6	9	0	13	0	5	8	9
LBAL_11469	404	329	634	763	800	894	135	478	223	111	364	774	305	150	356	469	454	230	286	211	391	1004	376	115	383	264	508	235	345	197	423	266	389	421	500	379	520	168	383	200	250	221	282	356	505	437	337	629	411
LBAL_11485	242	87	400	138	340	157	87	109	105	49	127	193	187	53	214	118	153	58	150	88	269	217	162	48	157	97	205	53	137	104	120	73	167	185	203	136	236	66	133	74	148	96	233	95	248	98	160	92	219
LBAL_11470	667	597	519	944	421	552	179	658	402	249	347	986	460	249	369	658	277	203	215	200	296	413	229	49	250	147	279	187	370	317	259	245	219	298	408	321	350	151	244	123	325	233	252	186	249	237	228	423	341
LBAL_11486	728	36	679	35	806	59	207	124	335	24	503	53	612	28	461	43	230	25	210	79	564	60	180	22	174	43	251	32	228	87	183	28	146	159	243	71	251	40	185	29	400	42	358	19	617	37	342	29	537
LBAL_11487	250	46	444	46	344	89	165	249	170	36	139	63	190	26	351	73	183	30	171	127	209	61	225	14	148	30	255	38	318	153	219	23	146	193	303	102	351	31	223	34	173	12	198	46	358	43	251	69	470
LBAL_11471	3821	10810	1512	7265	414	8645	822	24605	823	3048	550	6105	4388	3363	2294	12192	133	1115	359	527	1137	8012	146	335	106	713	198	517	576	1842	187	869	277	982	350	1677	183	813	108	763	1164	6590	549	3626	803	4605	293	8382	456
LBAL_11494	122	0	212	2	156	1	78	4	77	2	107	6	92	1	179	0	328	2	148	2	54	2	247	2	347	1	331	7	141	12	321	2	237	11	377	2	289	0	269	2	52	0	65	0	390	3	119	4	147
LBAL_11488	1968	11	1447	4	2393	8	557	13	3454	37	1149	8	2357	18	1595	7	1423	4	534	64	1608	6	966	7	998	6	1489	6	500	120	1004	25	439	48	1574	41	1440	8	1066	11	3074	11	1080	4	1570	3	952	14	1491
LBAL_11489	214	0	121	0	69	0	43	3	145	0	74	0	168	1	69	0	183	1	134	0	127	7	201	0	232	0	216	0	87	14	178	0	90	3	342	10	250	0	187	2	164	2	78	2	71	0	69	0	128
LBAL_11490	97	7	206	11	162	45	57	35	78	36	88	5	92	25	81	14	54	35	41	33	105	10	70	3	74	41	38	26	21	100	27	32	72	56	54	49	78	23	37	33	93	30	84	5	136	9	112	66	111
LBAL_11491	0	0	0	0	0	0	0	7	0	0	0	0	0	0	0	0	0	0	0	0	0	0	0	0	0	0	0	0	0	0	0	0	0	0	0	0	0	0	0	0	0	0	0	0	0	0	0	0	0
LBAL_11492	0	0	3	2	2	0	7	83	0	2	2	0	0	0	1	0	0	9	1	6	0	4	6	7	2	4	8	7	1	23	0	11	22	4	2	4	0	0	0	0	0	1	0	0	0	2	4	0	0
LBAL_11529	20	35	44	51	36	54	33	240	37	57	20	41	20	56	38	34	14	14	15	7	38	33	8	8	11	10	19	3	8	4	4	17	9	6	8	12	3	10	11	29	10	14	22	12	44	69	28	50	57
LBAL_11582	1	1	0	2	1	1	1	7	0	1	0	0	2	1	1	2	0	7	0	0	0	0	0	0	0	2	2	0	0	0	0	0	0	1	0	0	2	0	0	4	0	0	0	0	2	0	3	2	0
LBAL_11577	0	0	0	0	0	0	0	0	0	0	0	0	0	0	0	0	0	0	0	0	0	0	0	0	0	0	0	0	0	0	0	0	0	2	0	0	0	1	0	0	0	0	0	0	0	0	0	0	0
LBAL_11580	15	0	4	0	9	0	0	0	6	0	3	0	18	4	4	0	15	0	9	0	3	0	24	0	11	0	34	0	2	0	7	0	1	0	24	0	17	0	6	1	16	2	3	0	11	1	3	0	2
LBAL_11497	321	16	243	4	245	6	82	7	418	3	190	21	338	26	236	3	665	0	78	6	175	6	323	2	543	1	750	0	20	10	421	4	136	2	625	1	632	1	506	2	301	18	133	5	216	1	140	11	270
LBAL_11530	255	211	264	162	249	210	86	290	179	111	132	194	163	62	244	140	338	139	287	305	122	175	317	57	340	142	394	157	421	252	352	182	343	366	562	253	505	138	316	109	168	140	112	106	144	82	118	246	232
LBAL_11531	361	62	556	49	334	105	175	280	397	44	314	72	412	42	499	86	361	128	118	39	270	59	218	10	294	122	320	93	129	93	177	65	186	91	353	79	322	35	234	69	243	42	212	38	284	30	274	63	350
LBAL_11532	281	219	373	178	452	155	99	526	166	81	153	206	224	72	239	146	220	141	136	154	230	156	234	41	159	120	286	128	222	280	160	143	262	309	332	149	305	72	182	129	233	160	208	68	275	106	175	160	277
LBAL_11498	63	19	69	33	73	29	26	58	40	7	31	46	27	3	54	24	71	10	62	59	34	26	63	8	59	24	90	22	76	32	92	52	59	98	103	73	99	13	50	23	32	23	39	16	43	13	43	25	34
LBAL_11533	8	19	11	97	19	206	3	259	43	45	3	31	6	22	4	223	0	82	2	4	15	204	7	3	1	22	1	56	1	10	3	16	12	8	3	31	0	18	1	4	21	54	12	105	4	157	3	190	13
LBAL_11571	32	8	32	10	33	24	12	32	11	4	9	38	13	4	28	20	0	4	2	20	31	28	2	2	8	12	8	3	8	33	9	7	15	28	4	18	2	19	4	0	6	12	30	14	65	24	18	17	16
LBAL_11534	34	3	33	0	14	6	10	12	1	1	24	15	3	2	24	0	4	4	0	0	19	7	0	0	0	1	0	0	0	0	0	0	1	0	0	2	1	0	0	0	3	8	20	3	18	5	11	2	39
LBAL_11499	746	15	1169	7	1271	11	356	47	713	8	602	8	698	20	808	16	865	87	266	3	702	20	439	7	965	44	1091	61	294	16	583	22	215	12	801	34	745	0	725	31	635	17	507	15	933	7	756	10	884
LBAL_11535	9788	10016	5322	3286	3586	1579	1560	2010	4200	3884	3941	6879	7300	3885	4543	3700	2242	628	1061	831	2380	1141	1157	145	2078	720	2375	492	1445	987	1788	525	1525	1227	1994	968	1761	383	1785	557	3644	6189	1881	816	2711	574	2178	2974	3928
LBAL_11536	226	205	220	144	205	184	62	153	78	53	132	263	158	60	146	149	87	78	154	141	112	93	138	95	90	82	152	88	216	135	133	183	133	198	164	205	180	75	121	85	70	87	91	78	133	65	85	172	133
LBAL_11572	477	185	660	118	814	368	190	257	339	77	350	256	360	79	367	256	430	160	356	313	767	447	463	164	451	200	590	190	425	406	404	284	425	524	777	462	594	237	464	232	365	99	446	193	677	235	278	248	468
LBAL_11537	79	0	75	0	66	6	13	3	14	0	58	0	34	0	68	0	27	0	12	0	35	1	22	0	33	0	44	0	17	0	17	0	15	0	34	0	41	0	38	0	30	0	26	0	43	2	16	0	46
LBAL_11538	154	0	173	4	108	10	79	4	47	0	114	0	121	3	145	0	96	3	35	0	100	2	62	8	63	0	134	0	12	3	53	0	22	2	84	3	107	0	95	0	87	0	60	0	91	2	76	0	169
LBAL_11575	5	0	13	1	9	4	9	0	2	0	2	0	5	0	10	0	10	0	0	0	4	4	7	1	4	0	18	0	0	0	4	0	10	0	7	0	4	0	7	0	12	0	2	0	8	0	11	0	17
LBAL_11574	7	0	18	2	13	2	6	0	15	0	5	0	8	0	18	0	7	0	1	0	3	0	0	0	3	0	9	0	1	0	2	0	3	0	12	0	5	0	9	0	12	0	2	2	6	0	10	0	11
LBAL_11581	26	0	25	0	19	10	4	0	4	0	11	1	19	0	39	0	15	0	3	0	10	0	12	1	14	0	38	0	0	0	6	0	4	0	17	0	9	0	11	0	15	0	6	0	21	0	29	0	24
LBAL_11539	749	876	1663	1979	756	1946	249	1257	480	1660	550	1749	883	821	1242	2256	90	486	104	269	713	2324	75	124	123	300	159	264	151	1060	149	288	166	274	185	737	135	493	77	319	422	1257	508	694	1176	2242	543	1239	698
LBAL_11540	35	103	108	177	63	183	15	152	26	145	23	162	78	97	68	250	5	63	11	44	65	210	4	15	10	33	13	23	23	115	10	27	11	57	23	90	5	50	11	18	24	160	38	58	83	176	35	103	36
LBAL_11541	293	90	373	58	434	183	131	216	135	127	186	115	227	77	312	62	177	225	183	178	269	153	184	107	211	229	338	148	197	269	195	195	194	450	269	399	253	271	166	123	211	130	199	49	296	65	202	101	298
LBAL_11500	50	4	59	10	87	10	18	21	28	2	10	11	25	5	40	8	14	4	6	1	70	6	24	0	11	1	27	2	10	0	14	1	5	7	12	2	19	0	10	4	35	7	36	5	38	28	28	4	50
LBAL_11542	454	18	582	16	553	26	165	30	290	135	358	34	376	34	432	45	297	129	53	6	324	28	75	3	274	105	291	59	55	15	134	60	71	36	147	20	182	24	140	62	335	96	234	17	555	33	335	18	423
LBAL_11543	269	76	283	62	451	154	37	74	74	36	142	150	72	42	186	111	135	50	60	41	258	181	138	13	114	63	164	81	105	24	2	0	141	127	173	116	201	49	82	45	128	89	138	50	228	164	89	54	227
LBAL_11501	686	102	856	120	972	169	278	164	440	165	433	188	528	95	572	107	642	451	406	202	679	179	556	243	602	398	884	306	363	350	618	400	497	501	876	811	922	407	672	352	576	112	442	73	715	136	417	196	686
LBAL_11502	94	18	162	19	187	18	46	34	79	22	67	22	69	8	118	20	69	80	55	34	98	27	88	60	95	58	103	64	63	50	69	67	65	100	112	176	80	94	85	70	87	30	56	13	164	41	91	38	116
LBAL_11503	1100	138	2871	215	568	230	905	220	456	86	435	219	520	57	1221	149	291	136	224	311	340	417	254	78	314	164	451	160	249	268	241	187	293	527	321	240	391	136	263	131	463	130	292	137	567	201	439	264	1056
LBAL_11544	400	54	367	313	443	215	138	379	192	83	177	198	309	90	283	150	41	94	49	45	187	291	35	176	55	147	51	110	71	276	50	191	113	139	99	511	76	279	36	145	295	103	208	136	252	166	200	217	326
LBAL_11504	30	33	42	65	34	34	25	236	2	58	8	70	17	64	21	45	21	2	27	69	11	59	35	0	10	4	26	0	18	307	33	0	32	20	26	7	24	4	15	3	47	116	11	8	18	21	12	84	29
LBAL_11545	301	4	686	0	1160	20	146	7	220	0	241	3	234	2	331	0	456	49	125	105	617	9	390	291	521	49	521	32	87	71	501	68	289	90	924	426	570	172	496	53	231	8	386	2	663	2	508	6	557
LBAL_11579	24	6	37	1	37	0	11	0	17	0	26	0	19	3	27	0	34	0	34	10	18	4	42	2	28	1	60	1	40	6	57	2	34	23	83	7	39	3	20	6	13	0	16	0	36	0	14	0	30
LBAL_11546	552	145	701	189	719	357	210	237	381	127	375	242	440	77	518	244	659	164	445	195	467	232	514	85	487	121	691	146	742	376	528	235	470	440	827	331	829	160	572	172	405	79	414	122	528	137	412	162	547
LBAL_11505	287	22	586	17	689	60	213	36	191	8	181	30	154	12	531	12	210	36	197	78	342	33	260	48	227	43	487	42	151	128	297	59	176	155	376	66	350	44	208	40	184	4	226	18	449	25	330	26	607
LBAL_11506	1681	0	596	1	454	4	203	4	1604	1	1045	0	1068	3	606	0	4211	2	311	15	316	0	1442	5	3489	0	3211	2	138	53	2315	8	920	45	3021	33	2525	14	2777	9	861	13	213	0	351	0	292	4	424
LBAL_11507	334	25	269	15	201	13	96	41	298	16	171	26	191	14	147	27	205	39	192	101	159	18	213	26	262	27	238	25	198	53	233	57	176	176	291	87	305	19	237	43	262	26	128	20	136	20	93	22	165
LBAL_11547	536	128	640	115	430	216	230	236	474	121	291	143	464	72	452	161	477	299	455	234	280	167	591	101	521	287	681	213	590	483	600	276	512	358	815	481	743	172	516	229	437	124	185	67	354	101	338	199	545
LBAL_11548	356	199	470	105	420	230	107	232	281	101	227	156	230	85	307	130	332	172	300	242	311	309	322	108	277	178	439	151	403	435	282	239	319	514	530	400	473	187	338	126	214	130	222	101	329	86	213	167	357
LBAL_11508	5	2	11	6	12	24	7	4	0	0	3	0	7	3	2	2	0	0	1	2	6	11	2	0	1	0	0	6	2	2	2	0	1	4	2	1	4	0	2	0	3	6	16	5	17	8	22	2	4
LBAL_11509	2	0	11	0	3	2	0	0	0	0	3	0	0	0	0	0	0	0	0	0	0	0	0	0	0	0	0	0	0	0	0	0	0	0	0	0	1	0	8	0	0	0	0	0	6	0	5	0	2
LBAL_11576	19	0	5	1	11	18	0	6	3	0	1	2	10	0	10	0	7	0	6	0	2	4	11	0	8	0	15	0	7	0	5	0	4	0	6	0	5	0	7	0	9	1	4	0	7	5	6	1	15
LBAL_11510	411	105	336	50	347	163	142	333	350	64	257	169	379	56	300	55	447	13	211	15	215	308	251	8	395	14	542	11	211	18	320	10	150	12	458	8	509	41	267	18	346	94	192	164	283	155	187	318	407
LBAL_11549	620	252	841	271	827	397	283	462	382	120	321	317	491	87	664	283	523	303	437	375	467	295	498	141	431	213	528	201	512	329	480	350	462	555	663	602	496	265	413	165	334	141	538	157	638	149	401	281	748
LBAL_11511	371	276	376	217	275	307	158	317	248	113	185	293	310	99	259	149	371	131	261	176	211	232	366	102	409	150	561	184	353	177	380	238	260	299	662	266	614	119	408	124	248	169	195	97	174	97	184	184	260
LBAL_11550	252	55	299	86	319	114	73	94	163	19	121	78	111	14	155	50	130	58	154	82	173	181	159	21	117	49	253	41	87	62	144	105	145	125	170	78	211	50	125	54	145	39	132	43	230	68	120	62	173
LBAL_11512	647	118	665	128	1018	233	258	307	380	164	431	165	558	84	547	119	403	207	386	219	602	217	462	194	353	193	576	156	426	422	438	218	433	388	647	507	647	284	466	193	458	179	390	67	606	132	442	187	597
LBAL_11551	296	162	352	145	317	208	93	213	194	104	205	200	298	89	200	134	218	128	223	260	199	280	303	82	204	156	371	110	355	438	190	270	286	349	401	333	389	123	246	124	239	101	192	120	171	114	138	161	247
LBAL_11513	361	97	434	121	504	186	109	216	177	69	250	136	249	40	283	128	237	120	188	141	266	153	211	82	213	126	280	96	300	170	221	99	188	185	351	290	326	153	248	95	176	107	249	56	378	61	247	150	289
LBAL_11514	631	146	1055	295	1309	1069	277	528	381	141	516	322	433	92	607	344	405	246	349	294	877	995	433	161	335	228	593	216	470	549	441	264	402	550	662	542	602	282	372	238	359	147	667	375	962	638	505	485	677
LBAL_11515	697	997	216	856	195	1509	328	6293	140	578	120	1063	405	491	431	1623	116	284	268	2288	328	1706	131	84	96	221	130	153	258	5190	129	231	548	2078	168	704	168	225	91	193	187	1248	125	736	193	1080	104	1642	167
LBAL_11516	176	122	309	66	244	105	73	213	83	113	74	149	86	34	167	113	188	104	146	160	168	60	137	65	100	87	188	101	193	123	145	154	175	193	257	278	183	159	149	94	88	113	110	33	202	70	134	81	148
LBAL_11517	128	17	160	7	212	24	25	56	89	39	73	12	102	5	109	18	63	41	47	53	122	14	60	11	67	29	101	39	53	36	56	39	33	46	112	62	115	30	60	31	95	30	45	11	156	21	63	30	105
LBAL_11552	1211	9	1267	5	3063	17	383	20	1175	23	668	18	1200	5	1038	11	886	15	113	0	819	3	401	18	805	18	747	18	85	17	515	33	164	121	690	46	651	25	518	19	1142	19	588	0	1100	7	705	5	999
LBAL_11553	514	2	728	0	562	6	174	11	260	12	384	6	376	2	503	3	473	14	253	2	335	2	333	4	429	8	440	26	289	10	450	10	258	7	644	8	430	5	350	4	253	17	269	0	428	2	341	10	582
LBAL_11518	11	2	15	0	25	1	5	2	11	0	0	2	3	2	17	2	23	0	8	3	10	8	22	0	20	2	31	2	48	0	19	0	30	2	22	3	26	0	11	2	6	0	0	0	16	0	7	2	6
LBAL_11519	332	197	382	171	367	300	126	401	189	191	196	293	242	90	310	174	469	315	464	484	257	296	581	275	450	268	606	326	697	666	449	414	619	873	850	821	765	413	509	331	200	182	189	96	237	173	263	229	288
LBAL_11554	2838	8	3353	7	4473	48	1201	42	1730	64	2432	29	2032	35	3021	16	2345	250	1361	228	1900	14	1429	172	1865	202	2380	183	1712	192	1582	205	1286	578	2577	793	2552	374	1657	237	1544	48	1720	10	3600	11	2636	48	3584
LBAL_11520	527	21	461	6	350	45	144	145	390	33	281	30	297	24	326	16	391	93	367	109	190	10	189	25	310	60	333	23	453	64	278	163	246	84	456	188	368	70	231	51	425	32	144	10	296	11	330	27	359
LBAL_11555	50	91	26	131	4	115	65	1005	14	124	8	171	26	46	34	65	6	69	0	7	13	126	5	22	5	64	11	55	26	30	19	107	13	16	7	48	9	22	14	52	39	128	23	48	9	50	3	121	18
LBAL_11556	179	56	321	94	349	186	77	142	150	51	135	100	122	38	205	93	120	97	117	125	213	124	167	50	134	87	151	92	189	178	164	86	145	155	225	190	198	94	132	101	153	65	129	66	243	95	151	100	203
LBAL_11557	64	0	40	8	106	6	11	3	48	0	58	9	61	4	48	11	28	5	17	8	40	6	34	10	38	8	42	4	28	6	20	0	18	8	38	5	66	4	27	8	65	2	47	7	32	4	33	12	67
LBAL_11558	1326	355	1782	365	2359	838	619	685	806	348	761	471	1089	164	1359	420	592	404	628	516	1259	555	833	296	570	423	939	270	910	677	693	533	692	858	979	994	1031	518	635	464	753	379	1023	190	1605	278	1060	475	1458
LBAL_11559	290	99	345	87	332	146	96	148	148	28	149	119	121	50	177	136	279	104	383	254	215	124	316	85	295	133	353	88	596	208	328	216	313	378	479	263	498	92	284	88	171	70	142	60	235	56	150	103	220
LBAL_11521	93	40	95	12	100	48	40	74	76	32	42	40	74	8	82	20	130	35	140	83	29	24	140	36	112	40	167	60	296	192	133	99	155	215	161	124	189	70	139	60	99	44	32	8	94	20	51	28	74
LBAL_11560	1712	362	2523	485	3466	840	705	1146	801	326	969	681	1222	259	1677	475	1205	493	946	620	1981	620	1157	234	972	494	1588	455	1299	910	1083	698	1109	994	1542	1099	1571	645	1156	491	1134	403	1346	309	2431	412	1567	610	1772
LBAL_11522	625	262	744	160	883	330	273	293	362	97	345	236	500	66	447	193	426	106	309	237	385	352	328	125	354	205	444	186	335	163	327	247	312	423	445	431	495	215	316	236	437	183	391	148	499	80	335	362	579
LBAL_11561	265	187	269	144	411	317	122	149	113	34	152	168	201	52	243	133	138	40	103	76	230	187	115	61	126	99	198	21	168	104	103	160	129	165	205	198	165	34	145	108	198	135	163	178	269	82	242	283	288
LBAL_11523	964	234	1031	187	1102	377	368	547	661	187	518	317	643	161	741	213	681	267	586	332	897	310	858	200	700	303	927	270	814	721	828	441	758	581	1145	566	1076	322	679	256	722	245	514	74	871	234	673	190	829
LBAL_11524	68	0	122	0	141	0	53	0	75	2	85	0	94	0	165	0	95	10	45	0	56	0	66	5	60	4	64	9	75	9	54	8	22	1	97	18	94	16	32	4	95	0	64	0	110	0	85	0	113
LBAL_11525	337	2	459	2	569	0	255	2	262	4	263	4	439	2	495	6	303	16	183	0	302	0	218	13	192	27	349	35	367	30	303	37	140	6	482	65	334	100	270	31	330	4	286	0	434	0	330	2	466
LBAL_11562	124	52	255	44	369	300	79	249	67	33	112	66	107	18	242	71	191	77	213	236	197	221	234	31	183	65	196	51	461	427	252	94	230	195	356	166	323	74	180	70	67	30	180	75	249	89	176	129	254
LBAL_11526	3093	2416	2160	808	1368	1135	742	1639	2696	3713	1680	1752	2682	1896	1472	837	3162	1649	1311	710	830	763	2257	499	3239	2114	4351	1510	1942	1454	2854	1429	2707	1393	3859	1715	3570	958	2884	1206	2885	4772	670	411	929	503	982	994	1497
LBAL_11563	124	47	119	11	125	21	21	49	41	12	62	23	54	10	113	21	160	35	220	68	72	48	284	17	205	59	278	58	331	59	320	65	220	92	398	110	358	35	250	54	74	35	69	33	97	9	47	38	109
LBAL_11564	1304	1142	1358	782	1163	1326	470	1800	881	804	849	1080	1031	397	1014	879	848	475	517	536	823	1025	603	263	782	489	873	461	754	889	775	601	779	981	1284	1157	969	481	849	470	717	677	673	412	789	452	561	996	1052
LBAL_11527	2556	2114	3058	2801	3454	4139	797	2693	1591	2273	1535	3279	1664	1447	2157	2892	1633	1287	1216	1386	2226	2763	1241	429	1436	1183	1707	1451	1679	2184	1576	1445	1562	1913	2349	2048	2120	1211	1435	1103	1546	2195	1714	1141	2733	2083	1688	3215	2172
LBAL_11565	3	1	20	0	10	2	0	10	1	1	3	0	4	5	3	0	8	0	9	2	14	2	4	0	0	0	18	4	1	1	11	0	0	0	8	0	10	0	2	0	3	4	13	4	4	0	7	2	4
LBAL_11566	8	4	27	0	33	0	5	7	3	0	11	2	13	0	6	4	0	0	6	2	27	0	0	0	7	2	13	1	4	7	6	0	1	0	6	2	15	0	5	0	19	0	16	0	41	0	8	3	17
LBAL_11567	23	0	44	0	41	2	7	3	8	0	8	0	24	0	4	0	7	0	6	0	31	0	7	0	14	0	21	0	4	0	9	0	7	2	11	0	27	0	12	0	31	0	25	0	38	0	21	0	10
LBAL_11568	606	0	585	0	1067	0	239	2	404	4	454	0	444	6	503	0	646	6	179	0	481	0	384	2	788	0	597	0	78	2	332	0	141	2	544	11	515	2	523	0	411	2	387	0	730	0	501	0	799
LBAL_11573	41	0	30	0	49	0	9	1	26	0	12	0	32	0	13	0	25	0	18	0	21	0	31	0	48	0	63	0	11	1	16	1	13	0	22	2	22	0	40	0	38	0	21	0	46	0	21	0	40
LBAL_11528	478	727	966	3757	367	6941	160	2297	700	2503	249	256	1260	698	1796	9881	108	779	106	370	558	6334	17	100	85	455	110	669	205	1306	52	606	110	580	57	719	7	552	28	462	688	2643	358	2361	474	3539	336	2803	400
LBAL_11569	125	26	144	20	159	105	50	110	78	24	92	28	100	22	162	37	133	59	100	107	83	38	148	12	85	38	181	51	214	164	117	55	126	163	190	77	181	42	123	51	74	35	70	35	120	35	97	68	122
LBAL_11570	28	10	34	4	36	30	15	31	25	19	23	15	14	9	46	8	29	3	26	138	28	0	23	3	16	0	15	12	130	68	14	26	26	32	28	41	58	14	18	20	21	9	31	0	54	6	37	7	66
LBAL_11578	62	0	56	2	52	2	20	10	36	12	58	4	58	7	46	2	42	4	40	68	28	22	52	2	36	4	90	12	204	18	26	11	38	22	26	30	115	14	40	16	24	14	25	6	52	4	37	8	84
LBAL_11638	56	8	70	2	62	6	16	56	47	16	58	16	38	11	72	2	44	16	53	120	56	2	28	0	14	8	42	12	194	93	42	20	28	44	52	50	96	12	26	4	26	22	46	0	72	6	34	10	64
LBAL_11639	289	32	217	8	196	46	129	170	128	38	254	26	210	47	289	12	79	47	109	104	144	24	40	17	45	14	89	62	126	106	44	36	33	71	61	55	89	88	20	11	112	36	103	6	304	24	97	7	282
LBAL_11693	47	10	70	2	73	30	40	26	32	12	46	19	66	23	91	6	18	20	66	76	22	16	46	0	14	14	28	8	115	41	18	16	43	44	24	30	107	12	34	16	30	11	40	3	116	4	73	10	61
LBAL_11640	273	48	497	58	501	188	281	357	176	88	218	80	232	57	469	42	110	82	64	98	333	54	78	22	58	94	130	72	110	114	48	61	46	96	74	76	146	74	46	60	212	90	269	26	494	62	279	60	413
LBAL_11691	50	1	122	13	82	20	31	8	20	2	23	4	18	8	125	7	100	22	84	35	111	18	118	10	74	16	103	14	70	21	88	37	105	70	168	83	131	29	66	35	30	3	64	16	100	20	68	18	124
LBAL_11641	1	0	6	0	2	0	4	7	1	3	2	0	0	0	12	8	2	2	10	10	4	0	12	6	2	2	6	2	78	67	0	2	18	10	6	4	8	0	4	1	4	0	0	0	3	4	4	2	8
LBAL_11694	2	0	24	0	8	0	10	2	0	0	4	0	0	0	10	0	0	0	8	0	20	0	2	0	1	4	0	0	110	16	8	0	0	6	12	4	18	0	0	0	0	0	8	0	28	0	2	0	32
LBAL_11583	130	12	127	4	96	46	70	195	71	40	124	48	156	24	162	8	92	36	62	132	60	12	69	12	66	16	75	8	180	121	40	16	54	50	72	28	146	38	70	20	78	38	102	2	120	2	50	14	148
LBAL_11584	62	8	84	2	104	30	26	36	40	18	76	8	78	26	98	2	26	8	28	51	44	8	34	2	28	6	56	2	106	40	12	12	28	24	16	30	98	12	38	16	16	8	36	4	128	8	49	19	74
LBAL_11585	1548	278	1551	119	1699	32	534	56	752	603	839	373	1054	366	1275	51	1235	36	614	57	1021	177	742	10	807	14	1236	24	535	896	801	23	496	125	1181	47	1157	30	858	16	1111	532	680	102	1352	137	801	239	1349
LBAL_11642	118	2	178	0	216	0	45	0	116	36	68	3	123	7	201	1	2686	503	1535	6522	126	2	1318	178	2716	450	3860	538	1261	18693	1715	432	2463	3011	2344	1323	2180	523	2733	538	123	33	75	4	159	0	107	2	121
LBAL_11643	3461	70	5669	51	4513	93	1157	403	2823	215	2837	39	3352	117	4644	73	2509	465	935	60	2335	30	1390	48	1718	481	2635	196	608	652	2397	189	807	113	2095	173	2412	83	1642	302	2633	197	1604	43	3614	53	2166	72	3802
LBAL_11586	287	118	266	51	366	165	106	229	213	59	155	111	163	52	232	87	211	102	192	142	204	150	217	45	175	87	324	69	332	245	218	105	229	219	310	205	298	99	201	84	210	72	172	38	262	73	192	133	205
LBAL_11644	1913	14	2340	17	3820	47	993	29	656	37	1418	52	1739	53	2657	26	2410	23	2089	14	1811	20	2508	31	1872	11	2919	9	2176	89	2022	23	1487	22	3930	75	4063	43	2156	22	773	31	1467	19	2745	21	1795	47	2608
LBAL_11587	145	0	175	2	168	5	80	1	46	0	51	0	206	1	185	0	134	2	147	2	81	7	231	1	178	0	346	0	136	3	146	1	94	2	225	1	375	0	168	2	140	4	102	1	165	0	144	0	211
LBAL_11588	2264	563	2813	584	3073	1055	1038	1078	1513	496	1310	745	1873	216	2142	649	1538	594	1368	781	2237	835	1643	318	1374	596	1945	573	1701	1622	1556	734	1490	1722	2442	1552	2307	863	1475	595	1797	502	1546	276	2360	371	1698	758	2258
LBAL_11645	344	63	307	48	268	33	107	71	277	16	151	61	164	29	211	28	290	35	180	45	196	66	261	33	273	47	359	49	308	108	266	55	216	83	439	64	371	62	254	32	247	32	102	17	187	25	124	55	204
LBAL_11646	806	707	970	480	301	1474	150	2444	542	471	500	627	657	205	476	614	318	182	126	51	150	453	162	150	293	165	403	128	123	113	317	211	255	237	312	419	305	265	267	159	696	854	124	226	211	317	189	893	453
LBAL_11589	1352	2153	1813	1363	1508	3619	551	4339	883	2371	633	1798	821	758	1170	1903	1436	1262	1428	3736	760	2308	1416	605	1307	925	1456	1013	2570	3097	1418	989	2293	4111	2327	2420	1840	1066	1260	949	757	3108	768	1285	949	1053	816	3165	1261
LBAL_11647	1343	926	1443	767	1018	1017	401	1656	1033	620	871	1236	830	439	916	821	1735	908	1515	1492	696	947	1748	542	1836	931	2089	972	2251	1912	1812	1372	1625	2440	2516	2214	2426	1146	1760	859	922	782	586	426	867	586	558	1035	988
LBAL_11648	346	358	473	332	323	509	222	986	254	136	216	388	231	78	287	320	444	245	376	319	275	483	357	163	301	256	505	224	584	657	452	345	439	483	688	518	551	289	368	248	245	273	194	248	233	228	223	430	288
LBAL_11649	28	2	19	2	15	8	0	10	9	4	10	2	14	0	5	0	5	0	11	2	10	12	32	4	4	4	14	0	0	18	21	10	71	36	21	20	12	10	10	8	2	4	8	2	3	4	5	2	4
LBAL_11590	121	73	121	33	115	47	64	649	77	39	69	66	114	30	71	30	136	142	141	282	80	56	110	94	129	130	199	145	233	463	132	148	223	538	197	366	162	200	125	116	70	83	73	17	50	29	48	54	94
LBAL_11650	1383	75	1169	57	1261	145	499	196	1172	91	796	115	1399	48	1028	64	652	60	325	125	767	124	368	34	490	53	671	46	353	293	432	50	271	177	665	110	608	78	499	64	886	67	622	49	886	66	708	72	1033
LBAL_11651	414	125	629	133	602	197	159	228	269	69	230	191	311	47	393	151	455	67	308	155	326	144	339	43	288	74	462	112	417	244	348	166	407	271	651	307	495	185	290	120	278	93	265	67	402	89	264	102	345
LBAL_11652	1021	294	1278	218	1453	510	414	547	779	312	618	447	774	192	910	349	1361	409	1043	575	1124	639	1312	170	1155	329	1528	265	1089	831	1277	440	1157	874	2201	858	1751	379	1305	329	796	419	750	176	1131	199	784	295	994
LBAL_11591	1362	1402	653	400	391	347	160	780	1144	1200	697	724	1152	1051	455	412	1486	654	680	527	187	303	1246	180	1434	718	1994	646	872	919	1606	752	1003	778	1724	865	1932	493	1435	356	1535	2740	188	159	292	227	275	458	498
LBAL_11592	200	76	512	87	640	313	183	311	158	93	184	141	215	41	401	237	305	181	364	274	267	228	401	127	332	154	404	131	661	423	296	194	363	403	697	353	529	155	294	177	164	78	308	93	467	167	342	167	381
LBAL_11593	59	5	69	4	104	14	27	9	33	0	19	8	46	2	57	6	60	15	37	18	64	31	52	10	31	4	61	5	50	4	29	29	54	21	60	12	64	6	41	9	39	2	43	9	77	15	45	12	63
LBAL_11653	539	132	715	110	741	252	230	377	396	136	407	224	535	49	529	129	430	170	333	207	543	240	486	135	399	142	559	136	320	288	389	209	341	238	716	304	584	164	472	143	377	113	369	57	527	108	441	239	638
LBAL_11654	0	0	0	0	3	0	2	0	0	0	0	0	4	0	4	0	0	0	0	0	2	0	0	0	6	0	0	0	0	2	1	0	0	0	1	0	0	0	0	0	0	0	2	0	1	0	2	0	2
LBAL_11655	1355	193	1125	607	1160	521	369	320	928	43	821	419	1215	61	1034	537	627	18	262	8	724	278	344	2	516	10	613	20	223	8	411	24	176	4	502	6	652	13	454	14	790	42	464	124	1018	247	588	431	1004
LBAL_11594	491	299	535	152	406	264	113	272	284	138	275	204	285	76	339	231	463	185	320	243	201	290	453	52	320	130	609	184	573	511	439	232	522	431	617	279	753	200	407	161	215	174	232	90	283	112	212	162	392
LBAL_11595	156	63	159	106	261	244	73	126	110	50	105	98	221	28	208	99	119	67	52	33	122	68	54	31	142	36	135	31	37	74	67	31	53	59	90	127	98	84	74	43	149	52	87	29	172	52	148	120	156
LBAL_11596	32	13	47	24	87	32	21	65	32	10	17	18	31	10	66	32	31	13	24	17	57	29	34	8	30	5	50	10	30	18	9	9	21	30	34	37	27	13	20	19	33	16	36	9	62	25	53	25	64
LBAL_11597	2350	490	2539	644	3275	1279	886	1156	1709	469	1412	737	2424	307	2326	551	1857	724	1084	501	2100	564	1240	239	1696	550	2002	438	1431	786	1221	511	1255	1169	2046	1312	2018	549	1470	597	2195	548	1688	258	2729	417	1829	814	2579
LBAL_11598	329	69	354	102	456	217	106	123	202	79	224	108	285	51	336	93	248	94	128	75	269	115	135	53	290	92	301	68	185	130	156	81	162	136	240	198	309	79	180	68	283	77	210	47	352	93	224	204	347
LBAL_11599	90	40	244	42	214	178	53	174	24	23	37	52	51	6	202	62	58	51	52	26	79	89	57	6	74	14	92	24	123	52	80	51	54	32	90	14	101	23	65	13	64	46	83	49	95	58	109	88	188
LBAL_11600	67	0	72	0	96	0	35	4	43	1	37	3	47	0	76	5	55	2	20	0	88	7	27	3	78	0	80	0	16	2	49	0	18	0	63	7	55	4	44	1	77	2	96	0	92	0	40	2	77
LBAL_11601	32	0	41	0	44	1	9	0	20	0	23	0	38	0	32	1	40	0	12	3	30	0	12	0	34	0	31	0	0	0	31	0	8	4	31	2	43	0	18	0	24	0	39	0	49	0	31	0	34
LBAL_11656	11	0	15	0	4	0	2	0	6	2	2	0	22	8	4	2	10	2	9	36	10	6	8	0	8	4	4	2	52	23	10	2	3	16	14	6	12	4	12	10	12	0	8	2	4	2	2	2	22
LBAL_11602	9	13	25	40	40	12	8	12	31	44	6	42	22	10	28	16	20	5	32	32	36	27	34	2	18	12	16	13	126	84	22	4	24	30	21	14	42	10	18	6	9	26	32	4	28	10	14	6	29
LBAL_11603	263	61	517	67	537	207	201	132	155	55	168	68	174	68	361	42	261	77	229	108	314	72	300	24	229	52	268	47	391	309	273	84	219	164	479	127	368	68	219	61	155	110	189	26	368	26	277	113	355
LBAL_11657	338	743	243	191	186	235	88	522	190	237	121	459	184	135	157	176	320	252	302	946	117	163	332	339	302	280	345	244	567	415	415	438	489	1452	563	942	567	630	296	303	229	506	90	165	150	62	116	321	194
LBAL_11604	233	105	225	77	145	110	41	123	176	55	128	125	184	50	96	104	215	53	199	142	68	131	204	52	223	95	261	82	239	178	187	147	195	181	283	238	292	123	162	79	228	88	79	63	154	62	94	110	150
LBAL_11605	1190	1069	941	361	853	844	374	1273	997	1003	791	1195	1123	1122	739	924	701	822	357	327	502	508	478	455	724	866	829	710	480	572	660	900	682	1158	823	1775	835	1000	608	703	675	941	431	283	617	468	557	1274	896
LBAL_11658	288	165	287	98	267	193	96	135	189	52	179	175	212	37	198	177	166	182	323	148	181	147	315	57	179	135	305	211	467	175	249	188	308	203	433	236	350	126	226	166	252	129	165	84	279	124	158	157	177
LBAL_11659	274	35	227	2	69	14	92	31	147	279	192	5	353	76	125	0	26	374	15	16	21	8	18	320	37	479	19	349	14	32	8	631	213	695	23	1349	17	699	27	379	139	198	36	4	35	0	98	2	158
LBAL_11606	373	153	521	124	499	214	174	130	187	116	184	160	261	48	347	148	234	119	239	161	258	135	271	81	230	118	368	145	255	254	212	171	269	336	393	232	420	160	188	120	261	116	249	62	411	66	290	121	403
LBAL_11660	613	129	781	92	588	90	200	253	517	140	348	123	609	110	498	103	397	84	247	131	411	91	373	46	430	83	560	77	387	183	383	101	301	170	689	194	523	66	460	68	521	198	318	23	423	48	339	118	535
LBAL_11607	1011	285	1152	221	1138	890	339	803	785	376	669	514	807	185	925	416	687	474	744	615	809	600	765	279	617	505	869	436	1001	1155	688	610	776	1106	1132	1183	907	709	611	497	688	401	586	269	1005	395	696	496	929
LBAL_11661	524	382	904	246	1048	529	296	565	232	457	353	1147	447	223	667	337	781	111	408	89	530	327	557	18	692	104	895	139	522	360	709	111	500	121	1197	182	1136	101	744	106	281	565	412	162	757	235	470	703	779
LBAL_11608	112	28	257	21	137	81	85	80	51	24	54	38	93	9	96	54	156	88	147	122	98	95	163	29	134	72	176	75	215	186	158	141	231	169	222	176	202	63	132	80	77	25	111	36	138	40	124	91	144
LBAL_11662	70	9	161	11	155	37	34	20	28	2	55	14	40	6	59	9	132	18	106	45	60	33	158	5	121	20	187	14	208	56	158	31	140	56	161	24	241	12	116	32	33	9	73	8	114	2	120	11	113
LBAL_11663	377	80	704	63	707	178	180	137	353	69	232	140	304	51	455	84	448	194	275	239	326	149	274	73	374	147	599	116	314	368	359	176	341	372	470	328	436	220	348	123	388	139	312	59	520	63	388	96	504
LBAL_11664	439	72	417	75	336	67	139	67	294	66	202	85	213	53	327	62	404	34	402	199	166	159	482	88	423	74	587	65	571	175	547	137	327	235	636	202	645	114	388	48	280	101	183	86	225	128	172	113	312
LBAL_11609	115	97	68	35	64	38	21	39	18	14	13	48	45	32	39	46	49	26	94	54	37	84	93	9	71	27	100	40	91	55	94	33	67	116	131	57	123	40	70	40	57	74	33	28	61	35	15	55	52
LBAL_11665	470	270	601	331	739	450	187	399	294	183	283	452	334	116	393	342	681	325	727	793	418	506	1013	187	767	344	996	338	1263	708	1009	544	988	1135	1700	776	1431	304	878	384	296	180	344	212	411	248	273	452	381
LBAL_11610	3222	5843	1197	3655	921	5874	352	3115	590	678	652	6978	1491	1186	1191	2568	607	184	457	270	607	789	563	49	571	194	796	142	631	346	535	188	453	405	906	264	867	119	485	134	606	726	546	1277	732	607	452	4437	717
LBAL_11666	248	128	224	86	185	144	72	191	155	44	148	173	166	34	154	99	128	70	111	154	135	89	109	40	139	71	160	68	188	193	159	112	143	217	199	163	208	81	135	55	182	90	90	38	156	45	82	102	193
LBAL_11611	21	16	75	27	69	63	12	76	6	13	14	14	9	2	11	22	36	20	44	169	50	72	68	34	34	20	69	30	206	251	42	71	104	276	96	104	91	42	52	35	13	12	24	50	28	19	24	34	29
LBAL_11667	345	215	451	156	445	218	130	270	238	128	250	307	264	72	277	189	199	112	170	213	228	186	253	125	205	156	341	168	410	385	297	272	255	433	321	372	360	172	265	145	229	179	185	78	261	159	275	269	296
LBAL_11668	3001	0	3707	8	4068	5	1038	3	2980	2	2059	4	3390	0	3379	8	1926	9	1480	2	2909	14	1563	9	1540	8	2539	0	1359	35	1565	10	757	20	2058	6	2392	6	1420	4	3545	4	1912	10	3777	12	2078	0	2948
LBAL_11612	646	284	818	279	899	364	208	307	607	182	457	492	438	101	513	338	569	341	449	413	633	419	770	221	780	418	870	374	444	425	685	505	622	749	979	755	960	330	838	379	607	331	381	123	562	194	433	299	643
LBAL_11697	771	247	676	159	668	338	236	349	520	145	337	315	523	74	498	207	854	384	498	428	664	496	799	203	723	395	699	270	363	279	517	365	728	786	1200	891	761	267	805	403	615	192	342	135	441	148	322	267	523
LBAL_11613	7689	2380	10692	1607	18858	3370	3947	5085	5838	2310	5188	3106	7595	1338	9543	2073	6419	2088	4685	2299	9747	2164	6500	1041	6034	1757	7241	1366	5958	4571	5807	1732	4454	3274	9480	3739	8037	2022	5522	2080	5254	2589	7355	906	10399	1467	7110	3346	9948
LBAL_11669	110	96	110	33	206	90	30	94	53	183	62	79	65	80	87	72	220	180	234	259	186	48	195	94	179	170	215	114	138	180	253	230	243	482	307	415	277	260	149	198	49	144	70	26	132	21	86	63	93
LBAL_11670	58	50	91	16	156	66	31	75	24	117	29	53	25	54	66	38	147	95	127	152	112	36	118	64	122	109	134	73	67	118	99	98	138	305	212	262	193	171	108	118	20	116	37	13	82	37	36	48	64
LBAL_11671	8	15	6	6	34	18	7	31	9	64	3	20	6	29	11	22	48	83	67	72	41	27	50	36	20	79	28	59	31	72	48	67	63	164	75	180	40	75	49	63	11	33	5	3	6	3	27	19	8
LBAL_11672	386	462	405	410	323	476	80	241	225	187	152	528	315	116	328	566	267	283	390	439	248	542	445	188	332	224	364	236	476	450	404	525	441	698	554	641	420	302	307	209	280	397	146	224	216	236	226	495	230
LBAL_11614	315	163	338	170	319	290	100	167	202	83	203	315	276	90	254	226	271	123	203	184	199	186	246	83	225	148	369	130	249	178	268	221	249	284	343	259	351	122	203	114	241	213	176	126	245	118	160	405	264
LBAL_11615	1328	540	1397	629	2087	814	640	1074	1104	391	986	836	1185	295	1016	587	1067	591	731	843	1182	696	1059	410	1000	584	1224	618	1117	1212	1011	848	1248	1819	1772	1709	1546	832	1048	601	1001	466	798	223	1223	340	717	510	963
LBAL_11616	1647	359	1869	288	2257	395	545	924	964	149	880	424	1236	150	1275	389	1035	391	1229	651	1337	685	1289	267	960	396	1696	240	1179	808	1162	587	1049	1188	1919	1103	1932	351	1074	476	1242	125	982	259	1591	394	1138	511	1433
LBAL_11617	235	28	293	10	297	41	104	22	93	13	116	41	165	10	238	29	146	43	178	141	195	83	198	51	128	53	223	35	203	131	196	58	191	224	257	169	248	49	144	42	110	31	159	20	314	12	124	29	215
LBAL_11673	588	67	643	60	795	112	234	200	368	89	438	108	487	62	480	83	382	131	336	221	477	57	284	85	334	93	486	114	268	193	429	229	276	379	564	479	471	226	310	127	406	82	347	26	515	32	375	76	583
LBAL_11618	210	112	292	94	196	119	92	179	133	51	101	119	140	56	200	127	334	110	217	272	145	165	274	56	233	119	346	117	221	216	235	217	266	345	332	216	433	115	302	74	174	81	98	43	222	44	150	73	160
LBAL_11619	140	20	84	12	143	37	42	6	73	8	79	27	71	5	88	16	92	44	139	85	72	15	164	37	76	33	193	42	107	60	160	79	133	161	82	39	232	20	101	48	157	18	51	11	85	22	58	10	96
LBAL_11674	163	90	285	205	218	179	45	74	102	55	69	138	104	44	142	220	153	191	222	300	157	296	162	143	130	186	264	169	226	220	192	279	238	447	268	282	229	144	145	121	171	134	98	97	235	117	96	127	156
LBAL_11692	237	122	273	154	423	119	90	130	190	55	166	183	173	41	119	100	183	125	184	136	287	132	247	68	212	130	393	123	222	196	237	213	247	173	330	234	329	83	195	133	185	116	133	87	231	139	133	118	183
LBAL_11675	454	651	636	561	497	797	198	1460	406	338	354	909	532	187	427	556	486	351	429	462	352	462	509	135	442	402	627	319	690	1153	468	484	656	752	719	808	717	382	432	323	381	575	235	259	416	239	281	692	448
LBAL_11620	174	92	150	64	160	88	68	68	104	66	94	64	100	44	95	86	157	57	95	84	49	71	168	28	138	79	239	76	170	110	226	112	119	156	210	154	202	64	132	46	82	86	100	18	126	44	70	48	120
LBAL_11676	134	36	147	40	141	56	50	84	88	16	86	44	118	31	117	32	112	42	98	70	66	55	127	51	95	52	234	57	102	81	108	78	121	121	198	101	196	68	152	44	101	46	78	23	99	30	51	56	101
LBAL_11621	125	39	173	18	178	103	50	152	83	14	118	26	92	12	154	60	113	39	144	140	64	80	155	28	130	65	189	28	167	109	130	114	135	172	219	153	269	72	140	72	130	42	76	27	87	42	88	52	101
LBAL_11622	13	0	5	0	33	0	0	1	0	22	14	0	2	9	4	0	34	331	57	541	2	0	65	197	40	312	44	171	94	929	26	304	322	662	107	1062	55	513	32	396	0	16	6	0	22	0	0	2	10
LBAL_11623	57	14	178	5	329	19	54	23	23	50	32	12	97	36	60	2	51	423	95	796	184	23	60	297	93	514	125	384	221	1377	60	468	478	993	121	1109	115	823	69	608	55	44	86	12	102	8	90	17	79
LBAL_11624	41	8	52	16	101	7	16	21	10	3	16	8	57	3	43	4	20	3	19	9	64	1	31	20	8	10	30	24	13	14	14	42	21	10	21	70	24	21	6	4	28	3	52	1	68	10	22	22	15
LBAL_11677	171	12	200	28	200	41	44	23	82	2	93	23	143	10	148	15	233	27	323	67	97	35	418	16	202	35	323	26	348	136	317	62	280	95	507	65	582	43	274	26	122	12	112	14	149	13	105	30	128
LBAL_11678	1284	80	1751	130	2633	246	499	255	529	83	839	166	944	67	1114	126	639	259	685	390	1881	215	719	202	581	275	978	204	806	724	602	259	674	798	1058	740	1094	340	545	266	563	115	1306	109	1985	174	938	136	1237
LBAL_11625	277	142	306	127	366	196	94	128	159	30	160	185	229	42	203	160	141	60	105	76	223	207	123	49	105	71	188	101	88	61	104	113	98	146	170	139	189	57	143	57	161	87	150	78	200	83	136	166	214
LBAL_11679	600	178	875	219	854	495	210	377	431	141	433	329	504	59	630	220	629	324	726	433	435	330	823	245	473	346	883	270	1155	702	606	460	666	584	1060	667	1202	445	574	299	440	151	343	148	643	192	539	299	640
LBAL_11626	291	199	212	176	228	214	75	315	148	150	140	138	232	71	164	167	60	102	25	23	78	105	22	23	54	55	57	54	39	96	33	72	46	104	49	106	41	53	52	28	166	167	91	40	154	73	95	244	167
LBAL_11627	443	1147	1454	1234	3555	2145	851	4078	120	97	741	1787	268	628	1005	1134	34	56	15	75	1506	1193	56	20	160	124	85	50	15	171	35	113	53	182	23	199	40	63	136	172	158	239	850	408	2105	2056	738	1852	1503
LBAL_11680	226	412	106	511	52	695	61	1001	204	276	37	508	202	95	198	1061	544	173	301	44	42	397	467	30	449	122	490	109	480	157	377	178	442	107	621	229	495	123	445	138	197	300	38	166	56	256	50	680	48
LBAL_11681	76	32	133	21	105	45	36	144	58	57	38	52	67	26	50	83	135	108	105	118	72	59	105	81	119	106	152	120	108	144	105	96	138	234	199	327	179	128	109	76	70	70	66	26	79	41	69	64	90
LBAL_11682	28	8	99	17	58	45	12	103	29	19	18	43	18	8	51	60	42	33	91	71	62	55	115	17	52	41	97	39	143	127	74	36	108	82	132	102	126	21	48	45	22	46	64	22	96	46	31	22	26
LBAL_11628	460	237	980	308	753	777	279	1140	241	146	296	212	298	91	458	356	785	350	1413	913	502	702	1386	163	859	390	1032	336	3682	1817	1208	490	1619	1236	2200	714	1743	354	1118	416	234	289	494	373	524	298	473	426	648
LBAL_11629	19	1	33	0	40	2	31	16	20	3	22	2	30	4	34	0	43	6	6	0	49	5	22	2	58	2	48	2	20	24	47	0	14	15	51	10	48	1	33	6	307	128	44	0	36	0	22	0	46
LBAL_11630	153	62	248	49	319	152	127	585	66	76	96	87	103	29	169	119	112	55	114	87	194	98	142	29	141	68	148	87	268	214	138	42	134	130	262	101	234	62	142	59	77	94	130	44	262	97	116	149	137
LBAL_11683	850	1214	897	879	1046	1385	670	3461	629	1264	593	1187	855	718	802	1303	518	619	376	377	835	1030	379	170	489	522	570	613	357	733	385	515	380	733	735	940	570	542	422	374	546	1324	382	418	1260	684	442	1129	677
LBAL_11695	0	1	8	0	23	10	4	16	4	3	0	3	7	3	7	4	3	2	8	2	20	1	5	0	3	1	4	7	3	3	5	3	2	0	6	8	8	0	3	0	3	1	2	0	11	1	4	6	9
LBAL_11631	14	54	23	49	34	24	4	39	15	278	2	119	3	119	13	42	5	47	7	28	12	48	3	3	3	70	41	19	16	40	20	66	36	56	17	61	26	53	15	36	10	347	2	24	12	58	6	82	27
LBAL_11632	49	5	28	14	46	8	12	19	20	15	32	9	39	7	20	7	23	7	33	2	11	4	31	1	40	7	39	2	23	12	34	10	27	10	33	13	54	10	36	3	53	43	7	2	31	11	21	5	37
LBAL_11696	364	115	389	46	377	119	151	132	335	180	253	102	279	90	269	55	675	368	319	217	222	77	616	139	732	282	744	243	516	542	614	324	563	485	927	572	913	259	699	290	253	192	195	25	251	60	189	144	307
LBAL_11633	477	476	810	323	1415	1439	327	3445	268	265	412	600	271	136	583	269	191	744	242	380	856	619	227	303	192	615	274	569	372	1343	226	768	354	655	377	1829	294	941	190	607	208	297	550	205	883	263	444	415	658
LBAL_11684	119	117	246	142	247	384	80	428	67	123	80	117	85	76	159	222	199	153	268	214	113	210	302	90	181	211	255	201	462	413	277	263	402	398	434	320	354	169	212	162	66	124	122	127	220	122	180	289	192
LBAL_11634	144	225	171	188	150	362	62	875	65	166	59	335	131	69	103	283	160	270	184	292	84	352	109	129	138	230	179	193	274	480	110	218	248	565	271	567	152	235	127	214	86	200	95	119	88	193	93	354	138
LBAL_11685	1246	2749	1145	2478	1220	1749	351	1600	803	8731	576	4793	821	4777	892	1643	818	3150	830	1360	844	2065	915	545	790	3473	1864	2524	1076	2436	1036	2362	1908	2850	1294	3167	1170	1407	940	2266	673	10924	579	849	971	1963	639	3037	867
LBAL_11686	158	2649	41	1925	11	1048	0	205	149	10058	9	4620	17	4438	11	1193	72	2819	156	797	9	1479	268	246	164	3036	1082	1851	81	1613	465	1823	914	1641	292	2289	120	1047	193	1667	121	11117	11	569	7	1684	3	2552	95
LBAL_11687	258	9	420	4	344	18	125	43	233	27	143	4	307	8	349	17	254	20	268	20	291	20	294	12	263	8	416	5	229	31	219	32	158	57	374	44	361	25	300	21	373	19	191	7	345	14	270	7	295
LBAL_11688	998	120	1105	144	1158	261	355	630	813	187	611	206	894	83	1021	155	908	182	669	246	787	224	677	73	661	127	926	130	705	417	730	177	625	437	1133	309	1026	157	640	178	948	185	676	95	1046	151	726	242	1038
LBAL_11690	59	38	64	38	65	39	34	364	42	25	37	82	32	29	43	176	27	9	26	7	47	25	30	2	17	11	26	8	54	51	31	20	47	32	38	28	21	4	8	14	45	44	36	10	40	49	29	75	51
LBAL_11635	0	0	2	0	0	0	0	0	0	0	0	0	0	0	0	4	1	2	0	9	0	0	0	0	0	0	0	0	0	2	0	0	6	24	0	0	1	0	0	0	0	0	0	0	0	0	0	0	0
LBAL_11636	10	2	9	0	6	0	2	6	0	4	1	0	1	0	8	2	7	55	13	409	4	0	17	7	1	32	9	27	15	37	5	11	212	2228	10	10	17	14	10	14	13	4	1	0	4	10	5	0	11
LBAL_11637	2	0	5	0	15	0	0	2	2	0	8	0	5	0	6	0	5	4	8	49	2	0	5	7	0	1	6	0	2	230	4	2	18	40	10	23	11	18	8	6	0	0	4	0	6	0	4	0	11
LBAL_11689	2	0	4	0	2	0	2	0	0	0	4	0	0	0	0	1	0	0	2	5	0	0	4	2	0	0	4	0	0	193	1	3	8	14	3	4	11	10	0	0	6	0	0	0	2	0	0	0	0
LBAL_11747	3	0	4	0	5	0	2	0	0	0	2	0	2	0	2	0	2	0	0	0	0	0	4	0	3	0	11	0	0	0	4	0	2	0	8	0	1	0	1	0	3	0	1	0	3	0	5	0	3
LBAL_11698	142	0	132	0	132	0	54	0	96	0	82	0	122	0	189	0	218	2	85	0	102	0	158	0	210	0	277	0	50	1	149	0	58	0	212	0	247	0	180	0	111	0	82	0	76	0	92	0	117
LBAL_11699	27	0	27	0	25	0	8	0	23	0	26	0	20	0	22	0	66	0	22	0	22	0	39	0	40	0	70	0	12	0	28	0	20	0	52	0	60	0	31	0	29	0	20	0	25	0	18	0	32
LBAL_11748	20	0	10	0	19	0	5	0	8	0	3	0	11	0	9	0	19	0	3	0	19	0	4	0	6	0	36	0	4	0	35	0	6	0	22	0	21	0	15	0	11	0	11	0	9	0	12	0	19
LBAL_11744	5	2	7	2	9	0	0	0	0	0	0	0	0	1	1	0	4	0	0	0	10	0	0	0	7	0	0	0	1	0	0	2	0	0	1	8	0	0	2	2	2	6	11	0	6	0	6	0	1
LBAL_11718	41	2	29	7	21	8	1	4	16	2	23	5	21	2	20	9	0	0	2	0	6	3	1	0	4	0	6	0	1	0	0	0	0	0	2	0	0	0	0	2	41	3	5	2	8	1	10	10	28
LBAL_11719	3	0	35	0	19	1	1	3	6	0	1	0	2	0	12	0	0	0	0	0	24	0	0	0	0	0	0	0	0	0	0	0	0	1	0	0	0	0	4	0	5	0	10	4	16	0	11	0	14
LBAL_11720	1	0	25	0	39	2	3	10	3	0	9	0	1	0	12	0	5	0	2	6	21	8	4	2	0	0	2	0	4	0	2	5	0	0	4	0	3	6	5	2	16	2	12	2	25	4	5	4	6
LBAL_11721	737	301	1125	253	1914	629	352	692	620	221	487	349	553	119	797	306	385	280	365	355	1292	489	513	206	397	290	556	211	425	473	373	392	467	663	488	644	561	356	355	302	609	379	757	257	1158	276	699	383	863
LBAL_11700	85	10	81	9	56	62	16	37	81	13	47	10	40	0	48	11	56	20	34	24	33	32	66	2	50	19	87	14	118	133	50	20	51	30	92	34	99	39	55	27	87	9	35	15	85	55	45	59	82
LBAL_11701	341	421	449	377	424	604	107	854	243	218	192	536	205	113	225	355	236	213	211	719	283	545	229	454	174	197	267	214	328	554	209	305	308	684	367	620	328	277	241	192	215	334	193	168	292	260	176	371	254
LBAL_11722	1092	953	1218	650	859	1413	271	1449	547	620	512	741	647	324	806	936	911	819	989	983	693	1174	1239	276	893	917	1314	959	2054	1980	1045	1121	1288	1250	1546	1382	1546	690	920	637	730	954	544	406	751	592	522	999	769
LBAL_11702	1635	136	2034	121	1685	405	577	421	841	195	853	220	1130	86	1344	162	1185	276	961	533	1120	336	1080	212	915	289	1666	244	1039	725	935	376	850	636	1630	581	1708	340	1058	277	1042	161	885	126	1479	175	990	242	1433
LBAL_11746	99	17	88	12	149	52	25	24	59	30	54	26	56	9	54	20	111	26	85	34	43	28	66	2	51	12	94	20	77	83	102	17	60	52	90	37	90	23	83	13	84	20	41	7	58	13	60	38	61
LBAL_11703	144	188	197	101	180	156	56	215	72	76	76	135	114	56	103	128	211	125	175	165	81	110	222	23	143	84	236	121	246	106	219	152	173	244	305	213	289	95	197	89	69	78	82	30	120	48	73	122	157
LBAL_11723	119	18	133	46	163	118	19	90	59	10	68	41	51	16	88	74	122	47	84	82	118	119	113	20	85	31	115	44	111	113	82	37	102	116	194	92	136	36	130	48	43	34	61	39	82	46	83	51	104
LBAL_11704	482	2	302	11	266	10	89	5	365	1	223	9	338	0	200	3	260	5	212	8	244	25	231	0	291	0	388	4	305	15	300	4	189	13	385	18	373	4	259	8	346	2	136	6	232	10	159	7	233
LBAL_11705	483	303	587	235	700	288	151	294	319	317	312	386	290	176	413	199	310	252	231	254	553	391	326	159	269	313	449	233	212	453	343	374	279	481	462	864	414	398	306	296	380	437	434	189	678	260	284	406	446
LBAL_11706	296	75	262	85	270	145	75	173	151	113	180	148	219	59	171	80	226	132	192	97	180	98	253	37	235	127	281	88	353	232	235	128	294	216	418	261	399	174	197	115	141	133	117	61	169	68	151	108	215
LBAL_11707	23	65	45	110	38	252	10	221	22	167	18	180	14	129	28	110	14	243	11	246	19	87	15	184	16	242	59	176	8	364	16	303	109	647	56	1166	53	387	18	323	19	263	19	94	45	132	11	132	34
LBAL_11708	90	8	103	9	144	24	16	28	52	12	48	9	88	13	79	3	76	33	62	33	94	17	73	10	60	7	89	8	72	45	61	25	52	35	111	60	94	25	74	20	85	17	48	6	97	25	91	23	98
LBAL_11709	1898	362	2354	324	2814	839	798	1239	1287	901	1238	574	1690	348	2004	357	1507	815	1069	815	1871	492	1371	473	1215	677	1734	549	1300	726	1082	657	1259	2499	1959	1724	1815	888	1287	744	1552	836	1332	194	2459	408	1676	784	2130
LBAL_11724	256	138	361	35	570	122	149	458	203	180	176	154	244	89	491	151	671	252	823	504	288	74	759	149	424	219	751	157	1129	657	632	268	1029	828	1311	844	1009	368	577	245	205	168	253	28	330	62	162	62	300
LBAL_11725	31	30	34	6	47	15	15	145	47	31	33	28	33	19	28	28	29	33	35	47	36	4	18	17	36	10	14	6	26	37	33	14	69	61	65	91	51	40	36	32	32	27	35	6	15	13	6	18	14
LBAL_11739	0	0	1	0	0	0	0	0	0	0	0	0	1	0	0	0	4	2	6	2	0	2	3	0	1	0	9	0	4	2	3	7	0	6	3	3	5	0	4	1	0	0	1	0	3	0	2	0	1
LBAL_11726	0	0	1	0	1	0	0	0	0	0	0	0	1	0	6	0	2	2	7	0	2	0	10	0	1	0	6	1	13	1	4	2	12	3	7	1	9	0	4	1	0	0	0	0	0	0	2	0	4
LBAL_11743	0	1	0	0	0	0	0	0	0	0	0	0	0	0	0	0	0	0	0	0	0	0	0	0	0	0	0	0	0	0	0	0	0	0	0	0	0	0	0	0	0	0	0	0	0	0	0	0	0
LBAL_11727	709	1	753	6	633	11	204	9	445	21	479	4	635	2	634	3	625	42	205	2	489	1	397	2	569	15	825	8	122	10	434	6	152	3	579	14	570	19	474	13	455	2	344	4	654	0	535	15	636
LBAL_11738	537	1	645	2	672	13	147	14	483	23	329	4	540	10	526	6	579	11	210	2	350	0	377	9	541	16	603	13	200	7	372	4	163	7	535	24	557	7	425	15	469	26	266	2	602	10	356	8	621
LBAL_11710	626	2	722	0	755	20	175	1	561	15	351	6	608	6	498	4	658	4	197	0	458	2	324	4	470	16	607	4	150	13	390	2	142	4	558	20	567	3	381	12	408	24	278	2	536	6	384	4	589
LBAL_11711	23	2	28	2	19	1	14	0	20	8	15	1	25	2	24	0	40	0	44	8	23	0	48	7	25	5	67	4	47	10	22	6	51	2	91	8	82	1	45	6	13	2	27	2	43	0	20	2	26
LBAL_11728	3	0	1	0	3	0	2	2	2	0	0	0	1	0	0	0	2	0	10	2	1	0	6	0	10	2	2	2	0	1	0	4	1	8	2	2	1	5	0	1	0	0	6	2	1	0	5	4	7
LBAL_11729	398	153	424	163	492	252	210	480	347	218	339	265	303	93	413	135	330	427	204	273	325	243	271	127	250	337	346	287	195	403	287	372	389	639	335	755	379	391	237	380	308	147	232	77	360	177	283	282	303
LBAL_11730	136	67	181	116	278	357	64	475	119	202	125	271	167	146	190	120	258	303	154	133	119	106	177	146	257	274	379	227	132	242	187	251	274	291	378	548	323	284	241	287	97	181	129	35	125	159	95	263	178
LBAL_11740	1	1	2	2	8	3	0	2	0	3	6	5	6	2	13	6	7	6	0	2	4	3	1	0	8	7	11	6	4	0	5	5	9	4	19	20	4	3	11	9	0	2	4	9	5	0	4	9	6
LBAL_11731	8	9	25	11	25	29	5	35	11	19	8	22	11	12	25	13	30	21	13	6	13	4	29	9	38	22	35	11	12	18	25	23	29	13	28	40	26	45	21	31	12	28	18	1	10	4	17	21	12
LBAL_11732	47	24	116	21	48	56	23	44	33	29	40	49	45	18	65	35	153	115	123	211	72	53	135	64	130	129	195	136	203	96	165	137	163	397	257	353	182	119	127	110	61	21	31	14	69	14	55	25	55
LBAL_11712	501	263	674	196	778	340	258	322	500	1057	462	547	469	759	476	263	291	420	181	282	465	301	233	225	265	369	340	316	167	618	224	412	323	739	349	980	338	542	195	363	439	1158	336	169	618	441	447	640	577
LBAL_11733	13	2	23	1	44	8	9	8	8	17	1	6	4	0	15	0	99	83	58	38	18	11	54	31	82	62	86	45	85	253	43	49	98	103	58	139	70	65	98	76	10	27	19	1	23	2	11	0	12
LBAL_11713	11	7	32	0	25	1	2	0	5	35	12	1	8	10	12	0	42	240	8	91	15	0	4	58	22	244	15	68	0	55	6	124	194	1306	0	183	4	83	22	171	13	39	15	0	21	0	12	7	10
LBAL_11734	186	193	182	6	234	53	69	70	94	279	112	298	152	254	84	9	204	143	19	23	173	67	14	230	324	57	147	48	2	133	170	248	71	173	121	768	65	308	175	140	109	425	91	23	145	39	128	86	121
LBAL_11714	0	0	0	0	0	0	0	0	0	0	0	0	0	0	0	0	0	0	0	0	0	0	0	0	0	0	0	0	0	0	0	0	0	0	0	0	0	0	0	0	0	0	0	0	0	0	0	0	0
LBAL_11715	47	0	74	0	70	0	13	0	29	0	57	0	37	0	40	0	64	0	50	0	46	0	55	0	87	0	64	0	0	0	78	0	39	0	97	0	116	0	60	0	28	0	19	0	49	0	50	0	47
LBAL_11742	20	0	35	0	29	0	13	0	13	0	16	0	9	0	10	0	37	0	11	0	17	0	29	0	44	0	26	0	0	0	24	0	15	0	30	0	50	0	18	0	13	0	10	0	18	0	30	0	35
LBAL_11716	58	0	82	0	77	0	15	0	50	0	29	0	53	0	23	0	72	0	49	0	50	0	72	0	66	0	63	0	0	0	78	0	47	0	106	0	79	0	57	0	36	0	21	0	61	0	44	0	59
LBAL_11741	107	8	131	24	148	38	68	25	99	6	85	29	76	6	110	34	159	18	121	27	137	32	132	19	96	14	143	33	78	68	141	49	86	40	131	61	175	45	143	32	83	8	81	16	97	18	90	31	119
LBAL_11717	571	82	529	113	394	87	156	172	551	50	311	130	478	29	351	69	536	52	285	90	273	81	463	49	467	64	682	90	340	120	492	162	257	193	627	122	677	68	431	60	510	44	223	21	351	58	278	58	389
LBAL_11735	1075	132	682	56	873	145	138	923	256	290	629	342	781	56	547	182	581	32	15	23	604	143	57	59	806	60	416	85	24	5	176	83	56	138	184	180	147	222	356	45	372	424	269	98	540	67	315	196	612
LBAL_11745	6	1	2	0	10	3	0	4	0	0	0	4	11	0	7	2	0	1	8	0	3	4	2	6	1	5	9	2	3	5	1	2	0	4	9	13	6	12	4	11	4	8	0	0	13	2	4	2	10
LBAL_11736	517	442	613	297	625	702	190	888	321	876	262	453	427	436	357	416	648	2066	524	537	394	425	674	629	585	1821	838	1382	599	1106	542	1803	730	1366	964	3041	943	1810	588	1703	379	969	311	228	509	367	249	707	496
LBAL_11737	872	725	1073	424	1144	889	377	1166	598	1212	640	687	870	681	855	525	1183	1740	962	635	741	643	960	666	972	1627	1507	1084	1004	1803	993	1678	1144	1357	1565	3205	1706	1901	912	1614	652	1323	504	290	858	517	584	1098	913
LBAL_11786	13	1	91	0	82	0	23	1	34	0	68	4	30	0	96	0	18	0	5	0	17	0	3	1	7	0	18	2	0	0	14	0	10	9	14	1	13	2	10	2	39	3	6	0	87	0	27	0	70
LBAL_11749	2	0	13	1	11	0	2	0	2	0	3	0	0	0	2	0	3	0	0	8	3	0	3	0	2	0	3	0	0	0	2	0	6	3	3	0	5	0	0	0	1	1	1	0	4	0	7	2	2
LBAL_11787	775	127	1460	134	1400	279	441	216	488	163	502	165	562	96	1000	140	605	185	472	274	894	150	615	97	432	171	861	172	583	561	433	217	506	443	893	460	787	229	467	209	456	118	741	80	1226	139	720	200	1069
LBAL_11788	741	286	823	275	855	406	252	399	508	213	490	367	447	169	548	331	536	257	527	273	609	566	614	118	577	234	806	242	544	450	623	350	541	563	755	421	823	237	558	221	552	358	385	223	648	224	431	391	610
LBAL_11750	370	168	447	160	377	321	168	532	305	170	281	234	347	105	247	187	452	336	436	477	273	417	570	190	433	260	605	241	848	873	500	346	555	652	766	547	663	349	463	299	384	176	332	152	246	104	197	271	322
LBAL_11789	2284	472	3078	653	4131	1045	1150	1452	1446	615	1620	685	2032	347	2763	710	1559	769	1327	763	2301	726	1605	390	1503	762	2281	499	1860	1328	1444	738	1391	1434	2381	1876	2291	949	1369	783	1496	609	2000	337	2914	605	1947	978	2626
LBAL_11751	129	47	117	31	101	74	50	49	62	12	55	44	62	13	79	64	128	48	123	94	93	96	132	27	92	36	200	64	183	96	105	84	116	152	184	91	207	36	87	42	71	46	70	37	103	38	61	76	111
LBAL_11790	1398	247	1591	280	1713	545	582	612	951	303	790	365	962	144	1393	300	1363	509	1532	749	977	428	1477	367	1203	492	1686	424	2173	1226	1420	714	1683	1244	2416	1317	2303	597	1258	590	655	272	773	176	1160	226	1030	362	1277
LBAL_11752	1411	418	1250	366	1045	405	342	702	1142	312	756	678	1001	225	762	410	918	319	798	413	720	312	901	165	841	336	1305	340	1023	774	947	456	856	836	1398	818	1394	430	755	233	1096	400	477	142	746	163	493	359	841
LBAL_11753	740	84	862	108	1199	329	283	335	267	92	421	178	420	91	678	143	672	314	539	426	561	192	680	177	541	356	941	258	570	414	789	380	701	751	958	719	987	280	580	342	380	145	482	80	897	161	619	208	842
LBAL_11754	3059	785	4538	307	4892	869	1824	6262	2967	1044	2153	1040	2319	742	4293	220	1597	939	649	327	3018	1215	791	191	1636	718	1528	613	1154	1834	1176	441	826	505	1633	985	1278	469	1254	454	2111	1332	2138	464	3363	247	2681	266	3675
LBAL_11791	652	125	720	208	760	181	266	580	400	118	346	241	468	90	501	108	410	122	342	154	444	151	325	65	381	125	548	116	318	272	293	161	322	284	472	372	443	130	262	112	435	135	369	54	424	79	430	250	538
LBAL_11755	87	13	113	20	213	45	38	14	44	12	60	10	49	6	79	2	66	20	81	41	80	15	64	12	62	19	71	22	74	21	76	21	80	33	90	51	100	9	57	6	106	14	71	8	80	0	58	12	76
LBAL_11756	593	134	744	112	746	286	240	348	272	163	386	238	461	89	733	142	654	249	489	201	488	157	590	165	575	245	902	129	522	382	550	248	466	389	846	706	1122	315	616	313	293	156	439	82	599	116	485	197	716
LBAL_11757	23	0	25	3	22	2	2	15	6	2	7	6	19	0	26	1	9	4	13	15	6	0	19	3	23	0	47	2	16	13	13	8	10	14	16	30	30	15	14	9	20	0	17	5	18	0	16	6	23
LBAL_11758	957	373	1299	277	1687	633	437	893	566	400	695	569	831	241	1183	429	1340	678	1060	550	1034	540	1426	440	1356	616	1631	439	1021	1003	1264	681	1073	1049	2188	1403	2260	792	1323	610	605	508	884	203	1181	368	1016	541	1253
LBAL_11792	764	226	776	255	1110	420	230	445	427	218	342	405	487	130	545	273	528	238	464	253	729	443	540	82	494	237	572	240	697	450	472	367	431	388	707	433	686	257	461	239	544	215	468	237	645	273	426	453	614
LBAL_11793	12	2	12	1	7	9	6	10	7	2	10	6	8	4	10	12	4	15	7	24	2	4	4	4	5	10	8	11	3	37	8	21	9	58	3	48	4	14	5	11	5	8	14	1	10	1	6	11	14
LBAL_11794	3694	2	3029	4	2116	1	782	0	4072	0	1939	5	3266	1	1745	14	2768	1	1092	2	864	4	1606	5	2714	1	2634	2	604	99	1919	5	1652	10	2876	9	2432	0	2360	0	3918	0	757	4	1533	2	1394	5	1933
LBAL_11795	8	3	44	11	22	1	5	19	2	4	2	2	11	2	22	16	12	15	30	22	17	7	48	0	12	12	27	5	31	28	36	5	27	50	60	39	34	10	18	1	10	7	10	4	14	8	15	2	22
LBAL_11796	48	92	13	240	23	514	10	404	8	463	25	210	26	145	26	192	11	338	71	82	15	249	104	37	17	189	101	200	8	277	142	334	210	293	104	417	98	164	59	256	22	423	12	84	20	424	6	288	33
LBAL_11759	66	4	56	0	78	2	10	0	28	0	25	1	49	2	55	0	134	0	60	0	39	0	93	0	85	0	131	0	62	0	76	1	48	0	143	10	157	0	101	0	41	0	22	0	79	0	36	1	89
LBAL_11817	11	0	14	0	7	0	3	0	10	0	8	0	12	0	5	0	7	0	2	0	5	0	9	0	12	0	12	0	9	0	5	0	4	0	17	0	19	0	12	0	3	0	6	0	12	0	4	0	11
LBAL_11760	513	6	519	6	714	2	144	5	273	4	298	0	349	7	431	8	1104	10	592	1	401	0	1036	10	788	11	1189	6	488	23	890	5	466	5	1482	19	1588	18	776	8	321	7	266	0	396	2	363	6	634
LBAL_11761	147	73	90	123	103	209	20	186	64	333	45	130	92	140	87	126	129	486	97	82	62	153	100	74	86	429	326	273	66	212	205	258	242	310	178	492	127	171	107	282	104	470	47	82	62	165	62	293	115
LBAL_11762	9	4	15	0	10	0	10	10	22	7	6	6	13	8	14	0	112	209	30	238	11	0	87	123	130	142	141	83	14	323	75	84	355	1797	91	232	149	83	84	204	33	14	6	0	6	0	2	0	4
LBAL_11763	3	0	3	0	5	2	4	0	6	0	3	0	9	0	2	0	20	0	13	29	10	0	8	0	13	0	17	4	0	15	13	2	32	74	20	13	31	0	4	4	11	0	2	0	23	0	2	0	5
LBAL_11764	6	0	0	0	10	0	2	0	5	7	0	0	8	0	9	0	8	2	0	4	0	2	2	4	4	7	12	0	0	16	0	0	10	15	2	3	4	0	2	0	8	1	2	0	4	0	0	0	4
LBAL_11816	1	0	0	0	0	0	0	0	0	0	0	0	0	0	1	0	1	0	0	0	0	0	2	0	0	1	0	0	0	2	0	0	0	0	0	0	0	0	0	1	0	0	0	0	6	0	2	0	0
LBAL_11765	8	2	6	0	0	10	0	2	1	2	3	2	6	4	7	1	5	42	24	126	5	9	22	38	20	73	26	41	69	348	4	88	39	253	19	157	28	54	17	147	6	2	0	0	8	6	2	6	4
LBAL_11766	40	13	40	4	35	35	14	6	49	29	11	7	49	4	30	1	99	104	72	214	7	28	49	62	67	133	71	108	94	435	64	134	126	712	87	376	76	120	61	168	24	16	8	4	15	5	4	0	15
LBAL_11767	0	0	3	0	1	4	0	0	0	0	0	1	0	0	4	0	0	19	0	3	2	4	0	0	1	17	0	4	0	7	0	0	3	0	0	0	0	0	0	4	2	8	2	0	6	0	0	0	0
LBAL_11768	161	53	150	23	266	122	62	82	131	158	94	109	157	50	126	39	91	37	63	5	160	86	99	0	87	17	160	11	62	35	108	40	52	26	143	48	141	13	92	21	148	95	86	41	152	49	111	158	154
LBAL_11769	437	157	489	121	717	417	155	309	417	427	247	316	363	122	430	109	392	142	147	14	318	273	281	8	268	115	469	46	171	90	303	82	171	52	450	135	373	48	275	58	333	272	234	132	527	239	317	584	424
LBAL_11819	668	3	444	2	435	5	159	8	838	15	472	4	607	1	456	0	296	13	140	0	235	2	198	6	250	6	282	1	52	11	212	7	107	3	278	13	205	1	202	0	562	18	220	1	306	4	237	3	423
LBAL_11770	561	294	504	203	410	373	204	350	434	168	238	317	393	88	378	260	400	311	336	205	282	201	346	141	353	292	469	231	372	551	427	354	310	368	540	603	469	285	329	234	382	196	198	98	284	106	236	268	404
LBAL_11771	139	102	140	28	124	48	60	71	90	59	114	82	110	40	113	42	219	105	398	355	94	32	351	66	208	133	231	124	486	1936	250	159	337	428	418	301	457	233	189	110	147	98	84	18	85	23	92	56	90
LBAL_11797	306	107	490	107	539	139	115	169	257	76	174	124	243	60	247	119	261	59	172	158	297	116	204	43	204	90	353	87	245	249	244	119	214	209	350	179	326	85	233	95	230	127	257	46	316	57	182	83	256
LBAL_11772	311	65	233	83	242	145	121	235	270	87	157	135	180	34	249	100	368	104	367	239	142	166	412	85	280	125	456	155	665	334	323	206	360	432	626	328	525	143	411	123	195	98	137	66	158	60	150	118	180
LBAL_11815	3	0	5	0	5	1	1	2	0	1	3	0	4	0	9	2	1	0	5	0	0	0	1	4	10	0	7	0	2	2	2	1	5	0	7	0	5	0	1	6	0	0	0	0	8	0	0	0	6
LBAL_11773	196	17	314	24	285	36	108	179	114	67	142	47	159	28	221	14	214	147	233	134	118	23	263	92	208	119	278	81	309	253	271	162	262	183	404	242	378	198	209	130	101	84	121	6	227	14	151	36	283
LBAL_11820	324	235	440	164	256	191	157	268	272	146	183	207	199	100	272	137	416	172	276	229	221	167	346	84	324	207	468	181	414	361	343	299	383	362	534	341	475	178	290	156	202	147	182	81	260	85	167	214	242
LBAL_11821	153	70	142	49	138	97	50	104	81	44	97	76	86	34	80	74	125	59	100	92	88	65	119	39	146	83	144	65	128	131	137	100	130	165	216	113	218	70	98	47	89	77	81	37	77	33	95	79	108
LBAL_11774	2980	98	4305	80	4807	457	1371	2187	1876	126	2201	162	2450	46	3405	147	3525	589	1670	217	2818	274	2268	182	2745	487	3521	435	1835	315	2691	580	1483	723	3794	1072	3396	448	2416	515	1836	130	2236	97	3363	201	2780	194	3828
LBAL_11798	2001	244	3079	216	3005	468	855	517	1410	341	1057	327	1685	155	2279	275	1412	332	1178	437	1728	355	1199	200	1077	371	1728	331	1297	658	1296	492	929	757	1771	840	1663	478	1100	435	1854	336	1476	142	2317	189	1836	322	2246
LBAL_11799	18	25	9	0	62	4	0	17	18	109	11	20	4	36	15	12	9	252	15	16	11	4	30	82	19	271	15	132	9	57	30	114	92	165	52	423	25	155	13	151	15	160	10	2	15	0	12	1	11
LBAL_11800	354	153	492	147	495	445	150	381	253	114	206	206	237	79	323	255	257	218	223	324	318	280	269	81	219	216	416	173	451	436	273	282	300	391	415	501	368	209	219	163	230	166	276	111	311	150	211	311	344
LBAL_11801	318	20	471	16	679	33	166	49	260	60	267	32	348	31	450	24	376	55	172	10	302	34	268	13	337	27	409	35	112	19	248	43	177	31	465	116	535	27	325	28	328	21	257	10	549	35	360	54	492
LBAL_11775	2	0	4	0	1	0	0	0	0	0	2	0	4	0	12	0	12	0	8	0	4	0	7	0	2	0	17	0	7	0	4	0	5	0	18	0	10	0	8	3	4	0	1	0	2	0	9	0	2
LBAL_11802	58	0	82	0	77	1	28	1	24	0	23	1	56	0	106	1	78	2	63	0	31	0	96	2	88	0	97	2	25	4	72	0	28	2	112	2	142	1	72	0	47	0	36	0	89	2	70	1	72
LBAL_11803	21	0	14	0	5	2	3	5	10	0	11	2	8	0	8	0	25	81	6	71	12	4	27	141	12	67	20	28	8	126	5	21	268	444	27	211	42	48	10	83	4	2	7	0	18	6	3	0	20
LBAL_11804	879	942	870	811	1166	968	332	1884	633	1783	569	1145	824	720	1498	5171	514	456	602	484	462	790	446	472	565	343	729	276	508	645	646	477	531	614	878	1186	710	530	511	339	593	1581	473	475	772	956	569	2941	716
LBAL_11776	65	49	102	116	103	127	35	129	40	72	9	86	64	42	117	407	49	12	31	17	115	143	30	16	37	16	49	9	34	33	34	8	31	83	37	41	27	21	37	12	40	41	57	45	79	103	33	180	44
LBAL_11777	443	208	555	167	513	356	206	272	318	92	280	220	353	89	440	202	398	269	408	502	360	312	420	139	335	239	497	296	453	307	405	430	474	663	500	343	548	275	319	261	310	180	314	172	375	137	277	272	399
LBAL_11805	148	30	159	27	136	22	70	40	102	16	90	46	78	28	117	30	133	21	67	40	135	31	91	11	123	24	188	39	89	43	115	46	114	47	142	29	167	29	110	17	126	22	81	19	127	15	83	55	129
LBAL_11778	224	56	255	42	208	106	49	102	157	24	108	76	141	21	148	38	227	22	146	86	130	88	230	28	227	61	248	54	244	100	272	91	210	162	225	121	315	56	214	36	153	40	92	34	144	68	104	73	162
LBAL_11779	223	41	339	81	572	292	115	288	101	55	148	133	136	28	214	99	132	83	64	76	347	172	72	16	71	46	143	60	76	104	80	53	135	62	201	156	110	71	113	70	143	59	203	95	407	140	227	124	244
LBAL_11780	35	4	45	0	32	2	19	5	30	10	26	2	45	1	26	0	58	3	28	2	12	0	67	0	76	1	121	4	30	17	44	11	34	0	83	7	107	6	47	0	37	4	20	2	32	4	24	0	25
LBAL_11806	58	17	51	15	93	60	18	16	26	5	36	6	91	4	40	19	46	4	43	1	31	34	56	0	41	2	45	2	58	16	43	0	18	1	43	7	66	2	20	1	39	3	36	5	82	9	32	5	58
LBAL_11807	32	5	32	4	36	36	12	4	10	2	17	4	38	1	36	7	16	4	17	0	7	15	20	1	37	0	24	0	32	4	20	2	20	0	40	1	49	4	18	1	9	3	6	9	24	2	14	2	25
LBAL_11781	6	0	16	0	19	0	1	0	10	0	5	0	7	0	3	0	5	3	0	0	2	0	4	21	1	1	6	6	4	3	0	1	12	1	0	5	0	7	2	6	2	1	6	0	23	0	4	0	4
LBAL_11808	20	9	40	0	40	0	10	13	124	123	40	0	35	66	35	0	168	407	25	77	6	2	17	643	139	509	159	320	40	315	44	163	265	590	72	741	60	618	39	300	114	81	25	0	27	2	29	0	20
LBAL_11782	298	60	371	60	362	94	85	140	179	36	172	68	219	34	262	78	204	84	178	131	255	103	203	24	205	71	247	101	229	210	176	97	248	225	357	176	283	80	196	92	207	86	199	46	306	56	233	73	306
LBAL_11783	1868	295	2312	301	2879	346	775	715	1501	253	1430	314	1650	187	1528	314	1348	458	1208	800	1738	394	1315	326	1258	463	1674	272	1943	1195	1419	554	1384	1401	2249	1043	2131	448	1499	468	1285	317	1297	218	1993	157	1375	347	1551
LBAL_11809	342	92	270	69	301	80	113	199	182	32	192	83	194	28	178	90	133	36	127	72	235	41	131	32	102	40	186	45	108	93	144	82	188	179	172	79	140	17	121	39	178	56	146	28	224	29	123	81	209
LBAL_11784	519	230	556	177	690	446	240	303	405	192	344	285	468	107	524	216	758	348	408	364	440	343	455	217	645	278	861	220	529	451	603	358	659	1017	887	695	738	335	612	364	443	203	303	122	534	187	345	220	515
LBAL_11810	6605	239	11592	827	14351	2095	2704	386	4037	694	5952	395	4367	174	11010	2438	5042	188	3421	332	7938	1394	3762	129	4913	163	4492	122	3050	526	4076	141	3188	481	6805	530	5348	205	4480	140	3088	1271	6368	858	11019	1319	5780	1320	8359
LBAL_11785	315	7	374	34	395	56	137	112	245	57	203	47	255	23	242	33	184	111	170	106	240	51	197	59	195	105	257	62	209	178	149	129	173	233	275	281	272	120	173	98	162	69	203	21	246	33	147	31	266
LBAL_11811	275	43	316	40	355	70	98	134	142	42	143	95	210	18	228	52	236	46	150	140	219	88	180	79	190	56	225	26	189	119	132	105	177	252	229	196	233	66	148	42	179	68	134	22	244	30	183	59	234
LBAL_11818	523	10	602	0	748	18	294	18	207	1	504	24	342	12	556	2	383	8	177	0	315	11	296	0	355	11	442	7	240	8	306	9	153	3	507	14	471	6	327	9	236	12	219	3	492	12	410	4	567
LBAL_11812	42	3	37	0	86	2	16	2	15	6	27	0	51	2	45	0	23	0	19	0	33	0	38	1	43	0	52	0	38	5	36	0	12	2	29	4	41	0	19	0	34	5	18	0	39	1	54	2	26
LBAL_11814	12	1	12	1	32	2	16	0	11	0	6	2	26	2	14	0	14	0	18	0	27	0	18	0	17	0	30	0	13	0	8	0	5	0	12	0	25	0	11	0	25	0	24	0	25	1	26	1	27
LBAL_11813	12	0	17	0	19	0	8	0	6	0	6	2	12	0	7	0	9	0	12	0	12	0	7	0	9	0	19	0	11	0	11	0	2	2	16	0	32	0	4	0	12	0	9	0	20	0	19	0	11
LBAL_09595	297	109	359	96	345	158	102	135	167	116	145	138	228	58	264	86	240	121	163	215	207	213	185	73	216	161	295	114	183	344	189	224	236	295	296	318	266	164	178	189	195	129	201	70	216	86	202	137	235
LBAL_09561	120	59	129	32	123	34	18	40	124	14	77	44	96	28	49	52	56	46	47	50	85	54	64	22	74	41	84	39	42	51	89	74	77	67	95	78	67	36	118	45	99	27	52	27	88	21	67	25	82
LBAL_09596	313	195	454	155	371	153	125	192	255	37	201	293	180	75	273	200	278	167	264	240	231	209	311	81	288	170	374	178	360	214	271	224	252	416	431	281	470	88	313	122	222	120	182	79	270	127	155	214	283
LBAL_09562	220	90	315	42	203	91	94	87	160	38	138	57	201	27	187	86	245	105	218	165	143	82	281	58	277	152	455	120	326	149	285	161	353	228	362	218	401	112	295	134	213	83	92	51	190	28	146	78	168
LBAL_09563	2156	430	2513	513	3371	1158	914	1056	1215	895	1519	687	2101	355	2603	536	1352	823	1320	901	1761	883	1411	438	1271	774	1876	612	1609	1364	1247	774	1419	1409	2053	1971	2062	998	1156	973	1408	764	1489	452	2683	738	1637	1168	2549
LBAL_09597	152	15	160	29	180	19	41	35	86	22	68	26	131	16	164	11	131	43	55	65	80	17	73	155	89	62	139	31	111	51	97	166	89	77	116	619	166	488	82	94	73	18	43	4	131	38	88	34	137
LBAL_09564	2641	550	2836	609	4076	1430	1026	1465	1458	1196	1733	752	2265	516	2646	648	1839	1145	1486	982	1778	1188	1664	575	1433	904	2257	736	1787	1776	1467	952	1621	1738	2383	2351	2513	1289	1512	1172	1672	1142	1481	582	2848	844	2189	1631	3146
LBAL_09598	42	16	70	11	82	21	26	111	29	16	14	32	33	14	49	16	82	43	52	146	84	34	51	36	41	65	65	65	103	140	45	86	135	408	87	214	43	85	54	55	37	23	48	9	58	27	45	17	49
LBAL_09565	9	19	47	2	60	16	6	19	2	10	13	18	17	2	32	4	10	41	18	15	35	14	12	17	14	27	27	44	16	25	13	45	26	26	13	35	35	16	15	10	18	12	29	2	37	14	23	6	27
LBAL_09599	817	81	900	158	780	58	261	311	555	80	567	130	551	84	464	108	739	75	482	151	544	121	576	44	631	68	858	89	627	122	658	106	515	282	987	239	919	85	732	72	541	121	402	81	591	52	395	100	604
LBAL_09566	511	0	348	0	419	5	114	4	477	2	287	3	277	0	222	0	1095	9	831	10	201	0	1158	0	1093	4	1095	10	931	45	1207	17	656	22	1902	14	1958	7	1251	8	392	3	152	2	334	0	196	0	290
LBAL_09567	84	222	145	23	122	14	22	42	36	1638	55	98	82	541	97	26	376	5608	101	229	87	13	199	3079	353	5436	379	5187	20	566	207	7527	1170	3646	270	14496	273	8603	225	5749	70	1900	66	1	136	4	85	73	91
LBAL_09600	829	0	801	4	702	2	271	4	523	9	506	5	689	4	718	10	968	10	555	16	391	2	828	18	740	10	1069	11	500	24	816	25	459	24	1271	17	1275	18	755	10	573	10	385	6	652	0	475	2	652
LBAL_09568	110	5	233	5	172	9	47	22	51	4	64	8	110	0	112	6	66	16	49	66	151	29	89	12	95	9	123	31	30	98	105	27	27	88	119	49	110	23	64	19	55	2	101	7	144	0	99	20	133
LBAL_09601	648	201	696	180	871	137	213	254	385	37	301	213	433	75	486	178	441	73	355	113	591	191	482	81	571	120	697	82	360	95	511	123	315	166	728	240	584	106	463	142	382	84	365	79	621	75	413	124	476
LBAL_09602	279	177	224	116	179	222	61	156	165	53	91	187	139	48	144	191	186	184	237	244	110	192	305	106	169	170	340	134	346	205	291	268	328	315	405	249	323	117	261	103	231	182	99	90	125	106	106	206	200
LBAL_09569	42	25	55	27	74	44	9	38	22	5	28	21	13	6	29	46	40	38	47	22	49	68	48	3	29	22	61	24	43	25	58	29	42	49	80	51	52	16	40	27	19	20	30	31	61	25	31	50	54
LBAL_09603	129	120	139	244	125	209	28	115	90	106	51	146	63	69	133	631	1285	232	80	1454	96	291	197	64	1187	215	1369	163	306	168	609	148	233	781	460	705	573	138	730	155	78	168	98	272	125	350	53	468	109
LBAL_09629	0	0	1	0	2	0	0	5	1	0	0	4	0	0	2	0	1	0	5	0	5	0	4	0	2	0	7	2	9	0	2	0	2	1	0	1	4	4	7	3	2	0	1	0	0	0	1	0	3
LBAL_09570	5	1	3	0	6	1	5	15	6	1	0	4	2	1	0	1	3	20	7	8	2	1	22	7	3	4	22	7	11	10	19	6	8	26	22	18	16	10	5	8	1	0	5	0	0	0	0	0	10
LBAL_09571	12	6	2	0	2	2	8	50	7	2	5	3	4	2	1	0	21	38	17	16	7	3	25	9	17	20	27	10	25	16	15	27	30	31	41	60	40	23	13	13	5	0	1	5	6	0	1	0	12
LBAL_09572	451	75	608	26	462	146	130	442	287	34	226	99	293	25	387	58	291	320	313	186	275	118	234	70	313	228	444	202	761	365	270	298	230	365	337	552	316	294	259	245	364	34	190	31	314	22	223	31	412
LBAL_09604	721	316	413	255	434	273	128	280	749	290	296	415	591	101	332	270	717	290	356	327	234	303	480	123	593	306	832	344	463	405	581	517	441	545	682	547	699	257	552	345	774	356	156	152	218	213	187	314	297
LBAL_09630	305	143	224	121	250	138	87	172	406	158	177	194	242	71	168	137	390	108	178	114	123	158	213	55	327	172	345	168	271	174	345	242	243	228	411	290	369	119	251	117	341	178	112	51	139	79	104	145	184
LBAL_09573	469	220	605	139	718	437	197	281	288	153	311	281	322	87	472	283	674	291	614	550	348	481	717	143	633	366	846	250	758	534	698	362	817	905	1061	629	951	303	581	289	348	213	286	178	455	264	322	315	467
LBAL_09605	473	129	571	86	597	187	242	209	351	77	297	113	432	34	419	152	286	175	310	217	333	122	330	78	305	142	471	112	489	294	309	192	285	383	527	334	515	168	318	167	353	115	288	82	540	104	319	167	390
LBAL_09574	378	31	444	40	552	100	95	42	214	33	202	67	220	20	358	39	424	84	329	206	386	93	369	77	387	114	649	104	373	193	421	143	280	275	501	151	557	85	318	62	250	59	287	46	443	37	226	59	364
LBAL_09606	410	822	916	954	892	3502	212	2116	240	556	347	912	384	381	564	1736	555	1017	947	1058	637	2856	774	287	606	914	940	1080	1665	1414	819	995	1371	2101	1228	1786	1403	956	810	628	348	1396	364	1026	871	1593	326	1622	588
LBAL_09607	382	645	863	708	825	2899	196	1834	213	470	295	811	319	352	394	1430	478	870	852	892	537	2262	725	245	556	818	800	797	1536	1204	753	829	1167	1793	1087	1532	1182	852	640	530	316	1139	313	757	785	1163	312	1283	548
LBAL_09575	506	265	723	222	776	544	235	343	314	138	371	352	483	98	584	305	464	276	429	319	497	439	421	157	392	341	575	302	662	463	417	370	442	669	714	639	620	264	400	338	329	232	374	217	636	181	352	367	636
LBAL_09608	305	342	177	283	178	349	48	322	122	258	67	378	197	83	160	262	145	400	122	220	159	202	173	145	197	446	189	343	283	266	168	664	150	331	129	647	217	403	99	380	138	488	100	103	115	92	32	227	152
LBAL_09576	1096	82	533	28	358	25	124	99	1140	454	651	91	1550	110	466	30	501	291	315	884	133	23	348	256	492	391	591	330	657	1533	410	408	332	611	516	1022	421	529	416	394	942	404	160	14	184	18	218	28	411
LBAL_09577	110	106	165	23	63	123	23	64	53	122	39	80	84	43	62	76	19	88	8	13	48	122	4	9	6	78	17	24	1	14	1	40	17	24	20	67	10	36	6	43	53	177	24	23	66	47	73	70	118
LBAL_09578	402	46	402	10	249	7	63	21	689	141	242	32	387	52	234	14	544	137	376	309	122	13	440	127	588	187	556	152	800	502	506	206	482	293	790	564	648	285	476	197	546	127	123	7	234	3	177	18	283
LBAL_09579	487	141	718	159	641	313	232	313	310	97	325	263	388	41	548	164	600	224	259	183	431	272	393	145	368	174	656	183	409	415	414	250	417	418	629	502	556	228	367	224	321	158	257	109	596	166	386	287	567
LBAL_09609	453	0	571	3	530	8	159	4	367	3	310	2	316	3	336	4	314	3	59	18	225	1	114	2	268	2	169	6	30	17	111	4	73	15	231	16	181	6	174	4	212	2	199	1	342	6	371	5	484
LBAL_09610	864	1389	326	1481	357	3505	111	1407	252	552	237	1893	374	239	458	1697	198	504	161	408	311	2014	128	157	195	331	264	368	131	345	135	391	156	426	237	888	236	358	145	386	198	513	169	689	333	1097	184	1280	234
LBAL_09580	351	22	548	35	683	125	213	175	274	31	323	75	326	22	623	66	710	59	558	38	305	33	483	25	558	18	555	36	566	104	529	40	500	81	961	239	873	52	486	26	258	50	321	16	540	38	370	92	607
LBAL_09611	504	332	722	234	894	869	196	561	375	562	325	430	408	207	535	344	450	1251	636	1185	579	728	689	577	654	1204	659	700	803	1924	665	1536	1083	1908	1058	2263	782	1091	666	1205	357	901	408	365	645	330	368	457	534
LBAL_09612	116	108	132	57	162	145	66	230	126	79	89	123	93	29	101	83	125	107	104	112	71	101	154	46	132	58	200	94	238	202	133	147	146	163	160	174	206	101	105	60	161	85	76	60	75	67	87	109	127
LBAL_09581	13	0	34	2	31	7	10	2	19	11	11	7	12	6	5	6	52	5	41	12	22	5	21	1	23	0	44	4	27	86	27	9	28	15	29	15	44	4	27	6	14	2	13	0	12	6	6	15	30
LBAL_09613	214	83	183	104	164	130	27	153	131	77	81	106	133	42	123	59	173	62	108	93	84	89	154	29	177	101	282	103	136	140	207	103	147	114	271	151	245	42	172	67	134	125	78	29	73	64	81	148	156
LBAL_09582	138	11	278	31	197	10	62	35	44	7	110	27	85	8	169	15	112	15	77	7	87	25	73	13	63	11	118	13	69	58	86	18	51	33	80	17	114	10	92	10	100	13	105	10	237	7	150	35	143
LBAL_09614	269	26	329	27	355	77	122	88	139	27	168	40	210	14	295	40	190	51	203	136	244	92	208	62	159	52	272	49	298	332	213	75	208	173	273	156	308	90	174	58	233	42	243	43	223	45	189	71	235
LBAL_09615	853	247	875	334	885	527	283	348	667	178	433	496	578	90	664	382	369	218	405	273	498	530	375	204	353	241	494	292	481	204	428	341	429	830	670	503	566	241	425	294	626	186	420	320	614	247	497	405	660
LBAL_09616	241	63	430	132	309	293	122	153	151	72	185	139	153	44	336	90	320	143	427	389	236	274	445	95	272	125	359	131	961	714	349	188	479	488	777	342	604	126	286	136	159	49	270	120	279	115	256	201	301
LBAL_09583	1367	288	2078	306	2875	875	692	948	817	293	1031	401	1224	135	1849	413	1286	373	1361	748	1529	702	1431	180	1107	318	1537	337	1938	1642	1253	334	1406	1068	2148	863	1841	405	1130	399	516	310	1368	309	1870	433	1428	676	1817
LBAL_09617	30	8	15	5	51	5	36	178	8	6	16	5	16	1	15	0	17	5	10	6	20	9	3	0	6	4	11	1	16	10	7	4	2	4	6	8	6	4	5	1	9	1	7	0	21	9	20	14	10
LBAL_09628	9	1	20	0	55	8	6	19	19	0	8	3	7	2	22	2	10	5	4	27	12	4	14	1	4	4	9	1	15	56	2	3	27	69	10	26	13	0	17	2	13	0	6	1	29	8	11	0	21
LBAL_09618	14	0	36	0	139	2	5	7	18	0	27	3	18	2	35	0	6	0	4	0	37	0	4	0	12	2	17	2	11	6	5	0	7	16	28	1	12	0	8	2	14	0	25	2	79	3	25	4	34
LBAL_09619	1338	121	2299	125	2441	440	788	844	844	281	1057	264	999	157	1576	194	1671	358	1716	572	1325	312	1741	399	1676	390	2018	294	2571	1252	1557	569	1585	1406	2793	1267	2361	606	1799	501	867	214	1167	140	2031	174	1628	300	1831
LBAL_09584	671	119	676	122	691	208	270	207	544	106	348	120	471	60	443	143	477	171	500	357	438	206	553	88	486	160	570	196	608	497	440	316	475	524	796	413	653	271	505	189	656	83	381	64	576	87	392	151	604
LBAL_09620	392	120	719	102	605	245	238	337	277	64	273	156	268	35	454	123	306	159	485	299	338	191	558	103	381	170	433	134	965	540	386	181	426	363	686	405	703	151	362	148	286	69	356	78	519	98	335	159	440
LBAL_09585	51	0	50	4	33	8	20	0	14	0	6	2	20	0	34	4	28	0	21	66	23	2	73	8	117	12	22	0	109	30	63	5	17	29	138	39	28	0	44	4	6	0	45	1	47	0	6	0	71
LBAL_09621	266	68	234	43	206	59	62	75	124	40	111	58	123	25	155	71	163	45	238	172	140	80	237	47	190	59	218	56	395	235	236	108	231	227	360	128	370	70	231	71	138	36	77	32	130	45	91	55	132
LBAL_09586	188	82	357	65	313	127	112	232	119	72	124	85	162	26	164	112	224	98	156	128	151	121	204	51	148	77	208	99	234	152	195	131	184	253	377	282	194	122	196	139	108	56	175	58	237	56	200	155	223
LBAL_09587	3585	851	4626	915	7720	2560	1993	1976	2434	805	2374	1204	3228	691	4192	1204	1972	1141	1874	1202	4416	1432	2284	933	1855	1437	2854	1074	2590	1881	1909	1612	1983	2157	3272	3162	3008	1586	1913	1478	2372	1096	3057	583	4339	964	3002	1644	4130
LBAL_09622	493	209	680	154	839	435	285	275	424	169	304	291	362	150	482	180	382	171	376	226	552	416	374	102	284	232	569	168	352	407	412	279	417	441	587	352	533	174	359	231	356	205	344	169	558	226	414	324	577
LBAL_09588	321	59	383	45	297	121	136	89	305	64	208	97	281	53	229	51	312	120	287	220	163	55	276	57	231	85	377	84	324	266	225	178	228	285	415	258	315	130	232	115	243	49	142	14	238	28	250	69	319
LBAL_09623	578	224	523	167	755	235	226	169	332	224	384	422	357	175	441	150	378	199	377	267	386	232	436	135	370	176	651	165	386	323	397	277	386	370	610	368	498	212	343	156	337	201	266	141	390	227	351	204	413
LBAL_09589	1611	1292	868	1458	708	2194	1172	6164	777	774	623	1204	970	400	1075	2579	318	422	85	317	662	2011	110	448	399	273	314	226	110	823	232	411	316	965	227	1502	205	648	258	251	743	1434	371	631	391	956	423	1500	701
LBAL_09590	0	23	0	0	6	13	0	35	2	152	0	4	0	48	6	4	14	337	9	103	3	4	2	143	4	275	10	204	2	48	2	205	81	372	10	541	10	351	14	284	0	107	0	0	2	10	0	11	2
LBAL_09624	674	544	851	536	904	1544	231	1210	372	775	413	800	434	275	643	694	534	921	458	1041	476	653	512	524	480	830	598	737	584	1208	564	966	565	1202	749	1894	754	981	442	619	392	720	319	292	554	514	397	615	544
LBAL_09625	1297	2	1172	1	1049	77	531	5	984	5	960	2	1346	6	1032	0	656	2	292	9	702	1	412	4	589	6	813	7	209	4	506	3	243	11	753	18	629	8	550	7	928	16	619	0	980	0	853	1	1085
LBAL_09591	0	0	0	0	0	0	0	0	1	0	0	0	0	0	0	0	1	0	4	22	0	0	2	0	3	0	3	6	0	0	8	4	3	33	4	12	0	5	2	4	0	0	0	0	0	0	0	0	1
LBAL_09592	33	12	86	12	70	20	17	13	21	7	27	18	15	0	44	22	43	9	18	27	19	14	23	4	33	13	30	17	54	32	19	14	40	28	41	21	25	14	32	22	32	7	26	5	24	6	19	15	38
LBAL_09626	119	61	196	32	236	109	65	76	106	41	116	51	121	2	141	45	97	57	116	101	71	69	90	50	106	70	140	43	165	136	117	88	120	137	214	113	161	90	94	77	124	69	84	25	147	27	117	53	137
LBAL_09593	247	273	467	225	387	442	105	849	289	183	206	204	346	93	337	265	421	225	337	283	259	211	427	100	350	167	370	121	519	692	383	205	490	483	552	509	577	189	327	219	242	219	220	110	299	121	249	254	354
LBAL_09627	4	1	9	10	10	7	3	9	14	7	7	6	16	0	15	2	10	0	7	8	21	5	21	2	12	4	19	1	17	15	4	2	5	11	10	7	33	0	6	2	7	2	10	0	23	13	13	5	7
LBAL_09594	29	25	58	16	43	50	20	106	28	19	31	28	28	19	50	23	55	26	46	24	28	28	33	6	32	18	37	18	73	72	41	23	32	30	40	58	76	29	40	22	27	32	18	12	41	20	29	39	35
LBAL_09671	51	3	65	12	71	24	20	29	47	12	20	5	48	1	61	8	39	13	16	4	31	3	21	2	33	7	43	0	8	16	31	5	29	17	54	9	38	13	29	3	24	9	39	0	73	12	48	7	39
LBAL_09631	322	448	506	387	440	714	180	1176	328	377	276	603	366	216	333	384	460	294	365	389	223	506	444	64	420	334	592	316	644	1148	349	261	489	726	650	692	576	329	452	339	276	512	160	289	282	321	253	867	395
LBAL_09729	0	0	3	0	5	2	0	0	0	0	0	0	2	0	10	0	0	0	0	0	4	0	6	0	10	0	3	0	0	0	2	0	1	0	4	2	2	0	3	0	8	1	2	0	14	0	0	0	10
LBAL_09672	8	0	11	0	15	0	4	0	6	0	10	4	6	0	0	0	9	0	8	0	1	2	3	2	7	4	11	0	3	0	5	1	0	0	6	1	16	3	3	0	1	0	8	2	8	0	3	0	7
LBAL_09673	18	0	16	2	21	2	18	0	14	1	16	0	27	3	23	0	30	0	2	0	6	0	23	0	11	2	30	0	1	0	8	0	9	0	26	8	20	0	14	0	25	1	21	0	18	1	13	0	40
LBAL_09674	554	25	985	20	657	64	195	12	474	44	441	77	393	15	452	19	351	78	247	29	362	78	240	18	383	100	336	78	261	80	238	116	232	54	476	99	351	61	238	49	484	19	321	38	527	26	584	20	600
LBAL_09675	29	4	46	6	97	4	9	1	28	0	36	5	13	0	46	0	3	0	1	0	46	3	0	2	3	1	1	1	4	0	2	0	1	0	6	0	0	0	0	0	14	0	38	1	66	2	18	4	28
LBAL_09676	283	69	336	98	486	594	104	247	129	58	136	155	183	29	208	103	147	78	153	114	279	722	144	51	172	90	215	78	202	163	152	93	196	188	307	128	213	63	182	74	128	54	212	143	256	249	171	178	200
LBAL_09632	985	545	895	352	628	594	273	463	625	815	546	636	718	519	689	281	1079	697	682	353	360	637	984	165	1007	720	1350	589	1061	663	1143	610	1223	499	1573	610	1429	303	1018	368	684	1192	322	140	451	307	403	491	567
LBAL_09633	79	24	91	18	96	30	36	14	63	8	31	34	21	5	35	7	33	24	42	46	52	65	50	5	38	19	67	4	39	35	53	22	51	39	62	10	47	9	48	24	69	24	49	6	62	92	40	53	41
LBAL_09732	113	34	74	23	51	42	16	59	82	12	36	25	62	20	41	22	98	28	100	23	21	27	117	13	85	38	159	46	90	40	128	52	61	112	171	44	131	25	106	17	104	35	43	33	44	10	20	45	42
LBAL_09677	1803	192	2206	193	2104	301	659	475	1371	321	1396	262	1656	111	1579	202	1667	182	875	89	1338	309	1114	44	1268	147	1747	98	1200	233	1201	168	964	222	1840	250	1713	137	1229	162	1454	315	996	73	1589	130	1182	170	1676
LBAL_09678	962	81	1214	90	1121	171	337	247	761	194	779	143	985	55	870	121	802	102	470	51	731	156	564	18	672	44	798	71	610	129	592	71	455	162	934	136	780	76	589	59	635	172	566	35	955	79	558	110	927
LBAL_09634	1242	1851	1334	269	991	582	450	411	1386	3921	1112	1005	562	2807	868	566	566	282	391	111	353	470	206	52	426	175	613	146	366	265	148	158	518	146	318	275	308	202	286	84	1424	5860	351	209	727	356	828	855	1243
LBAL_09679	237	20	287	47	322	36	87	86	265	9	217	43	142	15	161	16	167	27	196	39	230	36	155	33	154	12	276	40	164	37	128	29	182	102	237	81	144	48	169	16	200	30	181	11	239	27	127	28	172
LBAL_09680	329	213	457	156	383	187	115	317	256	171	187	281	210	103	338	206	469	233	288	252	278	269	361	251	421	223	526	220	383	364	423	435	407	556	673	653	561	385	428	223	177	179	198	85	225	128	214	176	323
LBAL_09635	274	69	416	57	661	194	118	169	121	61	177	93	198	47	341	66	264	112	257	105	263	81	313	36	233	79	345	52	389	273	228	103	210	159	418	242	358	110	237	108	154	75	263	44	436	98	327	125	392
LBAL_09636	95	14	163	26	224	69	52	83	42	25	93	24	84	10	147	30	108	45	120	49	79	34	102	9	86	29	120	31	162	96	96	37	107	56	142	100	165	44	76	39	51	37	94	14	166	35	137	47	144
LBAL_09637	1220	142	1637	184	2172	691	512	672	819	340	1058	360	1146	116	1351	300	1043	422	1110	638	1123	490	1250	121	939	452	1066	283	1820	799	856	382	950	967	1912	884	1580	407	900	369	765	312	1030	239	1609	369	1317	558	1647
LBAL_09681	381	136	663	103	849	397	165	529	233	119	352	177	258	79	477	149	389	152	219	210	370	221	254	53	240	147	348	116	387	372	253	162	263	285	427	363	369	139	276	127	246	153	260	87	600	146	389	253	501
LBAL_09638	169	241	335	253	376	350	126	1098	150	177	107	477	153	135	230	243	181	131	185	326	193	464	173	71	130	167	317	159	157	270	204	198	252	428	295	221	321	181	149	119	154	304	182	103	219	149	173	331	225
LBAL_09639	911	1482	282	1313	401	2190	114	2297	220	576	124	1508	703	440	621	2298	114	428	114	322	347	2599	80	192	100	307	172	283	125	529	104	386	152	560	212	541	137	295	96	220	340	1334	142	890	367	1936	152	2191	186
LBAL_09640	10720	2761	24104	1063	19869	2933	6497	4272	4183	1336	11267	2571	8482	1020	19263	1729	3218	975	1227	786	11758	2286	1248	818	3134	748	2700	739	1527	2022	1636	463	2044	2633	2983	2522	2115	1060	2392	690	3049	2170	7828	1009	19176	1355	12534	3228	18274
LBAL_09726	61	14	191	14	201	45	66	63	46	7	41	12	44	3	141	20	23	15	10	10	121	63	17	0	19	17	47	6	22	21	50	24	39	24	39	16	20	18	44	8	41	27	109	13	106	17	89	14	157
LBAL_09682	255	164	421	136	547	331	108	297	122	145	201	219	204	92	316	182	247	170	163	252	334	278	184	34	200	161	269	159	253	364	189	120	273	196	364	256	297	147	187	171	155	181	213	134	266	210	242	268	316
LBAL_09725	14	5	8	0	12	5	0	0	4	0	1	0	6	0	5	2	9	4	3	17	1	4	5	0	2	2	11	4	2	0	0	3	4	3	6	6	6	2	8	2	2	1	7	1	10	1	5	6	6
LBAL_09683	87	31	95	26	139	46	31	58	25	20	55	35	61	20	74	20	56	17	48	45	68	54	45	10	51	23	51	16	60	56	80	29	58	25	113	41	70	13	52	24	34	41	57	26	87	33	47	46	83
LBAL_09684	141	6	132	5	168	85	38	54	50	16	74	16	62	11	152	6	89	16	41	33	63	44	66	3	60	13	52	12	82	50	84	12	68	22	123	36	62	19	96	12	30	11	59	12	119	37	70	63	123
LBAL_09641	1085	763	509	304	321	290	141	347	764	493	507	606	750	612	369	293	861	351	560	271	143	271	835	70	848	421	1216	334	761	346	987	314	530	378	1047	426	1275	292	814	195	891	1466	158	110	283	142	252	328	404
LBAL_09685	179	36	433	17	406	116	106	56	230	30	137	25	149	21	287	14	204	13	236	120	250	56	242	22	229	35	281	14	350	290	282	35	232	91	359	76	274	28	218	26	124	32	214	27	224	15	269	60	329
LBAL_09642	463	296	618	259	715	630	189	532	265	176	289	274	365	83	404	258	416	167	358	321	318	417	494	106	426	188	461	163	709	677	417	244	499	560	763	474	576	216	367	240	259	174	331	159	411	199	402	352	410
LBAL_09643	158	70	194	44	114	71	56	67	87	41	115	110	109	16	150	106	177	118	109	131	70	94	173	58	142	48	208	93	172	130	225	212	134	164	201	136	323	157	118	76	93	34	109	54	113	44	96	74	126
LBAL_09686	283	83	369	40	359	104	125	71	118	22	153	65	151	33	223	60	237	70	267	200	230	156	256	81	226	69	364	74	323	166	379	138	288	210	481	168	468	53	229	66	238	32	236	76	291	38	194	56	301
LBAL_09644	644	8	727	13	874	40	173	26	211	7	452	11	533	13	602	16	573	88	586	752	416	13	547	29	421	41	588	39	459	32	535	20	600	1362	834	101	825	43	443	135	201	15	362	12	898	35	461	43	520
LBAL_09687	568	79	731	57	828	151	218	162	365	50	359	74	334	31	538	83	475	99	364	290	375	107	463	47	384	80	594	51	510	396	377	124	395	322	609	177	699	102	363	89	452	60	320	69	580	86	428	108	704
LBAL_09645	195	67	311	89	310	121	53	113	78	17	93	53	80	19	139	60	125	87	124	91	176	81	196	33	151	46	230	65	194	131	178	101	201	144	221	125	228	66	146	88	124	43	105	52	142	31	133	58	142
LBAL_09646	502	359	527	281	456	278	142	302	308	361	222	268	394	145	301	231	350	105	230	82	352	229	266	46	298	73	342	67	296	169	359	108	268	136	419	177	433	95	302	57	290	395	227	116	379	171	264	310	264
LBAL_09647	61	278	140	26	354	94	23	50	44	1488	34	182	57	1197	81	45	74	3033	61	684	166	84	62	1048	60	2374	57	1775	50	872	57	1866	154	986	112	5359	110	3046	64	2206	65	1873	98	56	133	89	93	33	115
LBAL_09688	0	0	0	0	0	0	0	0	0	0	0	0	0	0	0	0	0	0	2	0	0	0	0	0	0	0	0	0	0	0	0	0	0	0	0	0	0	0	0	0	0	0	0	0	0	0	0	0	0
LBAL_09727	0	0	0	0	1	0	0	0	0	0	0	0	2	0	0	0	0	0	2	0	0	3	0	0	0	0	0	0	0	0	0	0	0	0	0	0	0	0	0	0	0	0	0	0	2	0	0	0	0
LBAL_09689	112	30	106	41	100	75	33	126	50	125	53	45	68	47	65	29	117	130	99	215	67	44	92	90	67	140	134	93	87	294	91	122	143	271	146	299	124	116	86	141	53	115	60	29	90	90	111	77	94
LBAL_09723	2	0	0	0	3	4	0	0	4	0	1	2	0	0	2	0	3	4	0	0	0	3	5	1	5	2	3	4	5	0	2	0	0	0	11	1	2	1	0	0	0	0	12	0	3	0	2	5	4
LBAL_09690	141	52	168	50	140	163	54	220	52	110	87	57	71	66	117	64	109	156	101	167	54	49	76	52	83	106	133	108	113	241	108	113	123	228	120	370	133	150	83	130	67	139	64	28	138	98	106	151	128
LBAL_09648	962	105	971	80	886	205	300	268	650	132	556	139	771	87	694	107	386	256	557	467	558	160	539	136	399	255	587	192	669	839	508	293	469	569	844	526	764	244	428	234	531	168	429	46	661	64	545	125	672
LBAL_09691	237	198	432	258	693	428	161	403	135	94	124	320	164	80	242	275	221	253	171	196	239	392	241	170	182	258	357	368	227	242	357	453	366	752	365	449	339	290	169	181	161	141	275	162	353	171	208	246	333
LBAL_09649	1796	2100	3346	2524	4537	7572	737	4629	1030	1452	1303	2024	943	842	2046	5242	2102	2332	2590	2557	3041	8421	2682	871	2473	2650	2985	2246	5005	4901	3217	2698	3288	5501	3630	4610	4419	2466	2173	1651	951	2670	2138	2557	3220	3610	1433	3668	1980
LBAL_09733	96	24	128	29	113	64	31	81	94	27	90	42	75	13	89	41	116	31	75	43	82	51	56	12	86	26	80	47	104	72	79	57	60	79	73	78	118	29	66	24	75	34	58	11	98	11	46	21	83
LBAL_09650	31	24	81	28	99	43	22	54	10	16	24	27	42	4	69	21	57	50	43	129	56	27	38	31	39	32	77	16	121	148	71	74	112	229	120	81	118	34	39	42	20	27	45	10	73	10	42	31	60
LBAL_09692	18	33	42	25	35	43	10	22	2	19	26	37	17	6	18	49	11	25	37	51	20	26	21	11	12	4	56	30	76	77	35	36	21	48	47	33	49	18	14	20	6	28	15	23	29	8	10	35	22
LBAL_09693	650	30	484	19	435	37	131	48	447	29	395	68	444	16	393	48	321	50	167	36	253	40	200	103	243	39	403	32	232	78	275	52	234	166	340	130	338	59	223	32	445	33	204	11	273	11	231	44	388
LBAL_09651	765	343	1182	378	1130	762	298	612	422	327	486	486	451	158	873	387	812	333	721	722	696	589	685	273	699	341	910	329	978	1101	728	405	712	865	1159	810	1081	387	592	340	416	406	539	391	806	365	625	630	875
LBAL_09652	28	125	12	50	26	133	2	125	24	72	11	160	29	61	33	127	33	210	31	202	17	128	17	142	9	172	34	175	58	376	46	266	94	290	34	553	44	286	23	149	25	107	10	45	17	54	6	34	12
LBAL_09653	302	175	456	85	500	257	160	316	151	68	270	189	223	46	358	117	322	132	288	236	293	204	347	112	298	168	447	161	533	421	419	192	398	432	642	310	559	142	366	143	137	112	224	57	354	126	267	209	326
LBAL_09694	412	5541	507	5548	160	4545	86	2365	175	11086	104	13034	173	7772	133	4252	131	4743	109	648	131	6682	222	439	232	5119	1753	2890	88	905	583	2662	372	1925	320	3497	198	1457	265	3013	162	14828	79	2116	133	8354	102	9456	641
LBAL_09695	20	333	31	205	6	66	0	97	17	741	6	663	13	688	6	111	8	44	18	27	16	171	2	20	6	31	24	9	2	17	4	20	17	25	9	103	31	39	15	35	29	943	4	92	18	133	7	249	47
LBAL_09696	104	126	83	50	85	298	62	693	66	122	26	117	105	67	66	73	36	152	22	122	73	172	21	85	44	139	70	106	17	132	30	187	64	198	66	461	27	236	29	145	101	170	49	73	90	72	64	160	85
LBAL_09697	18	6	12	11	11	7	1	175	1	11	4	10	12	6	3	4	2	13	10	12	8	3	6	6	4	6	5	5	1	15	3	6	4	15	6	21	7	12	18	15	6	9	10	1	13	3	7	16	8
LBAL_09698	53	37	36	5	84	133	15	94	22	67	28	43	67	24	65	17	33	323	20	458	35	47	9	331	21	281	39	253	19	499	20	605	113	780	51	1737	9	899	19	516	33	57	18	24	58	36	24	57	30
LBAL_09654	194	88	323	88	252	235	90	185	131	78	134	121	188	21	191	80	139	109	122	117	161	318	124	42	142	88	207	78	166	192	138	151	139	177	216	191	246	101	150	84	142	56	171	77	239	107	180	115	272
LBAL_09699	3532	1098	5365	1013	5767	2028	1689	2159	2403	964	2022	1211	3259	503	4157	1162	3067	1204	2801	1748	3836	1984	3090	744	2430	1227	3645	996	3661	2710	2646	1391	3066	2980	4230	2749	4186	1514	2837	1346	2799	1011	2543	662	4129	890	2986	1662	4022
LBAL_09655	4	1	21	7	22	11	6	7	0	2	1	2	3	4	4	3	20	1	19	52	7	9	22	7	22	12	26	4	51	49	50	15	28	23	14	43	27	8	30	5	9	0	6	4	5	10	7	17	5
LBAL_09700	725	181	876	118	900	206	343	253	524	79	374	180	511	135	545	131	482	250	395	289	398	235	408	182	437	256	767	279	448	211	510	413	493	506	758	528	742	293	449	260	542	169	411	90	597	90	361	222	675
LBAL_09656	41	14	52	9	120	54	19	13	29	16	34	10	59	15	39	16	54	60	48	251	75	39	38	56	46	67	69	69	41	108	55	104	145	578	98	190	69	64	43	110	43	14	45	8	73	20	27	20	40
LBAL_09701	817	437	1036	334	957	522	251	441	516	181	409	561	652	138	635	419	635	277	469	393	532	436	651	197	599	271	875	261	705	585	727	482	594	792	905	553	962	283	627	214	657	244	475	207	618	210	430	338	752
LBAL_09657	474	190	762	209	785	305	222	506	383	96	301	267	272	91	509	157	334	253	332	328	460	305	337	133	258	243	409	245	556	289	337	279	291	608	443	425	411	185	293	228	233	140	418	114	567	169	367	313	497
LBAL_09702	790	311	770	187	905	221	269	177	582	283	412	451	654	280	458	244	324	160	350	344	521	356	446	156	321	224	617	187	474	352	426	271	441	628	545	380	480	174	429	150	602	361	344	135	587	172	335	268	609
LBAL_09658	484	138	575	92	609	189	177	388	327	79	303	235	323	64	370	150	355	223	258	198	284	178	289	107	329	244	497	183	245	366	424	331	284	436	480	364	445	204	350	235	417	165	276	86	421	125	306	196	419
LBAL_09703	414	141	512	100	472	233	144	251	266	97	222	200	260	79	288	158	668	295	713	393	331	178	704	153	531	254	742	252	1083	828	704	291	861	755	1237	600	1133	283	571	205	274	128	236	49	370	92	269	160	365
LBAL_09659	346	61	400	27	425	54	95	115	276	34	176	56	193	37	298	54	229	163	180	189	273	77	235	125	213	124	334	134	230	56	237	282	207	358	289	326	333	184	228	144	239	61	217	50	222	44	200	63	247
LBAL_09704	469	70	449	70	386	60	139	122	381	32	273	91	444	47	259	52	398	75	332	165	249	45	357	15	431	93	578	66	467	176	387	119	327	314	589	163	618	55	333	24	402	49	203	27	294	30	197	61	314
LBAL_09660	300	86	370	88	642	209	88	255	162	47	251	220	234	37	244	103	191	117	110	119	358	273	146	50	133	89	273	116	158	191	156	153	127	244	268	181	236	89	195	104	198	116	249	107	314	145	224	186	269
LBAL_09705	392	108	500	130	672	204	193	144	183	48	172	136	225	31	356	109	299	115	301	174	508	202	281	66	215	108	408	91	359	200	287	168	191	295	420	254	362	103	271	118	236	71	286	52	457	111	328	126	455
LBAL_09706	98	31	111	30	129	53	32	28	69	9	39	35	37	23	61	28	82	24	96	57	98	41	97	14	120	51	78	32	105	25	87	94	104	117	123	101	122	28	91	29	61	32	63	35	80	16	24	16	48
LBAL_09707	357	131	386	79	344	186	134	311	224	61	200	129	251	29	268	116	311	103	277	251	152	190	314	70	297	115	374	137	461	360	321	199	333	305	548	288	535	138	232	145	206	70	167	44	281	54	217	82	284
LBAL_09708	151	74	188	40	141	21	63	50	101	123	101	8	178	77	178	43	94	16	69	2	112	16	92	0	143	22	124	7	43	4	108	8	64	0	148	9	134	6	104	42	89	47	46	3	54	6	98	42	125
LBAL_09661	82	58	104	128	141	232	42	259	59	20	58	128	46	22	91	134	113	58	121	92	116	159	122	34	82	53	118	64	228	251	140	85	118	106	152	90	172	56	154	49	39	46	95	101	106	95	67	184	74
LBAL_09662	2129	1595	2064	1930	2009	2469	539	2282	2106	2025	1240	3267	1721	1649	1336	2743	1519	1662	1198	1769	1450	2223	1209	879	1298	1554	2113	1553	1701	2447	1554	2306	1399	2792	2161	3141	1906	1829	1316	1403	1891	2584	928	927	1432	1570	829	2888	1273
LBAL_09709	26518	12067	24727	21853	13689	17307	11125	56882	22553	10969	16170	11274	17697	4680	16041	7642	39287	11125	25275	23728	6854	5876	36320	3775	39534	10843	46218	12714	32873	47846	32170	10814	31940	29813	49744	19640	51661	9762	43975	9888	21686	13261	7830	4012	9836	3099	11300	11204	16320
LBAL_09710	843	1555	1443	1951	1266	4895	436	4383	414	1146	561	1644	583	558	959	3061	986	1314	1389	1739	796	4476	1181	327	1177	1512	1148	2064	2407	2350	1469	1745	1683	3507	2126	3241	2334	1927	1125	1004	590	1900	653	1321	1116	1992	498	2272	893
LBAL_09711	3215	559	4342	477	3924	1070	1203	1595	2316	716	2058	798	2315	297	2727	583	2622	824	2141	943	2358	933	2280	471	2400	778	3097	664	2694	2402	2283	897	2117	2031	3608	2273	3291	1048	2078	886	2787	701	1971	317	3242	459	2715	740	3621
LBAL_09712	1435	368	2050	481	3358	1051	661	1050	742	260	1092	687	870	214	1542	518	848	538	920	645	2108	1025	927	352	800	507	1371	438	1204	888	959	606	1076	1127	1429	1035	1631	540	803	514	882	311	1285	359	2442	595	1313	633	1703
LBAL_09663	1302	1816	2554	2152	2754	7364	469	3729	530	1299	846	1435	660	691	1547	4862	961	2391	1224	2458	1838	5317	1246	518	1261	2553	1674	2343	2356	2581	1584	2492	1810	4484	1627	3761	1931	2036	1149	1710	751	2337	1080	2324	2519	3003	989	4532	1414
LBAL_09728	621	4	512	4	385	18	130	13	456	6	471	8	348	2	334	15	306	8	228	15	247	7	294	10	287	6	381	12	195	16	303	23	184	74	327	83	346	10	288	15	388	12	285	7	390	8	277	2	431
LBAL_09664	1558	739	1099	553	862	847	310	865	958	472	786	1070	910	647	731	645	1021	502	578	456	435	1000	773	281	962	512	1323	466	623	449	1093	741	682	882	1191	1052	1372	519	887	450	1214	884	409	380	592	666	411	744	783
LBAL_09721	563	24	658	90	748	82	203	108	281	50	272	55	418	24	509	46	346	95	400	162	532	52	431	58	355	88	638	81	440	166	385	164	427	311	600	298	598	76	407	112	417	31	392	29	719	44	426	69	570
LBAL_09665	2261	39783	2214	45316	65	11750	35	2795	1681	124990	161	85334	265	72665	164	27594	1181	64690	740	6279	90	30350	2364	3886	2285	56173	20201	24144	257	6630	5688	28599	9013	23032	3729	36625	1383	12288	3169	35959	1135	153500	202	14229	109	31451	136	56436	2625
LBAL_09713	240	621	254	1772	95	2785	104	2537	32	114	32	455	172	199	1070	6708	26	332	478	1324	272	2647	15	218	19	243	47	306	514	4188	30	503	180	1111	43	1050	49	609	11	158	54	209	137	1521	762	7364	122	6004	43
LBAL_09714	926	912	1208	562	767	657	518	3339	713	644	631	962	831	455	847	659	674	673	747	810	488	569	765	340	671	511	920	525	1428	1209	780	664	900	917	1209	1059	1131	550	702	487	684	1039	439	248	605	283	506	729	811
LBAL_09666	96	94	134	101	90	60	53	166	54	53	35	149	60	38	69	75	99	67	88	106	54	72	146	26	136	61	146	68	147	101	124	76	133	168	160	93	169	84	116	58	98	100	52	23	77	42	69	52	64
LBAL_09715	98	27	137	10	106	19	49	17	73	20	59	14	83	7	109	16	232	55	196	74	80	27	183	43	169	37	251	41	224	48	275	50	131	132	367	140	313	62	224	14	62	7	62	6	86	5	62	15	103
LBAL_09667	264	194	185	161	136	229	42	193	150	121	110	136	126	65	141	165	265	140	140	102	83	171	197	69	225	237	320	153	166	97	261	193	216	218	315	229	305	106	240	159	175	180	79	69	109	96	106	221	137
LBAL_09716	119	40	125	37	114	42	26	34	117	33	82	66	143	17	85	40	110	47	82	73	83	29	134	42	127	56	148	78	83	140	116	69	83	145	162	126	157	109	121	48	171	76	53	9	107	25	53	29	103
LBAL_09722	251	24	331	23	638	57	129	47	155	25	195	62	250	31	310	12	242	51	186	56	334	41	196	41	196	61	304	31	204	47	199	40	171	82	339	96	339	53	200	52	149	30	221	20	411	41	196	54	343
LBAL_09717	57	5	63	17	63	4	18	9	35	2	8	5	55	1	30	4	52	14	10	17	49	6	29	9	29	5	54	18	23	23	31	18	22	25	29	13	25	4	23	8	80	9	27	6	30	0	30	10	32
LBAL_09731	350	9	850	4	506	29	201	11	286	16	325	20	282	7	655	5	1813	47	6402	225	247	27	4221	36	1905	103	2397	61	15817	682	4325	62	4781	170	6873	82	7005	49	3402	69	442	4	255	30	390	8	574	18	706
LBAL_09718	131	93	146	25	142	51	56	86	40	43	104	62	72	32	97	46	119	57	105	132	103	59	124	48	117	84	151	42	133	55	147	139	186	288	178	125	167	101	118	87	72	52	91	8	87	15	77	54	99
LBAL_09724	3	0	6	0	8	3	3	0	0	0	4	0	6	0	14	2	0	0	2	0	7	0	1	0	1	0	2	0	2	2	1	0	2	2	6	0	11	0	1	0	3	0	12	0	2	0	3	0	4
LBAL_09668	676	288	582	300	499	524	184	322	431	357	364	303	486	124	546	606	358	354	258	197	413	312	311	104	322	356	495	238	324	603	328	336	313	450	461	685	423	261	293	252	454	383	327	166	462	201	333	329	540
LBAL_09730	22	3	42	2	33	3	6	15	4	10	5	3	6	9	19	6	1	0	19	21	17	3	2	0	2	0	16	2	5	4	9	11	6	11	4	0	9	2	12	12	12	5	5	2	33	2	21	8	6
LBAL_09669	1484	2642	1649	1005	1756	910	533	1228	1025	503	663	1972	847	442	1029	807	858	563	763	432	1341	650	948	293	905	601	1171	652	1252	1085	955	891	1334	2718	1558	1225	1227	546	892	610	817	387	871	297	2237	358	672	522	900
LBAL_09719	343	398	591	431	668	551	196	1009	185	122	314	690	226	177	340	436	304	111	352	207	364	767	327	91	290	177	350	167	435	344	287	206	332	334	462	264	392	119	346	161	226	227	336	310	479	456	255	469	452
LBAL_09720	130	20	170	20	159	118	64	34	92	26	88	44	87	10	124	51	139	30	150	137	107	100	181	18	121	56	157	40	262	159	149	65	184	127	263	72	236	36	151	43	71	20	103	43	125	44	91	56	109
LBAL_09670	2	4	5	0	2	2	0	4	1	1	0	0	2	0	0	0	0	0	0	1	0	0	0	1	0	0	2	0	0	4	0	0	2	0	0	1	0	2	0	2	4	0	0	0	7	1	0	0	4
LBAL_09757	579	0	865	2	453	0	312	12	516	0	387	0	545	2	750	0	2263	12	2723	15	246	0	2305	17	2036	6	2277	22	4192	103	1847	14	2039	65	3177	35	3293	12	1820	12	691	0	203	0	319	0	430	7	640
LBAL_09734	479	208	437	126	401	231	201	206	391	271	323	164	443	81	454	153	1109	506	1183	1048	228	200	1200	312	900	545	1149	636	2095	2179	988	875	1108	779	1545	1820	1423	980	898	683	296	273	178	46	271	38	260	96	460
LBAL_09735	186	81	244	48	253	199	86	296	137	52	129	64	152	20	202	67	202	96	190	119	181	112	195	47	189	99	228	90	307	304	169	91	209	251	273	281	249	130	203	91	127	104	102	60	143	26	150	86	206
LBAL_09758	4	9	22	7	24	23	5	12	3	47	6	7	14	12	18	5	14	82	17	36	13	4	12	20	15	72	13	53	18	450	16	44	23	64	21	35	6	27	16	61	11	60	13	3	16	5	6	7	23
LBAL_09736	81	60	183	39	146	142	48	170	94	55	78	77	94	24	113	42	163	101	111	115	100	109	124	40	150	116	156	95	213	220	111	94	164	165	173	184	189	86	126	96	82	70	75	32	94	48	93	94	159
LBAL_09759	44	21	55	6	63	21	33	44	32	67	16	36	50	17	89	23	118	48	125	76	20	15	89	26	116	44	125	53	232	177	49	114	187	83	187	494	135	144	109	88	18	56	24	8	21	2	32	17	46
LBAL_09737	48	52	83	53	43	54	19	128	12	43	28	67	47	38	38	24	42	90	78	302	36	35	86	127	86	159	68	139	153	187	91	192	106	376	127	391	84	245	65	151	15	71	38	24	58	25	22	65	34
LBAL_09760	440	331	320	74	252	314	88	116	463	632	234	417	389	225	226	159	374	219	120	356	167	169	206	41	290	155	385	156	365	258	205	89	121	457	270	204	307	79	305	132	495	840	105	37	187	122	167	128	234
LBAL_09738	969	788	753	1126	814	3731	259	1142	740	1573	480	1616	1024	597	645	1172	868	310	514	147	513	1205	642	129	654	289	865	206	666	199	556	268	511	346	997	976	1056	473	501	334	609	1755	423	771	542	908	355	1707	586
LBAL_09761	1	2	24	8	23	14	0	56	4	3	1	5	0	6	1	1	6	2	2	7	15	15	4	0	2	0	2	1	3	4	3	3	6	8	8	11	20	4	6	0	7	3	6	19	19	3	17	32	11
LBAL_09739	34	2	54	19	80	18	22	101	25	6	26	24	33	5	32	4	35	7	10	17	37	19	28	0	36	13	41	7	10	13	21	4	20	20	36	13	41	3	31	6	23	4	28	11	37	12	23	15	45
LBAL_09762	50	80	123	32	142	73	47	223	57	254	32	148	48	114	96	75	121	187	45	214	102	70	107	51	137	176	167	183	32	162	71	141	306	724	115	160	122	146	123	189	79	205	55	74	116	61	77	127	105
LBAL_09740	125	26	164	37	142	93	72	391	133	41	119	60	133	23	145	52	148	47	48	13	118	77	62	7	139	37	155	19	28	55	109	32	71	51	146	39	133	7	91	39	109	52	100	26	119	49	91	47	151
LBAL_09741	124	45	135	43	141	78	37	103	57	29	54	57	62	25	67	39	87	44	64	73	58	52	81	14	66	51	101	42	165	114	95	57	92	121	159	113	155	37	76	38	67	25	62	26	80	42	48	50	84
LBAL_09763	633	153	759	128	840	343	237	353	479	138	417	202	492	60	474	139	773	271	601	540	503	239	692	152	716	282	937	232	1027	994	719	426	799	736	1153	670	1114	285	767	259	426	192	363	132	482	113	449	313	600
LBAL_09742	78	45	66	47	59	67	22	122	43	37	60	35	54	26	47	86	69	43	82	90	43	62	90	11	112	38	107	57	172	108	103	60	75	123	106	67	167	42	75	38	77	59	29	46	48	41	25	31	42
LBAL_09764	311	185	450	204	469	339	117	752	130	218	211	216	122	78	283	225	243	248	199	187	223	668	217	48	263	637	301	504	496	605	238	199	260	258	320	214	399	117	226	583	182	339	217	161	343	199	192	194	288
LBAL_09743	1520	92	1668	92	1398	159	480	220	1842	490	1086	192	1453	218	1124	93	1292	268	421	145	700	112	647	86	1319	264	1117	163	327	217	873	209	389	355	1192	384	982	212	799	234	1233	430	517	60	1190	113	927	268	1418
LBAL_09789	275	158	463	138	663	360	96	387	177	94	156	182	204	47	307	155	237	157	153	82	446	306	189	44	224	151	348	148	192	194	297	147	262	214	335	190	314	68	224	117	201	137	345	168	425	126	305	353	306
LBAL_09744	171	39	252	32	249	108	108	57	145	44	101	38	123	13	236	41	186	84	208	103	151	103	240	39	169	80	205	56	278	252	168	122	170	205	268	176	271	77	166	78	164	49	112	36	208	29	155	62	280
LBAL_09765	322	66	362	126	455	446	151	369	109	115	175	156	360	61	481	84	279	90	407	808	244	315	362	93	194	45	341	43	313	906	247	115	1107	2510	403	382	526	182	212	88	140	57	163	109	392	267	298	290	450
LBAL_09786	15	8	10	2	15	4	6	5	4	4	1	2	39	2	11	0	4	1	23	28	3	3	19	6	6	1	24	2	9	34	3	4	35	99	16	18	28	0	14	2	11	0	0	0	10	1	5	2	8
LBAL_09766	69	17	90	21	133	7	23	14	26	28	43	24	49	22	32	9	56	23	28	17	52	34	45	8	66	12	71	19	45	30	71	27	57	59	77	35	50	24	38	7	52	60	29	13	62	16	47	48	65
LBAL_09745	1376	552	1622	393	1557	773	510	826	868	328	851	606	997	177	1217	453	998	498	1218	773	939	602	1108	406	844	504	1299	450	1393	1227	1003	682	1236	1316	1623	1522	1457	671	1028	522	911	524	865	236	1295	357	981	687	1289
LBAL_09767	1645	668	1943	509	2347	1148	615	1279	1096	743	847	929	1148	423	1441	595	1140	1066	1190	1120	1565	893	1270	733	976	1105	1587	898	1421	2054	1207	1298	1522	2312	1788	2483	1717	1406	1101	1112	1208	971	955	330	1682	592	1045	898	1451
LBAL_09746	1014	934	451	241	344	232	157	383	848	1097	447	451	779	960	334	286	1148	584	561	427	159	188	901	163	1164	703	1715	650	726	492	1104	619	944	590	1231	695	1263	294	979	427	1002	2226	196	108	223	78	205	269	365
LBAL_09768	522	104	550	91	660	271	191	279	329	119	285	203	357	63	352	98	283	140	274	164	431	234	326	73	333	129	419	98	297	201	323	165	262	258	387	271	432	164	241	113	330	188	299	99	486	93	362	178	498
LBAL_09747	831	282	837	328	476	346	145	288	263	124	194	324	409	81	371	360	255	156	134	114	295	317	141	67	214	162	320	105	175	158	183	220	157	219	276	257	288	144	171	98	405	221	212	111	328	130	280	252	377
LBAL_09769	316	65	635	158	752	420	170	230	149	108	177	237	156	51	408	140	273	104	165	154	402	284	209	71	222	66	270	87	336	299	205	109	266	238	346	244	353	76	191	88	145	163	290	138	503	167	348	251	519
LBAL_09748	49	82	54	110	33	277	13	91	18	60	10	219	42	23	24	135	10	67	15	33	8	270	8	4	4	49	25	64	70	92	17	54	10	55	6	123	10	32	13	30	19	111	16	111	46	94	20	112	13
LBAL_09749	193	3419	104	1316	48	651	9	390	152	3721	16	7160	59	4506	24	1071	27	85	17	16	34	1335	15	5	12	106	43	35	7	627	13	60	59	63	30	114	26	13	28	93	182	5807	30	453	30	1020	16	2220	129
LBAL_09770	7177	1273	13477	2400	20333	4809	4179	3444	3702	2241	7046	3453	4902	1866	12174	1644	2500	954	1116	382	7312	3791	1406	385	2319	983	2496	866	1301	803	1994	840	1317	978	2682	1697	2426	989	2087	869	3274	2648	5579	1641	10328	2697	8077	3569	10864
LBAL_09750	292	65	319	67	266	207	120	102	148	27	134	85	200	35	185	32	226	80	221	178	160	220	235	30	232	112	334	96	298	292	248	96	220	180	317	136	332	92	214	71	202	72	161	73	204	101	129	94	201
LBAL_09771	3717	182	3502	358	5288	1608	1430	2319	3018	167	2446	512	3105	115	2933	280	3969	349	1753	295	3231	746	2473	132	2957	310	3988	272	1626	358	2801	298	1846	509	4433	756	3988	337	2955	267	2498	224	2052	481	3850	448	2166	696	3229
LBAL_09772	1858	652	1972	632	2182	1670	753	3611	1229	452	1063	1251	1575	366	1374	700	1189	754	1121	808	1492	1467	1166	436	1035	646	1283	478	1207	1256	1296	921	1476	1956	1664	1661	1414	820	985	809	1333	723	1056	512	1625	735	1247	1227	1607
LBAL_09751	363	66	480	78	623	195	172	269	164	70	246	152	297	48	515	55	389	110	248	113	302	96	251	94	201	85	284	95	333	319	218	128	211	201	334	285	321	144	241	83	231	87	252	39	389	57	310	134	362
LBAL_09752	191	204	202	306	200	485	80	729	74	238	138	346	134	107	223	313	55	254	21	89	203	569	22	165	36	189	79	208	16	97	41	221	153	337	41	573	58	314	27	257	104	196	190	296	157	307	123	334	197
LBAL_09773	854	2	780	5	949	2	246	12	696	2	624	6	929	2	897	0	848	4	201	0	518	17	300	4	603	2	695	0	204	7	393	0	178	6	571	6	560	5	484	5	696	2	326	0	858	3	504	11	905
LBAL_09774	879	159	1087	239	1422	489	379	549	474	154	568	314	611	118	752	279	560	172	353	199	993	352	458	124	493	189	583	176	433	442	499	315	425	402	707	497	662	219	477	118	565	134	545	128	894	226	443	180	720
LBAL_09775	452	158	631	131	565	442	134	313	292	99	246	161	341	77	388	190	305	193	262	219	264	271	276	100	281	140	419	141	409	431	381	203	303	337	503	355	472	202	297	153	352	124	233	88	424	148	401	218	453
LBAL_09776	107	39	213	20	162	71	51	68	90	16	87	69	116	21	101	50	96	46	106	50	83	38	123	10	73	66	217	18	132	97	107	64	128	106	123	74	158	60	92	48	105	34	83	19	116	40	98	50	128
LBAL_09785	214	27	270	63	344	60	99	154	107	12	169	56	112	21	190	44	127	46	115	89	215	142	127	25	102	41	224	45	172	48	133	99	99	164	169	107	191	35	121	41	89	17	189	36	222	33	98	65	168
LBAL_09777	126	23	174	44	170	41	53	42	71	14	54	22	70	21	114	24	76	46	109	62	97	54	202	42	96	50	161	36	167	86	110	65	127	177	181	61	238	37	125	53	63	26	142	32	127	23	83	35	105
LBAL_09787	110	57	140	38	172	81	51	93	89	30	66	74	86	22	75	64	86	40	84	60	72	94	102	20	110	43	131	54	149	145	97	94	102	100	127	100	209	40	88	64	110	68	58	32	76	63	58	62	97
LBAL_09778	172	31	189	60	234	58	40	75	117	29	86	37	87	24	77	56	126	79	99	137	108	80	151	35	131	40	178	53	138	94	174	90	142	124	222	70	222	44	168	64	151	42	113	37	143	64	76	55	110
LBAL_09779	840	643	1412	454	1478	969	578	1813	655	822	556	540	639	308	1061	685	1011	558	881	808	848	529	921	174	969	354	1211	483	1386	1008	994	466	1140	1154	1649	894	1293	457	970	437	418	755	859	312	984	217	864	1161	1113
LBAL_09780	349	136	386	94	264	159	107	148	175	76	169	162	163	47	178	90	327	151	337	305	207	127	419	100	316	189	458	170	533	275	426	280	333	567	558	337	579	177	391	170	211	109	123	33	158	59	160	108	207
LBAL_09753	4711	8	5394	2	5819	4	1513	32	3209	23	3202	58	3015	6	2920	2	1819	24	715	28	3475	2	1162	19	1896	13	2707	105	623	63	1363	19	540	31	1650	59	2435	47	1376	28	3321	10	2185	0	4283	2	3441	6	4046
LBAL_09781	30	8	56	0	60	4	18	2	37	516	21	0	18	4	31	0	5	4	12	337	40	10	5	0	8	8	38	0	20	376	14	0	10	172	11	0	15	2	19	2	54	700	21	0	65	0	29	3	45
LBAL_09754	47	28	80	13	91	93	28	52	27	40	16	69	22	35	46	26	38	69	54	91	35	48	69	40	42	36	85	70	59	78	44	46	74	117	96	64	77	53	38	56	27	72	68	73	69	60	57	117	54
LBAL_09782	1094	1320	1506	1028	1539	3105	428	2039	557	1442	570	1450	713	410	1071	1659	1042	1299	1171	2392	912	2496	1276	595	1095	1110	1315	1171	1843	1594	1300	1265	1727	3482	2047	2358	1889	1222	1013	1103	669	1884	859	983	1263	1172	877	2285	1030
LBAL_09783	3332	997	5413	1092	7387	2762	1640	2137	2213	1218	2229	1476	3225	647	4287	1356	2307	1463	2416	1551	4144	1912	2495	856	1973	1398	3032	1101	3123	2831	1989	1494	2203	2309	3526	2961	3535	1567	2192	1381	2630	1313	3010	836	5055	1358	3431	2083	4339
LBAL_09755	164	131	179	64	188	80	39	164	75	53	112	121	138	41	140	143	189	83	156	132	81	170	229	30	261	99	321	80	327	113	309	111	197	187	352	194	362	85	254	83	108	90	116	45	140	30	82	142	116
LBAL_09784	37	74	74	195	65	115	18	443	25	88	32	115	44	45	103	353	20	61	23	46	50	149	28	55	14	71	39	37	24	93	48	88	48	87	39	127	30	38	16	51	32	61	48	101	56	203	29	282	46
LBAL_09756	211	31	290	27	214	46	105	248	148	53	148	43	169	31	209	49	125	255	70	36	123	17	83	117	138	249	95	218	82	148	113	277	91	118	141	523	136	325	71	275	112	44	87	8	162	36	119	58	259
LBAL_09788	1743	522	1773	441	2281	904	540	722	979	414	752	905	1248	350	1212	474	968	539	709	603	1145	754	889	255	784	516	1319	554	643	1186	912	750	962	893	1107	1103	1319	521	840	554	1264	569	786	337	1503	544	1047	716	1331
LBAL_09790	1105	451	1514	566	2207	1856	597	1007	715	400	887	799	944	274	1269	701	607	458	557	531	1250	982	589	269	555	417	734	376	811	809	583	488	666	850	991	1140	753	486	634	468	672	499	982	412	1416	538	1064	967	1229
LBAL_09848	206	50	291	52	304	134	79	118	115	37	163	36	127	27	159	53	316	67	236	143	199	138	277	39	261	83	281	64	223	274	276	78	255	306	393	152	351	77	216	40	107	57	157	42	221	61	204	72	248
LBAL_09849	193	235	188	341	180	1213	62	226	99	128	72	452	128	79	195	522	118	210	148	220	159	1313	149	87	123	167	214	146	182	434	154	266	196	289	183	299	203	183	129	149	130	193	81	311	111	550	81	413	116
LBAL_09850	223	173	243	96	183	154	73	186	200	84	118	126	185	54	116	121	351	159	243	95	123	134	253	38	283	152	371	187	274	190	330	178	270	174	375	181	373	108	290	110	188	117	98	80	142	90	106	122	174
LBAL_09791	226	157	302	142	298	422	107	148	198	62	212	176	210	77	214	153	274	146	250	172	129	314	218	20	203	129	349	127	248	112	248	143	232	289	403	237	443	108	231	100	175	127	160	152	287	200	134	217	205
LBAL_09792	222	145	252	144	205	268	76	345	190	109	132	126	190	61	179	189	245	173	204	152	156	255	291	57	332	149	381	133	372	365	275	192	434	189	432	233	329	121	257	155	139	168	96	110	193	91	119	179	201
LBAL_09793	46	110	2	96	5	222	6	303	9	162	4	197	17	58	6	159	17	155	42	110	11	212	9	27	26	93	43	67	43	156	23	150	82	178	18	219	20	173	14	128	16	102	3	63	15	136	1	116	3
LBAL_09794	48	150	15	121	6	286	47	512	14	167	5	289	11	69	15	191	18	221	44	154	9	319	13	126	48	175	50	139	53	294	31	189	99	189	25	268	26	240	20	130	17	196	14	140	10	167	6	246	7
LBAL_09795	0	0	6	1	11	8	7	18	1	0	3	0	0	0	2	2	0	2	0	4	10	10	3	0	2	0	3	0	2	4	0	2	1	0	3	11	3	6	0	2	10	0	2	2	6	4	4	2	3
LBAL_09796	4	18	8	27	2	133	7	96	0	61	2	52	10	36	6	46	2	88	9	287	15	77	8	73	4	56	8	57	12	11	10	112	82	256	2	370	4	209	4	67	0	49	4	26	12	30	2	112	5
LBAL_09797	0	22	13	22	15	83	4	69	5	35	12	27	1	21	10	49	7	58	6	265	12	35	6	55	14	47	7	40	18	49	0	55	58	187	6	264	20	176	3	56	2	35	2	7	6	37	4	63	8
LBAL_09851	242	256	219	190	342	535	82	645	141	189	163	364	155	125	261	196	228	309	147	160	252	286	117	157	183	290	189	210	245	326	202	344	219	492	256	663	284	368	131	267	122	216	106	101	249	235	126	356	268
LBAL_09798	390	167	622	150	891	709	237	581	222	152	316	167	293	55	625	326	279	245	206	200	440	293	198	80	242	171	307	196	373	441	225	157	279	328	356	450	318	194	257	177	198	206	384	171	515	149	304	417	527
LBAL_09852	1233	1231	2322	981	1594	2462	464	2062	855	2769	891	2443	811	1453	1152	1035	1294	2917	1178	3563	976	1820	1250	1369	1235	2530	1710	2437	982	3809	1375	2833	2736	8677	2015	5943	1623	3098	1125	2677	984	2980	944	661	1140	1701	711	2161	1374
LBAL_09853	1123	238	1244	196	1755	522	496	539	689	307	626	393	817	109	898	253	755	371	889	568	1014	531	839	281	751	471	1040	303	1070	1072	766	451	811	790	1291	1011	1169	538	652	419	780	365	820	148	1174	237	655	338	1045
LBAL_09799	279	98	371	75	327	139	118	91	180	24	193	101	197	28	295	81	210	90	223	184	214	154	227	61	201	86	309	106	260	108	219	155	214	220	268	208	235	55	210	110	159	42	176	55	252	73	164	90	227
LBAL_09854	462	24	576	37	838	127	221	16	273	14	237	37	281	15	499	36	286	86	208	130	610	191	283	95	295	99	484	80	122	128	253	130	188	322	241	143	309	51	321	100	305	10	409	82	397	24	297	44	463
LBAL_09855	372	71	406	58	555	90	117	142	185	28	184	87	204	28	283	88	258	88	165	134	334	145	245	41	258	94	381	118	269	146	269	145	174	276	342	167	329	92	247	95	227	38	251	72	308	41	166	98	293
LBAL_09800	49	1	59	2	53	0	18	0	16	0	37	0	22	1	27	0	40	0	53	1	18	0	77	0	69	2	86	2	129	15	83	5	36	7	116	4	133	0	77	2	28	0	10	0	23	0	26	0	56
LBAL_09801	505	109	515	101	337	136	136	176	394	28	280	73	267	20	314	77	547	73	471	290	231	109	615	45	517	79	664	84	656	283	618	217	352	336	867	182	875	94	515	77	247	44	205	68	333	51	345	102	406
LBAL_09802	21004	1531	12261	671	4767	1619	4956	7480	14136	1496	12738	2470	15861	1120	11619	808	5249	957	703	463	2646	478	836	205	3950	516	4513	545	613	1054	1801	694	664	670	2021	1371	1851	824	2589	345	10970	1799	2252	237	3903	449	4362	1582	9727
LBAL_09856	85	35	105	52	71	57	36	64	68	19	54	38	81	23	38	44	81	49	60	32	32	40	111	12	103	41	117	51	93	25	69	29	119	74	146	79	105	41	89	28	84	27	49	30	76	24	33	46	67
LBAL_09803	919	203	1397	214	1723	486	431	1879	491	199	691	321	690	91	1161	237	815	290	549	177	899	261	535	159	610	292	846	198	623	312	488	203	528	526	828	480	781	286	488	279	501	192	702	94	1135	206	905	387	1191
LBAL_09857	213	46	405	26	409	100	97	317	192	79	189	50	172	19	267	30	132	81	307	184	258	36	194	29	118	62	180	57	409	313	150	40	395	269	282	265	276	89	101	48	202	63	222	18	249	53	175	60	299
LBAL_09895	7	0	4	0	5	1	1	2	3	1	2	4	4	0	6	0	0	0	4	0	9	2	3	0	1	0	4	0	3	0	3	0	0	5	9	1	4	0	3	0	0	2	0	0	4	2	1	2	11
LBAL_09858	696	12	891	5	740	28	218	74	257	31	405	22	388	10	740	15	357	4	384	2	496	13	357	2	351	0	451	0	431	21	302	2	246	8	678	12	674	2	327	2	299	40	295	1	829	13	512	17	733
LBAL_09804	2632	24	2794	16	2731	69	811	97	1929	42	1658	67	2326	33	2157	23	935	32	644	24	1585	75	757	18	809	27	1145	22	584	156	643	54	419	99	942	117	1134	54	857	22	1848	64	1225	39	2263	51	1658	42	2514
LBAL_09892	287	42	372	67	395	118	112	114	207	27	202	112	333	20	257	63	168	13	113	29	245	100	112	16	116	25	186	48	62	72	127	37	111	60	133	89	159	46	118	32	274	68	195	62	245	76	192	89	287
LBAL_09859	480	192	523	270	832	681	209	657	255	150	231	439	380	122	394	347	242	188	230	184	449	578	262	82	244	148	298	143	291	407	182	239	256	278	347	383	376	193	216	143	316	298	285	231	433	323	265	332	461
LBAL_09805	380	368	330	278	430	314	136	601	232	224	174	543	276	109	219	244	466	215	446	331	271	457	532	89	436	226	551	233	550	740	444	357	474	604	759	461	692	149	400	263	269	245	194	200	258	236	176	372	229
LBAL_09860	1018	190	1222	183	1274	294	416	693	585	190	663	391	751	109	696	258	701	237	443	309	742	250	571	74	673	188	781	130	568	446	567	250	564	587	831	439	985	249	568	204	592	285	462	92	942	104	536	187	889
LBAL_09806	102	29	164	18	139	130	38	130	64	44	65	34	75	19	81	51	73	100	61	121	87	57	68	38	64	65	97	45	96	134	113	65	119	112	140	179	118	83	91	51	56	66	65	40	88	24	111	82	78
LBAL_09861	0	0	2	0	0	0	0	0	1	0	0	0	0	0	0	0	2	0	0	0	0	4	0	0	0	1	0	0	0	4	3	2	0	2	3	0	0	0	0	0	0	0	3	0	1	0	2	0	0
LBAL_09807	116	41	157	86	215	97	51	225	67	83	87	371	70	50	151	177	164	119	288	106	141	291	150	36	154	81	161	52	593	243	137	87	231	208	229	197	209	136	124	74	64	69	77	68	122	121	106	245	140
LBAL_09808	329	29	297	21	627	92	74	62	210	30	196	58	160	34	272	81	208	89	187	298	350	108	211	94	153	101	411	85	293	238	227	114	220	378	306	237	446	109	161	98	242	45	261	42	304	66	155	52	294
LBAL_09862	451	73	532	76	620	510	196	228	379	209	276	138	445	63	532	108	593	545	343	305	377	314	383	121	555	333	786	221	338	817	414	224	645	1247	706	677	708	320	528	307	505	97	246	97	452	78	289	85	572
LBAL_09863	0	1	0	0	2	31	0	3	0	2	0	10	1	0	4	11	9	17	2	5	1	19	3	8	10	19	13	2	2	14	2	7	20	39	2	22	1	11	4	18	1	2	2	14	1	1	3	5	4
LBAL_09809	432	76	419	60	439	149	135	156	169	54	211	128	273	32	285	74	458	107	401	228	277	178	435	57	399	206	584	157	369	421	486	269	395	476	655	357	587	160	355	216	220	52	206	32	305	50	262	110	349
LBAL_09810	280	19	395	30	488	64	127	70	159	27	230	51	302	43	370	34	282	143	216	89	263	61	189	39	260	119	294	65	156	155	184	131	175	119	339	271	350	148	193	111	163	25	175	15	436	53	347	61	443
LBAL_09897	24	2	33	4	35	4	9	1	14	4	15	7	26	1	22	1	17	8	25	4	17	0	26	3	20	3	29	4	9	9	7	3	28	0	27	1	23	0	15	8	16	6	12	0	32	0	17	4	40
LBAL_09811	37	3	32	1	52	1	9	10	13	3	17	2	41	2	28	5	30	4	18	5	24	0	28	4	20	10	55	2	24	10	20	2	12	8	53	10	37	3	21	12	46	6	26	0	39	2	35	10	31
LBAL_09812	1969	85	2500	150	2397	249	772	295	1284	162	1388	196	1769	89	1911	176	1609	482	1623	474	1540	273	1695	207	1481	513	1872	341	1696	900	1571	533	1400	577	2465	891	2439	634	1451	405	1376	161	1300	95	2024	176	1600	214	2106
LBAL_09864	158	106	196	63	227	105	65	127	97	31	73	158	101	56	129	86	163	57	120	91	139	135	178	34	157	67	241	91	232	97	205	149	125	164	235	179	282	78	154	58	116	119	99	54	195	79	70	99	182
LBAL_09813	243	96	227	70	264	60	40	38	111	26	120	81	133	28	123	30	136	37	75	52	216	77	122	35	93	36	154	41	95	49	111	38	129	73	174	95	166	42	106	41	179	68	160	32	188	28	100	46	148
LBAL_09865	445	348	403	181	344	248	205	375	314	219	243	340	414	120	264	160	265	288	293	590	248	195	306	231	276	280	343	197	400	443	289	361	465	990	466	543	448	310	344	237	425	359	171	91	288	77	177	211	250
LBAL_09814	576	108	1146	107	1914	356	301	180	219	47	355	214	376	68	897	112	546	145	383	234	1287	449	486	75	371	209	677	128	636	368	491	145	381	337	762	266	686	110	522	194	234	82	740	168	1391	186	645	202	978
LBAL_09866	60	259	81	216	252	871	24	633	30	215	49	600	65	286	74	308	42	255	38	199	271	1016	77	83	58	369	110	246	63	225	48	243	78	273	135	353	115	162	71	212	61	293	246	320	237	643	54	461	55
LBAL_09896	656	233	676	289	795	317	204	294	447	109	361	376	488	157	507	252	437	298	387	325	408	370	452	101	467	240	826	281	433	255	512	336	516	520	732	439	602	201	499	224	379	192	309	204	491	183	278	383	408
LBAL_09867	300	129	329	125	288	158	80	172	219	48	177	167	224	45	177	150	220	115	203	169	140	168	274	55	222	122	412	107	290	142	331	182	297	243	308	203	394	118	277	75	270	102	136	77	261	71	114	100	170
LBAL_09815	2052	821	2609	822	3324	1265	811	1133	1131	626	1199	868	1436	384	2286	970	1772	1288	1223	1049	1982	1124	1500	600	1655	1197	2343	953	1606	1333	1884	1595	1863	1951	2487	2514	2190	1181	1638	1268	1412	856	1408	612	2353	596	1427	1128	2091
LBAL_09868	213	133	164	77	151	126	42	153	166	58	153	128	119	25	147	68	162	79	122	117	95	124	190	30	176	64	244	70	224	63	184	82	144	228	192	116	275	46	173	72	126	89	78	52	84	29	96	93	109
LBAL_09869	638	92	918	84	977	297	302	322	503	103	444	156	599	87	654	218	673	226	540	457	511	244	664	128	476	179	755	158	733	498	547	192	562	553	784	444	1031	293	502	163	422	132	437	101	665	116	511	192	697
LBAL_09816	306	357	233	53	220	35	56	54	149	61	108	141	188	126	152	48	175	53	105	83	160	48	168	14	176	62	273	39	99	45	235	72	141	77	252	50	233	29	148	36	205	72	160	22	187	32	112	60	185
LBAL_09817	908	287	1018	389	1200	1213	394	435	784	422	676	392	1028	326	831	341	1254	610	1018	223	740	598	1209	155	1175	541	1308	378	1255	445	1268	398	1021	727	2071	777	1966	361	1168	691	653	397	468	303	1036	401	796	1046	977
LBAL_09870	210	126	324	120	211	234	77	208	98	124	120	188	112	34	246	85	200	151	271	368	121	132	268	63	161	158	314	150	318	771	198	175	254	344	321	272	315	178	192	173	117	169	141	67	208	104	140	209	265
LBAL_09893	85	13	141	14	176	33	40	15	50	18	38	34	68	15	98	14	46	27	51	27	58	25	81	25	29	32	61	20	41	29	51	42	61	58	88	59	87	32	81	23	69	16	56	10	100	16	113	35	95
LBAL_09818	1257	35	2348	47	2147	193	511	149	809	728	873	91	903	83	1805	79	2011	478	1303	270	1308	106	1600	111	1922	409	2271	374	1095	541	1427	568	1450	525	2648	906	2276	566	1654	499	955	737	1142	60	1741	123	1285	200	1754
LBAL_09871	56	0	38	2	47	2	15	7	36	2	24	0	31	0	32	1	36	1	21	0	19	0	42	2	25	0	54	0	23	0	35	3	18	2	71	1	31	0	55	0	32	1	40	0	39	2	9	2	40
LBAL_09819	463	12	413	20	349	207	120	114	334	38	246	61	324	18	354	36	506	38	1011	43	184	193	777	18	504	40	457	53	1971	222	370	70	811	105	1086	114	959	73	588	30	362	52	186	54	274	80	214	59	320
LBAL_09820	4	8	15	4	11	19	0	9	5	0	10	3	12	2	9	14	3	3	15	0	19	24	4	0	6	6	6	8	7	6	0	2	6	6	2	2	0	1	5	7	9	9	4	4	13	26	11	12	10
LBAL_09821	73	16	34	25	88	137	1	41	35	20	14	32	43	15	53	65	7	52	19	100	38	295	25	6	16	31	25	66	73	223	19	36	36	77	33	55	15	15	7	32	51	15	31	15	32	151	23	78	116
LBAL_09822	878	1319	671	4363	352	17981	68	1983	794	535	326	3514	976	1128	1477	10396	73	175	43	110	2125	58699	15	30	71	140	122	474	157	1013	76	218	151	217	82	241	32	143	50	76	689	1173	359	6508	1324	33704	180	17531	91
LBAL_09823	163	356	93	605	52	1304	60	2983	63	335	10	243	133	87	354	1233	88	431	61	153	109	2915	8	97	66	228	112	449	85	344	89	461	15	146	66	417	39	370	55	270	111	580	43	397	62	989	26	1342	18
LBAL_09824	628	515	390	2208	85	259	131	2029	106	537	98	638	204	139	738	5201	129	1255	164	394	64	307	141	403	163	918	222	1663	228	793	235	2003	107	405	137	1760	145	1458	116	829	215	994	31	160	98	127	52	764	53
LBAL_09872	415	184	809	202	687	403	213	555	307	137	342	283	386	67	576	229	405	281	481	390	507	285	459	142	365	257	516	215	799	696	404	294	589	482	636	635	710	343	423	272	258	214	283	114	450	188	432	315	651
LBAL_09825	1607	1414	1027	419	589	411	292	554	1311	2225	732	719	1064	1278	695	389	2000	888	798	376	349	239	1166	180	1638	1121	2376	929	968	553	1654	922	1468	622	1938	805	2114	347	1701	563	1535	3542	339	203	444	157	414	383	852
LBAL_09873	458	359	624	230	500	426	188	481	412	201	324	330	313	101	417	323	613	269	512	531	254	464	563	109	625	251	784	264	971	646	682	435	579	914	887	583	938	273	629	222	452	226	208	182	423	163	287	383	427
LBAL_09894	594	45	712	23	395	110	250	161	518	46	437	62	381	31	517	37	1176	175	1042	238	312	24	1033	72	957	173	1161	189	1594	668	1046	287	1116	361	1890	468	1762	337	885	210	405	52	199	4	433	31	334	70	543
LBAL_09874	408	420	388	433	530	750	174	824	231	186	290	642	290	125	278	408	173	188	251	252	420	562	243	103	193	235	343	221	417	670	213	216	240	401	306	370	311	192	191	241	253	294	209	197	319	329	215	393	290
LBAL_09826	327	72	325	74	380	139	53	199	187	31	172	93	127	37	169	120	193	123	169	167	163	143	191	75	237	70	335	90	302	118	171	115	278	174	524	154	391	86	190	83	183	71	183	87	176	99	130	106	202
LBAL_09827	130	29	142	15	182	36	48	42	79	44	74	33	82	16	91	14	191	96	116	386	99	66	175	35	140	98	217	124	105	197	114	103	134	347	141	89	182	52	120	142	80	73	66	11	89	13	59	29	105
LBAL_09875	154	2	195	7	145	32	39	2	166	6	100	4	115	6	117	4	230	13	164	45	84	29	199	23	222	27	258	33	231	61	236	24	170	52	270	54	305	18	201	33	141	4	97	12	97	11	73	12	112
LBAL_09828	391	118	446	124	241	87	96	92	265	64	175	137	293	59	179	101	325	107	258	203	142	166	336	176	299	164	354	201	274	129	270	304	227	325	282	431	394	272	234	190	299	112	119	55	206	66	146	122	231
LBAL_09876	486	230	638	164	666	419	283	619	290	114	238	228	331	77	435	238	609	248	295	264	388	259	411	138	461	206	599	186	397	395	519	250	410	376	667	450	652	222	540	223	223	159	287	115	424	100	346	362	428
LBAL_09877	137	492	169	468	192	1209	48	982	97	832	142	831	128	457	159	602	133	414	67	277	72	421	115	70	88	280	140	230	60	367	102	178	142	172	110	510	136	257	85	250	113	752	88	288	104	510	113	980	164
LBAL_09829	49	10	96	2	70	14	22	13	11	7	34	4	20	1	49	7	72	10	78	5	26	4	54	2	87	6	73	0	18	3	86	0	71	8	83	10	89	12	57	6	12	6	50	2	17	10	34	15	41
LBAL_09830	4	0	4	0	4	0	0	0	2	0	0	0	0	0	0	0	0	0	0	0	0	0	0	0	0	0	0	0	0	0	0	0	0	0	0	0	0	0	0	0	3	0	2	0	0	0	0	0	0
LBAL_09878	10	5	38	2	18	6	9	16	8	10	6	4	4	0	9	3	17	4	52	36	13	4	73	19	20	21	37	4	126	63	62	6	53	48	41	23	46	6	17	6	10	2	6	2	2	12	2	5	14
LBAL_09831	452	189	1067	246	989	828	311	992	217	237	393	212	371	155	779	490	533	477	571	544	526	365	518	168	554	375	572	325	920	916	583	433	791	785	991	922	874	443	514	349	215	257	576	166	715	189	745	593	789
LBAL_09832	0	16	9	11	2	10	0	8	2	5	0	4	1	0	0	2	10	88	5	429	0	0	11	20	7	40	6	38	2	17	0	15	333	1929	6	112	5	36	3	84	2	3	0	9	0	0	2	6	6
LBAL_09833	71	14	163	50	178	62	60	56	22	6	91	16	58	2	112	28	81	52	96	58	97	68	119	16	140	42	175	84	136	82	122	74	111	106	175	82	208	44	123	48	76	22	95	46	131	32	73	33	102
LBAL_09834	380	3	427	0	349	0	212	6	192	0	287	0	302	1	532	0	591	11	258	2	153	0	471	4	290	0	676	8	173	8	470	14	167	3	451	9	729	12	420	4	201	0	177	0	274	0	231	0	480
LBAL_09835	21	0	23	0	41	0	2	0	15	0	25	0	11	0	30	2	55	4	24	16	18	0	29	4	34	0	50	2	104	133	57	4	32	50	49	56	79	10	45	2	17	2	17	0	20	0	19	0	33
LBAL_09836	20	0	14	0	24	0	3	0	10	2	6	0	2	2	18	0	22	4	13	19	13	0	11	4	12	0	28	0	33	58	12	5	11	22	27	13	21	1	9	2	4	1	2	0	8	0	6	0	6
LBAL_09879	3995	7	5053	4	5523	20	1381	14	2702	30	2369	6	3478	29	3599	5	4084	37	1976	4	3594	4	2512	10	3722	68	5103	24	2171	10	2479	17	1473	14	3552	15	3799	7	3231	25	3961	32	2610	4	4967	0	3523	27	4547
LBAL_09880	1398	1	1639	6	1907	6	411	6	874	9	803	5	1180	6	1129	0	1283	16	530	0	966	0	685	7	1133	11	1480	6	625	14	713	8	455	5	1004	2	990	8	828	5	1299	14	735	1	1713	6	1273	6	1555
LBAL_09881	331	81	331	75	298	151	133	122	207	101	182	82	215	70	222	94	350	84	281	134	230	89	400	87	299	97	395	68	433	260	305	116	250	270	475	226	453	96	317	86	154	117	144	64	238	80	186	58	235
LBAL_09837	408	125	325	98	331	94	126	150	285	88	153	130	264	136	197	88	128	46	199	115	179	142	158	26	142	75	191	55	197	94	191	119	134	264	208	142	190	73	135	59	223	108	156	50	265	77	189	110	232
LBAL_09882	1722	735	1910	390	1699	1297	606	1318	1198	741	1046	866	1420	425	1360	522	1898	910	1914	1290	1147	776	2047	518	1935	979	2431	825	2401	2842	1830	1294	2167	2384	3384	2236	2755	1056	1934	1139	1223	844	1034	347	1350	427	1054	897	1435
LBAL_09838	264	170	277	121	284	189	104	215	145	130	173	271	198	59	217	154	298	130	252	152	240	161	257	122	273	180	338	120	337	234	233	272	272	448	435	648	341	252	268	182	179	123	156	60	203	86	188	160	222
LBAL_09839	303	132	582	168	483	200	200	677	389	243	317	422	362	266	533	532	2024	703	1346	883	259	167	1454	320	1728	506	2114	383	1712	960	1372	494	1839	1466	2196	1209	2179	557	1730	517	339	222	238	122	372	174	377	627	562
LBAL_09883	33	0	30	16	69	26	12	12	22	0	7	6	21	5	17	2	32	2	16	17	26	26	63	2	16	6	39	3	31	4	43	19	25	11	41	12	40	9	46	4	25	0	13	10	27	4	25	13	29
LBAL_09884	124	22	166	36	178	86	47	44	69	6	90	42	76	26	69	86	118	38	94	43	122	122	138	18	126	62	205	60	142	48	125	98	127	115	200	115	177	43	102	61	68	44	93	36	129	52	56	58	104
LBAL_09840	149	16	185	10	262	71	76	33	62	12	109	10	86	6	164	31	138	52	109	57	116	36	126	16	119	29	186	11	182	142	91	33	95	76	222	73	249	14	97	31	72	22	122	15	186	37	111	14	137
LBAL_09885	39	8	36	4	42	10	11	4	10	56	23	2	24	29	26	2	53	181	54	312	14	2	20	29	35	181	49	85	54	631	30	166	74	230	32	199	53	130	22	225	18	21	17	0	39	14	20	5	50
LBAL_09841	22	3	43	0	89	15	11	6	26	6	23	2	6	0	38	2	47	4	24	14	16	3	47	3	36	14	58	3	67	15	43	2	28	5	61	13	42	13	41	11	7	0	32	3	22	0	22	17	47
LBAL_09842	15	0	19	0	43	6	1	0	7	0	12	0	23	2	26	1	17	2	4	2	39	0	19	2	14	0	33	0	13	10	8	2	12	0	31	2	28	2	20	0	15	0	34	0	38	0	22	0	16
LBAL_09886	494	16	727	4	569	23	238	22	335	10	401	16	411	2	654	15	942	53	798	225	399	4	879	78	757	45	1038	26	813	739	741	74	572	240	1123	316	1303	79	615	84	368	16	272	2	548	4	435	3	638
LBAL_09887	105	190	71	131	25	326	36	759	64	101	39	299	87	124	61	167	106	201	59	178	8	186	68	67	148	212	120	126	45	288	94	254	116	169	130	230	99	159	125	167	114	118	10	62	32	92	13	186	73
LBAL_09843	228	92	316	53	303	108	112	175	229	42	200	81	207	43	243	83	222	91	341	229	163	102	337	50	260	101	386	74	341	472	315	159	308	271	433	210	477	137	293	97	198	85	143	27	210	57	182	78	236
LBAL_09888	281	98	371	178	429	170	135	123	230	93	148	139	192	43	252	204	210	199	188	233	259	199	203	103	206	199	276	162	210	294	178	230	218	372	220	324	257	240	177	156	253	193	175	72	333	85	217	255	258
LBAL_09844	146	67	150	38	120	114	43	51	121	35	100	51	69	51	79	43	125	73	115	51	71	71	112	12	109	58	179	91	185	88	114	59	140	101	230	82	200	35	139	45	68	68	49	19	97	49	89	66	104
LBAL_09845	34	0	10	0	46	3	12	0	19	0	3	1	17	4	7	0	9	10	3	0	26	1	4	2	10	0	10	1	11	0	10	6	7	14	10	7	14	8	4	0	12	0	5	0	34	0	14	0	12
LBAL_09889	116	39	96	22	170	42	35	46	69	2	63	38	82	14	61	42	74	22	64	64	85	26	58	39	45	39	102	23	82	48	90	63	90	68	118	76	139	53	56	27	69	35	43	11	71	26	55	17	93
LBAL_09890	1	0	0	0	0	1	0	4	0	2	3	6	0	4	0	0	0	2	3	2	0	0	1	0	0	0	0	2	0	6	2	2	0	6	4	6	4	5	0	0	1	3	4	0	0	0	0	0	1
LBAL_09846	3460	881	4430	786	4963	1665	1683	2887	2700	1169	2394	1259	3464	642	4141	965	3911	866	1658	543	2820	1732	2789	337	3234	817	4262	683	1902	1463	2972	752	1779	1215	4425	1807	4052	933	2975	834	2819	1221	2489	529	3554	1148	2588	1647	3837
LBAL_09847	87	203	146	159	241	511	143	1610	645	270	123	423	240	69	204	216	372	110	31	111	96	37	213	62	158	28	217	27	95	1502	130	36	155	273	157	99	228	119	156	38	537	415	49	22	208	34	46	144	88
LBAL_09891	187	40	159	46	162	58	50	81	142	40	103	62	67	12	134	82	206	90	130	157	148	134	204	30	145	68	326	71	158	46	239	106	161	234	237	91	258	88	127	35	155	61	74	66	117	50	80	46	110
LBAL_04836	634	257	616	113	503	168	161	177	325	156	362	226	344	71	421	153	620	232	577	380	335	159	691	112	685	253	768	233	751	545	676	326	590	636	993	436	952	210	617	236	453	198	220	61	387	83	304	135	509
LBAL_04867	306	23	490	34	362	38	171	82	225	78	262	50	209	28	248	23	134	368	350	380	348	48	231	489	147	341	170	310	237	365	133	581	614	1702	356	1148	320	744	172	394	209	77	208	24	290	18	287	76	354
LBAL_04896	10	0	0	0	14	0	2	1	0	0	0	0	1	0	2	0	1	3	6	0	5	0	3	15	0	0	0	0	0	0	3	1	9	23	8	29	0	0	6	5	2	0	0	0	16	0	9	0	0
LBAL_04837	65	122	72	118	77	73	10	44	28	35	28	138	54	38	102	112	143	72	27	47	55	111	34	35	39	37	61	48	24	35	49	63	59	54	51	71	63	47	24	43	61	82	17	65	65	53	40	172	44
LBAL_04868	505	863	493	838	424	717	131	384	314	364	243	933	453	215	377	730	282	365	200	319	251	885	246	229	256	370	389	365	489	364	266	489	255	366	379	507	448	250	253	312	389	779	204	352	344	364	247	893	356
LBAL_04869	1098	393	1176	165	960	243	346	214	676	105	478	389	789	82	705	208	733	76	194	80	601	184	390	33	685	57	789	78	251	177	531	55	210	98	600	120	610	83	555	69	685	172	390	100	656	157	580	177	806
LBAL_04838	1732	1819	1605	928	1759	1227	449	1365	899	1057	970	3618	1186	529	1297	1400	740	188	429	309	1269	1285	719	139	782	248	709	162	946	796	658	273	715	766	1111	859	792	386	771	190	843	1254	896	554	1480	677	886	901	1117
LBAL_04870	50	196	71	118	214	177	32	581	11	140	42	223	27	110	53	118	144	303	106	334	73	165	107	87	113	393	164	334	229	449	118	468	161	319	180	505	137	235	129	346	19	216	76	55	71	72	26	184	45
LBAL_04839	1035	393	947	362	691	626	243	665	732	976	553	642	865	323	774	698	666	442	422	362	516	807	407	261	799	215	889	406	674	357	643	324	556	834	761	670	751	326	521	287	780	1367	342	279	731	645	418	1123	714
LBAL_04871	127	42	167	83	294	197	107	96	62	68	89	74	104	40	168	39	118	55	172	267	170	131	208	68	133	94	200	74	292	905	212	86	193	362	243	244	256	136	139	72	69	59	125	20	224	108	153	82	168
LBAL_04840	722	232	772	192	1350	517	344	424	488	184	538	435	654	169	636	290	426	204	518	284	867	392	500	138	426	309	600	128	847	648	416	248	561	463	814	583	763	250	328	214	424	393	418	134	785	215	476	247	676
LBAL_04841	91	32	107	25	199	33	43	45	62	44	49	54	84	34	50	17	17	85	36	49	80	35	35	9	45	70	64	70	26	118	51	90	50	86	47	77	33	35	30	77	60	90	90	19	92	13	89	60	92
LBAL_04842	416	153	321	72	328	191	95	132	198	64	215	127	219	89	264	120	312	133	231	175	225	168	355	62	304	148	568	159	351	269	347	236	442	348	475	208	496	144	317	117	238	140	182	64	254	63	170	109	233
LBAL_04872	162	120	259	85	278	285	57	239	93	105	112	160	132	37	158	146	173	140	128	186	127	188	249	106	254	159	251	125	279	279	207	201	304	395	260	365	301	157	360	88	120	132	123	76	172	98	95	126	194
LBAL_04843	566	270	686	238	800	335	238	332	398	184	353	271	523	123	444	225	394	203	299	228	456	251	307	103	416	199	505	143	397	406	352	233	370	473	562	470	530	227	463	158	500	211	404	127	572	120	378	272	553
LBAL_04873	378	129	195	49	169	46	66	59	413	388	158	254	279	237	168	45	647	102	475	69	153	67	734	29	585	107	788	103	591	79	703	115	404	173	931	179	944	93	581	97	433	433	85	27	140	40	102	66	177
LBAL_04844	3523	741	5319	763	8959	1701	1588	2652	2268	1825	2412	1538	3024	897	4574	632	4014	2221	2236	1220	5074	731	2564	1107	3415	2084	4369	1364	2633	2358	3125	1731	2681	3369	4555	3532	4060	2141	3149	1777	2879	1590	3719	383	6696	950	3488	1519	4967
LBAL_04845	6281	954	7490	4304	15234	5567	2964	6062	3825	1783	4564	4124	5606	1046	7636	5762	2910	898	2042	1118	9248	5157	2298	300	2386	872	3111	634	2138	1949	2360	912	2026	1871	3599	1645	3207	649	2262	977	3721	2245	5654	2046	9750	3920	4399	4392	6818
LBAL_04874	283	90	357	40	240	80	99	196	118	66	163	97	198	43	225	31	191	107	243	345	185	107	243	114	208	86	285	119	384	565	232	239	167	238	295	353	361	256	227	71	173	67	280	55	234	23	154	54	271
LBAL_04846	712	254	1008	144	1331	364	330	404	359	168	417	293	556	126	703	230	500	245	445	452	1288	293	455	192	433	326	710	320	518	474	549	415	507	729	641	861	659	454	437	319	425	208	637	179	1151	177	591	295	669
LBAL_04895	98	28	145	18	125	60	38	32	18	4	30	17	31	2	51	35	38	12	19	34	57	44	25	6	37	32	46	20	62	24	55	24	78	74	122	26	51	6	48	26	31	4	53	17	142	27	52	64	87
LBAL_04847	330	52	438	20	449	172	202	204	170	71	196	56	207	40	261	94	262	98	170	120	256	81	248	60	173	83	320	98	261	238	170	126	201	224	342	200	291	90	176	92	158	95	211	41	237	32	220	110	306
LBAL_04875	1588	307	2063	328	1623	704	709	905	941	440	1125	467	1304	227	1628	594	1472	626	1903	839	1131	667	1646	351	1260	499	1973	398	1865	1265	1536	587	1827	1760	2535	1378	2277	665	1596	555	1160	599	934	338	1516	482	1207	736	1849
LBAL_04848	78	38	214	28	156	78	40	68	78	12	55	30	57	15	91	74	101	52	113	78	85	163	120	16	95	45	175	83	117	55	115	91	115	86	122	67	205	50	97	41	72	40	115	64	126	34	61	48	111
LBAL_04849	570	79	861	95	628	162	246	138	324	63	368	83	459	30	459	102	428	154	347	216	483	150	389	163	323	169	537	105	414	276	379	209	364	354	639	397	530	238	344	193	315	65	375	63	449	54	335	104	535
LBAL_04876	594	101	563	127	368	79	170	97	546	50	301	77	475	25	421	100	620	94	517	106	286	129	577	47	533	97	769	92	712	241	897	135	524	162	1049	165	976	75	692	99	596	38	224	58	330	53	239	123	413
LBAL_04850	299	120	318	118	429	182	98	214	205	39	183	125	159	42	295	172	245	96	164	143	278	234	223	66	236	116	394	133	201	189	233	129	318	372	390	194	374	73	216	94	285	102	194	106	293	105	151	110	259
LBAL_04877	104	32	177	174	203	115	52	134	78	14	87	108	70	25	85	284	54	91	42	35	136	436	62	44	80	20	75	22	41	140	46	59	321	1537	93	125	115	43	51	38	95	25	80	122	143	242	82	180	135
LBAL_04893	349	36	322	23	516	115	127	102	194	56	222	77	199	23	291	46	269	107	236	149	217	105	275	87	188	63	362	65	356	313	247	182	277	269	447	268	430	204	256	105	258	42	188	20	265	54	262	59	267
LBAL_04894	221	57	276	46	308	191	85	114	113	51	142	97	188	25	259	81	206	97	217	179	158	172	248	125	169	115	263	93	309	523	180	163	224	326	244	317	382	173	166	152	157	89	203	30	224	75	154	105	265
LBAL_04891	476	151	512	141	816	357	178	313	269	63	332	216	369	60	421	185	317	255	271	260	558	276	351	172	217	189	521	226	361	273	378	248	276	493	473	546	475	285	311	162	325	104	406	129	559	114	321	194	442
LBAL_04878	354	49	639	116	750	206	201	208	277	86	313	138	221	49	450	68	375	138	466	197	659	240	466	95	482	92	532	110	534	331	314	122	423	338	755	239	636	194	482	104	306	122	404	73	630	100	322	164	472
LBAL_04879	404	74	471	68	570	141	161	120	243	26	227	121	317	36	322	107	234	112	162	162	311	119	206	65	239	102	310	60	277	206	173	118	184	170	279	177	288	86	184	91	269	55	243	61	510	61	211	95	289
LBAL_04851	39	29	71	22	52	83	12	99	28	36	29	45	46	26	57	28	53	53	81	27	33	44	83	13	45	23	82	24	100	81	57	34	55	36	112	70	74	46	38	16	24	28	35	5	50	34	33	71	54
LBAL_04852	329	330	555	167	365	525	158	732	231	215	233	419	282	114	382	196	543	354	645	287	310	334	656	162	572	270	792	310	970	666	620	338	603	453	1008	794	921	410	614	308	234	243	214	142	337	257	246	610	335
LBAL_04880	375	125	389	166	452	106	126	240	132	75	197	197	240	48	323	83	243	65	149	116	253	68	220	69	201	59	239	48	215	99	215	118	218	203	294	179	272	108	231	69	159	64	152	38	266	43	210	120	304
LBAL_04853	480	224	729	254	529	435	203	368	357	85	330	279	397	72	376	220	438	183	461	388	395	310	535	161	478	195	588	180	863	582	482	388	592	641	888	523	805	287	466	181	359	204	291	156	466	78	347	320	476
LBAL_04854	1502	303	1936	292	3912	547	723	1670	852	429	1070	311	1239	183	1760	480	1172	543	962	240	1932	795	972	251	1203	409	1117	253	1354	470	859	298	1279	1400	1603	965	1587	467	949	338	776	433	1252	315	2220	297	1365	421	1730
LBAL_04881	419	148	604	155	563	251	189	384	325	125	302	200	332	85	302	165	444	215	521	322	309	264	450	133	507	218	597	208	788	529	450	350	521	455	746	451	836	300	410	186	358	195	256	91	327	140	281	175	379
LBAL_04855	116	181	4	61	5	110	6	111	24	201	10	135	25	122	12	90	16	119	27	232	14	110	26	42	12	104	48	88	49	311	40	147	105	388	32	238	22	69	19	167	60	279	1	45	9	50	2	131	6
LBAL_04882	3817	125	1902	71	849	75	799	114	2969	197	1942	144	4085	113	1449	44	1128	271	428	351	525	67	716	134	1122	301	1363	178	521	499	667	249	684	656	1067	648	1012	263	1083	226	2703	254	600	26	594	53	1009	62	1238
LBAL_04883	5248	37	3848	8	3024	50	1484	35	5941	47	3385	35	6242	17	3600	51	5517	38	1374	15	1855	25	2386	11	4587	37	4593	20	1078	82	3374	39	1487	42	5333	89	4196	45	3599	34	4103	65	1645	6	2567	17	1891	29	3671
LBAL_04884	737	102	1140	119	1186	331	361	452	516	122	489	169	676	66	704	173	611	208	413	247	654	264	584	106	534	180	749	142	505	476	491	209	548	540	822	554	720	277	439	216	876	145	472	87	981	154	663	207	922
LBAL_04885	201	24	196	37	180	59	57	47	142	12	119	57	143	18	96	45	134	50	111	84	117	78	159	32	138	43	208	51	127	58	123	66	117	97	229	103	198	60	141	42	170	36	69	17	162	37	64	59	142
LBAL_04856	146	56	177	32	172	71	34	36	86	8	79	43	69	21	124	32	116	26	136	76	80	63	89	24	121	29	143	20	106	44	188	54	80	112	133	38	117	28	154	12	93	26	58	41	83	28	98	46	91
LBAL_04857	2343	2710	1710	2110	670	616	345	460	863	474	613	1030	1292	452	1208	2330	652	213	338	316	498	1085	443	112	596	243	814	208	402	260	550	261	428	351	648	374	628	216	576	199	862	804	518	568	578	383	524	1680	932
LBAL_04858	344	183	452	145	389	168	137	202	217	72	245	199	240	91	281	140	280	119	315	218	220	239	306	82	278	132	452	157	387	172	307	198	319	419	410	256	464	132	250	104	273	120	230	109	277	108	225	155	243
LBAL_04886	65	33	120	15	113	23	40	21	53	7	48	46	42	9	82	24	102	68	103	260	50	32	124	76	97	71	117	99	131	166	116	169	126	317	128	291	166	112	77	86	65	20	53	22	77	17	43	23	76
LBAL_04887	196	110	211	84	196	86	76	122	135	32	86	119	122	31	84	106	142	67	142	156	173	130	153	44	153	100	217	84	194	106	186	134	193	233	273	129	225	78	156	81	155	86	120	41	176	101	71	115	168
LBAL_04859	274	23	251	49	344	80	64	70	98	20	156	87	115	27	168	46	174	40	146	81	169	156	177	57	137	51	256	58	184	122	227	75	129	139	280	91	284	45	254	64	130	34	123	45	175	75	116	62	205
LBAL_04860	206	42	221	24	212	20	81	74	98	2	106	22	142	18	151	40	192	75	134	36	122	15	170	41	107	62	180	80	116	24	162	95	156	74	237	64	217	34	175	61	117	52	95	24	204	2	89	45	194
LBAL_04888	404	58	512	62	432	168	128	283	274	296	240	135	278	145	548	61	414	452	420	686	343	72	467	280	428	509	596	302	521	684	439	457	503	1196	703	1326	758	630	397	389	263	324	247	48	396	50	347	94	487
LBAL_04861	481	113	673	117	574	158	198	289	376	60	297	172	429	55	432	123	413	212	477	191	395	192	476	134	459	227	645	157	698	349	535	288	465	327	777	313	727	239	451	198	397	121	279	73	492	87	280	107	455
LBAL_04897	1	0	6	0	0	0	1	0	0	0	0	0	2	0	2	0	1	7	0	0	2	0	0	0	1	0	4	0	0	0	0	0	0	0	0	0	0	0	0	0	3	0	0	0	3	0	2	0	3
LBAL_04862	31	0	72	0	81	0	43	0	22	0	46	0	72	0	65	0	16	0	17	0	62	0	11	0	16	0	15	7	0	2	22	2	9	0	44	0	39	4	18	1	43	0	53	0	67	0	50	0	53
LBAL_04863	6	0	5	0	2	0	1	0	3	0	3	0	1	0	4	0	2	7	2	1	0	0	12	0	3	7	3	0	2	1	4	1	6	1	10	2	8	3	7	9	2	0	4	0	2	0	5	0	4
LBAL_04892	7	0	2	0	4	0	2	0	1	0	2	0	12	0	18	2	3	0	1	1	2	0	6	0	0	0	12	0	2	0	3	0	4	3	7	2	19	1	2	0	10	0	4	0	5	0	1	0	8
LBAL_04864	521	12	976	12	514	44	288	77	490	37	369	53	546	13	872	12	572	365	505	232	391	6	496	68	534	251	581	234	626	480	442	246	499	204	824	402	817	276	412	247	563	46	376	2	543	8	502	8	847
LBAL_04865	487	12	773	4	658	24	244	30	369	27	306	25	436	11	683	14	556	215	434	112	338	9	617	45	577	204	787	127	544	240	509	137	464	120	949	220	930	146	606	125	445	44	344	0	617	10	545	23	671
LBAL_04898	27	0	63	3	47	8	24	18	20	3	17	5	56	4	45	4	39	6	35	0	28	1	34	1	47	0	74	4	34	7	7	5	31	20	36	9	53	4	22	6	41	9	25	0	39	2	34	26	58
LBAL_04866	702	198	1319	238	972	299	428	488	663	259	578	272	601	297	1060	232	1027	382	804	230	697	175	882	113	881	307	1253	260	1219	512	897	244	863	443	1434	416	1424	219	832	266	625	349	624	80	791	218	760	290	1198
LBAL_04889	426	122	652	131	1031	304	201	275	209	221	338	158	342	88	505	241	615	256	620	364	632	290	751	255	494	269	734	245	818	546	608	372	735	671	964	704	934	466	498	294	208	193	493	112	700	175	490	244	530
LBAL_04890	175	54	227	77	391	116	85	106	82	30	98	72	128	26	200	68	187	52	171	120	291	141	154	44	147	62	231	94	125	131	172	106	119	137	242	148	237	88	167	73	70	39	164	41	229	76	117	94	173
LBAL_04899	24	1	32	4	48	0	6	1	7	9	5	0	23	0	24	3	16	4	12	8	11	0	35	2	15	1	30	2	21	3	22	0	6	3	30	3	18	2	32	3	27	7	20	1	19	0	13	3	27
LBAL_04944	1545	186	2025	156	2048	337	792	259	1241	774	1220	293	1512	372	1711	179	1802	329	1285	543	1064	136	1480	249	1558	392	1655	509	1156	883	1316	308	1312	928	2531	826	2253	633	1511	505	1098	468	912	57	1730	117	1443	413	1888
LBAL_04900	3	0	14	5	13	8	17	36	0	2	9	12	1	2	2	3	7	0	5	4	4	4	2	0	3	1	25	0	2	10	10	9	2	13	7	11	36	19	3	4	2	2	4	1	47	4	2	9	10
LBAL_04901	12	0	4	0	13	8	10	52	3	4	13	0	3	7	9	4	2	2	13	8	20	6	3	1	8	9	19	2	6	4	9	3	5	0	19	10	12	2	5	5	0	0	13	2	11	2	9	6	23
LBAL_04945	208	185	334	129	298	146	97	304	204	78	183	179	256	50	181	151	149	95	154	180	213	135	143	85	126	93	216	89	171	174	161	156	217	230	206	294	201	164	123	113	210	89	133	58	237	76	156	135	204
LBAL_04946	1	0	42	1	9	0	8	0	11	5	9	6	2	0	3	1	38	25	78	1485	14	2	52	38	48	24	34	33	19	571	47	47	319	813	70	154	44	83	62	24	6	0	8	0	6	1	18	0	23
LBAL_04947	445	396	486	236	378	285	169	677	322	134	197	380	294	86	343	217	445	249	372	824	282	198	424	247	368	327	515	319	544	394	461	472	588	1697	516	772	538	336	402	241	297	187	207	116	297	93	224	400	317
LBAL_04902	60	16	57	2	128	14	20	46	72	18	42	28	58	6	42	18	54	16	46	54	48	10	77	9	55	26	74	20	98	52	73	23	92	97	113	40	84	38	43	22	64	28	31	4	58	10	49	17	70
LBAL_04903	1021	429	1233	341	1103	638	384	713	665	334	575	561	708	129	1004	420	914	415	942	730	659	478	1207	208	797	501	1184	436	1844	972	1027	537	1041	1289	1411	848	1638	383	867	407	858	310	511	166	921	289	732	587	1060
LBAL_04948	7	6	15	13	35	26	11	10	8	38	5	13	5	7	23	14	22	162	16	44	44	25	62	50	13	248	120	194	22	18	76	280	358	121	72	241	41	145	36	272	6	40	35	8	15	8	25	22	26
LBAL_04949	142	173	42	58	52	120	37	384	4	22	67	213	56	95	24	127	19	21	5	9	37	90	4	102	5	13	5	17	16	2	7	14	44	245	9	194	14	87	7	13	12	53	36	19	5	52	10	80	21
LBAL_04950	0	0	0	0	1	1	0	1	0	2	0	2	1	2	1	0	1	0	0	0	0	0	1	0	0	0	2	0	2	0	1	0	0	0	1	0	1	0	1	0	0	0	0	0	0	0	0	0	1
LBAL_04904	338	129	916	52	381	141	174	454	520	54	306	230	351	136	678	107	99	161	53	351	232	92	20	47	80	143	142	121	56	126	32	86	60	659	57	425	189	116	28	209	345	188	227	23	397	131	415	146	629
LBAL_04951	956	354	1524	325	1536	1305	409	691	732	364	787	592	930	184	1239	620	903	572	1257	977	1106	1037	1157	431	854	555	1219	529	1691	1309	1063	779	1322	1580	1790	1552	1709	803	995	686	571	408	739	358	1153	385	856	556	1142
LBAL_04905	12	1	32	3	11	7	6	0	6	0	9	0	5	0	14	1	11	8	11	6	25	3	1	3	6	14	11	1	21	16	2	2	7	10	13	20	3	4	6	2	7	6	10	2	16	0	6	1	15
LBAL_04906	22	191	2	4	3	8	16	7	2	1783	3	26	26	397	8	4	157	804	75	1040	7	4	100	1143	191	1044	242	975	42	7300	99	665	371	1902	149	1848	112	1008	154	553	23	2539	2	2	0	4	5	2	4
LBAL_04907	0	4	1	0	0	0	2	0	0	439	0	0	14	34	2	0	8	102	2	26	0	0	44	3863	10	178	16	138	8	380	14	477	124	409	76	3847	187	1838	14	145	2	507	0	0	0	0	0	0	0
LBAL_04908	0	0	0	2	0	0	0	0	0	0	0	0	0	0	0	0	0	0	0	0	0	0	0	0	0	0	0	0	0	0	0	0	0	0	0	1	0	0	0	0	0	0	0	0	0	0	0	0	0
LBAL_05005	6	0	21	0	8	0	4	0	3	0	0	0	5	0	6	0	7	0	3	0	3	0	9	0	10	0	9	0	9	0	8	0	2	0	10	0	14	0	17	0	2	0	0	0	6	0	18	0	2
LBAL_04909	16	0	17	0	22	0	5	0	4	0	11	0	6	0	13	0	9	0	11	0	10	0	37	0	29	2	47	0	18	0	10	1	5	1	14	2	33	0	13	0	9	0	9	0	12	0	20	0	18
LBAL_04992	2	0	9	1	4	2	1	2	3	1	25	0	10	1	8	1	9	1	0	1	4	0	12	1	2	2	31	1	1	1	5	1	4	0	1	1	17	1	4	0	11	2	1	0	6	0	10	0	2
LBAL_04990	1	0	0	0	0	0	0	0	0	0	1	0	0	0	0	0	0	0	1	0	0	0	0	0	0	0	1	0	0	0	0	0	0	0	0	0	1	0	0	0	0	0	0	0	0	0	0	0	0
LBAL_04910	58	0	119	0	87	3	34	0	62	8	42	0	53	0	135	0	115	1	63	3	66	0	127	1	121	0	187	0	43	0	63	2	33	5	141	10	152	2	83	5	34	3	55	0	89	3	63	0	95
LBAL_04911	68	0	124	1	122	2	26	0	81	4	60	6	73	0	132	0	167	3	93	8	55	0	165	2	140	2	200	2	59	4	115	2	55	7	234	16	193	6	119	2	59	1	79	0	98	0	80	2	134
LBAL_04912	220	67	339	48	336	170	132	153	144	38	133	72	203	20	298	46	281	74	232	111	278	144	268	46	236	66	343	76	428	259	276	148	318	247	450	275	420	103	249	96	141	92	194	52	220	54	164	80	246
LBAL_04952	866	6	1040	4	1213	0	351	0	391	0	469	0	636	0	925	0	1564	0	1891	2	990	0	2088	4	1475	0	2073	0	1893	36	1515	0	1250	1	2584	13	3008	14	1502	2	563	0	812	4	992	0	700	0	1062
LBAL_04953	52	0	77	0	93	0	14	0	16	0	35	0	40	0	82	0	98	0	119	0	61	0	190	2	118	0	150	0	133	0	119	0	85	0	190	0	259	0	84	0	38	0	60	0	108	0	61	0	87
LBAL_04954	272	125	397	124	441	249	118	226	167	92	187	234	161	76	241	109	246	149	238	217	320	291	302	90	231	150	291	196	354	243	303	205	272	435	406	326	416	148	249	144	159	178	227	104	313	77	169	175	215
LBAL_04955	545	196	614	136	356	268	192	316	469	141	276	202	533	120	302	224	374	131	340	302	447	307	494	108	425	208	627	158	641	471	389	258	370	494	604	298	585	204	463	172	573	162	253	97	354	92	284	177	342
LBAL_04913	507	153	676	172	654	346	208	213	343	130	269	128	350	60	432	169	630	229	333	262	369	373	479	117	436	188	722	191	488	323	527	249	542	281	646	370	762	194	485	202	465	150	338	119	495	138	319	219	540
LBAL_04956	45	8	61	6	38	7	9	8	28	51	45	10	58	14	69	2	104	62	184	78	23	0	180	18	152	45	134	39	247	78	169	50	266	395	295	158	220	65	166	50	25	40	24	0	43	2	37	4	66
LBAL_04914	0	0	0	0	1	0	0	0	0	0	0	0	0	0	1	0	1	0	0	0	0	0	0	1	0	0	0	0	0	0	0	0	0	0	0	0	1	0	2	0	0	0	0	0	5	0	0	0	0
LBAL_04915	120	0	119	0	155	2	69	0	66	0	118	0	86	0	119	0	233	3	66	6	72	0	132	3	161	8	207	10	79	0	115	11	59	8	178	15	206	2	140	4	54	2	51	0	114	0	110	2	145
LBAL_05008	9	0	5	0	5	0	8	0	2	0	10	0	7	0	5	0	7	0	9	0	3	0	13	0	10	0	19	0	4	0	13	0	3	0	4	0	11	0	5	0	19	0	0	0	11	0	2	0	11
LBAL_04916	114	0	118	4	102	0	62	9	64	11	96	0	116	4	100	0	174	3	95	4	49	2	123	8	138	6	189	3	104	8	108	2	72	19	209	15	227	9	119	8	60	4	51	0	101	0	87	0	130
LBAL_04917	51	27	73	40	50	133	32	511	111	57	35	47	47	19	36	7	219	170	45	23	54	114	66	23	205	107	228	97	13	27	145	78	86	59	160	191	109	78	176	86	66	96	40	31	49	109	21	112	45
LBAL_04918	35	44	82	33	59	231	20	285	28	40	27	86	31	20	48	59	66	54	21	25	52	75	26	21	53	46	55	51	28	102	48	52	46	73	77	99	77	59	48	65	25	86	38	28	54	80	36	166	63
LBAL_05006	11	1	8	4	7	14	0	11	1	2	4	5	2	1	5	1	4	1	2	2	3	0	10	0	3	3	7	1	0	13	7	8	3	16	11	2	7	12	0	3	1	0	1	0	6	0	4	9	4
LBAL_04919	379	462	588	470	492	1773	220	1943	239	597	261	977	299	307	454	383	483	480	280	446	470	1317	419	197	403	394	539	450	348	851	428	552	383	696	622	900	594	584	412	479	266	719	357	523	407	632	247	1449	489
LBAL_04957	494	436	497	166	303	162	130	436	399	318	330	388	348	312	270	232	503	263	292	181	172	181	394	70	509	223	673	215	414	170	545	328	465	281	635	324	803	206	542	164	428	644	156	136	225	91	134	311	292
LBAL_04920	481	164	544	158	654	221	158	303	347	104	304	328	316	117	347	127	267	127	218	197	427	227	302	49	257	134	402	90	274	215	274	164	233	284	423	186	360	100	250	105	297	183	274	112	404	151	248	164	386
LBAL_04958	665	98	783	90	598	170	214	183	503	86	417	122	499	57	533	119	772	290	686	775	381	182	802	245	637	309	977	198	907	543	700	405	814	1332	1170	726	1082	413	679	287	619	141	354	38	544	60	452	104	588
LBAL_04921	315	178	394	163	454	268	133	344	171	74	160	195	183	89	219	145	142	220	164	239	285	292	132	189	107	146	176	189	285	291	126	248	281	468	194	535	212	224	96	206	188	144	195	145	296	197	195	189	273
LBAL_04959	505	54	421	39	336	25	116	34	296	40	256	83	344	59	244	36	303	63	174	39	227	52	242	18	252	67	573	54	139	59	265	54	146	112	400	82	359	29	285	28	450	87	189	23	312	31	201	29	316
LBAL_04922	131	42	200	56	313	107	55	175	91	82	99	52	101	46	122	26	53	36	40	31	163	51	39	5	47	25	44	18	40	49	52	22	28	22	32	24	43	19	44	15	94	33	114	27	257	36	142	63	156
LBAL_04923	723	305	1220	258	1824	730	318	1241	621	380	579	566	647	297	714	232	243	194	185	140	868	384	249	41	233	166	317	133	247	257	246	169	227	294	310	167	312	107	223	118	598	405	690	197	1074	228	733	443	843
LBAL_04960	864	177	951	156	813	313	310	247	447	81	517	269	534	76	640	201	525	148	276	213	531	270	366	93	434	216	613	179	377	211	520	253	270	351	626	407	620	183	442	177	448	117	437	185	685	157	419	236	612
LBAL_04924	3408	1342	4470	1541	5898	3776	1414	2896	2035	1766	2175	1901	2801	787	3508	2270	2275	2199	2732	2436	3254	2298	2766	1154	2339	2254	3057	1740	3781	4114	2437	2232	2954	3599	4073	4863	3734	2391	2439	2247	2062	1903	2628	1007	4015	1454	2802	2509	3381
LBAL_04925	632	359	811	295	1090	856	224	760	335	353	396	470	412	162	617	603	363	543	413	518	586	594	349	259	397	442	544	455	582	835	372	480	472	620	611	847	624	492	392	491	333	352	457	289	714	326	575	582	609
LBAL_04926	417	947	898	852	79	1317	109	849	49	197	105	831	224	236	478	1766	18	44	7	34	113	890	11	18	16	48	16	34	26	18	15	97	14	47	34	97	25	60	2	62	153	578	94	533	166	907	118	1238	172
LBAL_04961	535	103	740	111	947	227	271	201	337	69	309	84	509	38	575	176	438	104	352	224	449	346	500	80	417	95	536	87	544	333	533	173	408	424	765	229	653	97	387	129	350	93	342	97	547	114	436	169	710
LBAL_04962	19	2	21	6	12	7	3	0	19	8	7	2	4	2	26	4	18	6	4	1	230	70	0	2	9	1	15	6	9	2	6	8	12	13	30	7	17	0	9	4	11	2	5	1	19	3	6	6	6
LBAL_04927	349	184	526	147	624	584	211	487	241	179	210	194	287	77	417	243	347	444	220	409	470	395	312	164	283	325	340	252	431	361	314	318	378	700	418	710	455	271	329	408	256	217	256	121	359	191	287	322	367
LBAL_04928	600	149	628	249	931	419	205	520	278	158	368	384	369	117	506	320	299	184	288	209	713	478	249	56	270	177	430	111	290	376	307	164	328	321	418	347	477	208	257	141	404	183	515	193	636	292	417	276	498
LBAL_04929	1289	283	1660	235	1415	626	460	474	910	206	653	283	1038	95	911	377	893	204	871	361	1202	503	1021	114	793	214	1207	219	963	663	925	271	801	565	1349	620	1358	325	817	225	881	327	861	193	1138	210	836	413	1133
LBAL_04930	6732	26	7574	38	6529	53	3091	144	3522	37	5675	77	5600	71	6450	47	1734	84	1011	125	4015	47	1566	26	1913	61	2702	100	465	144	1386	92	1156	131	2773	123	2668	89	1395	71	2693	59	3225	15	5449	38	4163	60	6243
LBAL_04963	245	71	456	74	405	141	152	106	168	35	181	75	177	19	289	128	217	124	165	138	274	133	227	62	234	97	315	73	198	120	212	177	228	244	300	238	286	94	184	101	190	50	264	75	246	53	168	148	310
LBAL_04964	1803	443	2535	531	2759	1255	857	974	1271	558	1021	639	1391	250	1793	686	1340	697	1076	816	1545	741	1221	422	1238	609	1733	597	1353	1105	1250	825	1154	1247	1710	1720	1795	847	1232	668	1259	670	1265	343	1925	518	1650	1010	1953
LBAL_04931	301	255	363	194	356	299	107	346	206	98	140	236	238	59	230	180	273	147	343	331	150	325	393	86	289	249	433	210	479	402	403	274	436	537	591	364	537	153	360	173	203	137	145	120	267	188	173	247	208
LBAL_04965	348	161	360	119	344	297	68	207	223	90	153	192	252	51	211	170	173	110	196	156	294	405	281	66	193	100	330	142	250	274	261	205	236	272	317	248	322	91	195	133	204	143	174	111	198	115	305	230	166
LBAL_04966	92	45	35	18	42	58	37	178	75	64	47	42	87	47	43	26	53	51	42	39	25	85	51	37	50	39	70	33	13	138	46	51	55	100	75	110	44	65	52	58	59	136	11	40	22	66	13	34	61
LBAL_04967	560	80	635	133	957	510	242	391	245	254	344	164	433	137	648	174	458	309	540	259	538	287	644	172	379	312	553	173	637	774	482	382	552	333	787	564	786	312	454	400	299	196	472	113	664	215	478	309	689
LBAL_04968	285	50	406	106	448	245	114	202	151	109	219	95	241	79	355	86	237	165	292	132	208	148	314	34	181	157	230	74	333	350	218	157	318	199	454	285	429	171	222	159	147	95	155	62	396	86	211	146	362
LBAL_04996	147	72	229	45	286	59	109	65	132	21	94	64	139	14	247	69	298	107	231	173	108	90	227	42	179	87	321	76	351	201	264	123	230	244	295	173	334	98	234	91	153	49	87	32	136	64	149	62	122
LBAL_04932	200	54	255	60	294	139	153	180	211	29	158	59	392	48	436	97	469	117	199	173	178	88	232	40	205	71	425	47	372	138	586	177	219	193	352	114	330	81	206	86	131	45	183	87	226	22	318	150	246
LBAL_04969	61	0	56	8	48	1	22	0	47	7	43	7	58	1	49	1	122	12	18	11	27	0	46	14	123	2	161	17	18	8	74	10	12	14	129	23	114	4	102	3	48	8	15	1	26	0	29	7	63
LBAL_04970	0	2	0	0	0	1	0	0	2	22	0	0	0	16	2	0	5	481	0	9	0	0	4	504	11	590	12	478	0	16	6	809	3	14	20	3287	28	1521	1	723	0	10	0	0	2	0	0	0	0
LBAL_04971	0	1	0	0	0	0	0	2	0	7	0	0	0	5	0	0	6	244	0	4	0	0	4	274	2	336	5	223	0	2	2	354	2	10	18	1685	5	750	6	350	0	7	0	0	0	0	0	0	5
LBAL_05004	0	0	2	0	0	0	0	0	0	0	0	0	0	0	0	0	0	0	0	5	0	0	0	0	0	1	0	0	0	0	0	0	0	0	0	0	0	0	0	0	0	0	0	0	0	0	0	0	0
LBAL_04933	4	2	8	10	1	2	0	0	0	10	7	0	6	0	8	0	313	404	100	15140	3	0	67	18	193	270	174	231	4	129	64	68	1589	15364	75	214	62	62	82	416	11	4	0	0	7	2	1	0	4
LBAL_05010	0	0	1	0	0	0	0	0	0	0	0	0	0	0	0	0	6	0	1	55	0	0	1	0	0	9	0	0	0	0	0	1	4	54	0	1	1	2	0	1	0	0	0	0	2	0	0	0	0
LBAL_04987	353	38	532	36	707	64	172	1092	216	144	316	109	279	48	430	70	135	110	210	58	413	35	122	41	147	182	205	79	366	267	141	237	185	163	215	205	250	124	115	131	249	91	429	15	606	32	372	77	541
LBAL_04934	126	25	171	17	196	36	56	49	56	12	73	30	78	13	101	10	98	29	70	26	67	39	80	13	78	26	96	25	40	51	59	17	69	66	110	61	96	29	45	17	66	22	67	17	178	12	64	16	143
LBAL_04972	155	38	231	28	207	84	46	75	139	74	118	52	135	29	122	43	179	80	123	93	176	52	137	40	135	55	177	34	220	109	138	71	147	110	237	132	246	45	150	62	149	43	84	47	162	24	102	52	178
LBAL_04935	278	184	399	138	1106	323	132	264	230	137	283	261	325	92	415	230	159	21	51	38	489	292	88	8	115	29	124	44	46	102	110	27	75	59	153	97	155	38	116	62	208	122	324	57	715	224	279	231	460
LBAL_04973	252	96	251	60	301	149	81	177	151	114	146	135	177	68	222	98	270	209	255	218	184	203	303	98	255	194	354	233	309	644	272	248	308	337	469	419	462	306	270	129	180	182	166	67	294	137	144	112	232
LBAL_04991	164	10	177	11	305	39	45	32	70	12	94	21	81	8	150	14	100	30	75	29	184	28	41	16	46	12	99	17	45	27	84	46	66	74	112	49	99	24	61	33	65	7	103	12	170	25	93	21	164
LBAL_04974	32	10	108	4	81	12	10	14	8	12	47	18	27	9	48	4	44	19	81	70	56	27	72	22	63	18	105	30	137	92	51	42	98	80	90	55	96	38	59	18	12	11	54	2	59	9	46	5	51
LBAL_04936	711	120	951	135	946	263	327	271	488	150	404	171	588	48	706	175	644	212	535	320	583	308	654	133	611	234	758	212	613	327	585	277	489	394	936	430	813	199	497	285	497	151	487	85	690	98	505	180	624
LBAL_05007	1	0	8	0	6	0	3	2	0	0	0	0	2	0	0	0	3	1	13	2	1	0	26	4	0	2	11	0	1	2	6	3	26	17	20	15	20	5	20	1	12	0	1	0	9	0	0	1	1
LBAL_05001	3	0	0	0	3	0	0	0	0	0	0	0	0	0	5	0	6	2	8	3	1	0	31	3	4	2	7	1	8	1	4	0	15	16	29	12	22	4	13	9	4	0	4	0	2	0	3	0	1
LBAL_04937	117	20	325	21	220	55	71	43	133	69	127	43	120	46	242	22	567	310	1187	374	140	29	1630	271	569	330	682	224	679	512	937	458	2194	4011	2425	1401	2078	759	829	379	127	67	131	8	176	18	144	13	275
LBAL_04993	595	43	582	45	700	44	197	30	357	13	331	73	441	8	479	28	441	6	298	19	431	27	333	2	344	17	453	8	395	15	394	15	231	32	461	25	542	23	326	15	430	6	379	16	551	8	307	15	414
LBAL_04938	8108	4996	9540	3595	12959	6446	3785	8161	5109	4049	4935	5551	6876	2759	8446	3696	4011	2569	3959	2453	7247	3961	4115	1207	3975	2848	5020	2024	4800	5327	3843	2556	3867	4213	6693	5280	5784	2714	3902	2780	4856	4535	5506	1723	9035	3568	5916	6572	8649
LBAL_04975	391	75	355	67	324	108	107	145	221	126	174	122	294	41	193	90	206	160	200	197	253	129	258	136	256	168	258	174	314	275	243	267	309	466	435	486	377	250	232	188	278	115	108	55	215	39	195	106	281
LBAL_05003	376	8	254	16	205	7	73	23	155	0	201	23	251	5	120	12	231	14	132	30	144	25	159	3	153	16	327	4	104	91	144	21	109	55	211	34	253	8	127	16	227	6	125	4	204	8	112	26	172
LBAL_04998	118	5	83	11	105	25	22	12	41	3	67	6	48	0	61	9	23	1	76	23	82	26	74	10	75	19	73	4	66	41	67	14	58	36	82	14	97	8	66	26	61	10	51	11	66	17	30	21	76
LBAL_04976	577	107	590	55	619	135	167	153	314	75	310	133	351	25	381	76	304	177	286	192	437	169	327	134	285	146	502	172	292	278	383	312	288	294	328	385	459	244	313	191	440	79	265	34	450	68	332	114	415
LBAL_04986	1100	416	1627	351	1889	836	520	811	799	378	835	507	1041	205	1334	490	826	566	662	507	1219	764	759	312	727	576	968	376	938	1027	797	587	817	951	1252	1189	1080	622	690	489	710	492	775	322	1392	418	941	561	1227
LBAL_04977	57	4	99	0	126	3	31	4	24	6	45	6	48	0	51	9	211	8	106	10	110	10	182	14	56	0	106	8	237	39	122	6	103	21	210	16	104	6	197	16	60	0	59	15	75	8	47	2	68
LBAL_04939	1063	188	1415	305	1511	638	455	499	781	204	710	309	887	83	1139	264	896	452	870	646	973	290	972	225	908	374	1246	410	1331	752	997	481	1045	1255	1636	1053	1466	448	923	318	701	160	909	121	1141	164	876	434	1093
LBAL_04978	2688	97	3089	103	2872	86	1100	213	1728	142	1658	160	2284	75	2585	89	3148	201	2505	117	1819	66	2907	103	2793	187	3249	105	2735	366	2646	234	2174	216	4800	440	3569	181	2769	215	1617	106	1468	41	2165	41	1750	137	2410
LBAL_04997	48	1	45	2	38	2	28	2	46	0	23	6	40	4	63	0	54	1	45	0	15	0	58	0	40	3	41	4	29	10	48	0	24	3	53	1	57	1	34	0	20	0	26	0	37	2	50	0	36
LBAL_04995	801	440	831	229	731	315	229	385	515	404	481	399	569	287	536	311	833	286	453	235	431	300	628	95	708	340	1066	356	604	265	704	363	773	377	1028	431	981	211	821	357	662	705	355	183	545	201	445	350	583
LBAL_04979	348	415	253	235	365	295	84	508	251	214	112	549	285	132	247	195	162	171	151	102	404	274	145	57	187	116	182	91	146	271	189	124	171	254	210	231	275	123	178	125	215	187	189	104	432	67	174	307	182
LBAL_04980	5084	885	5973	601	7090	1146	1389	770	2025	416	3353	1275	2765	407	3457	622	1332	422	625	369	4472	1224	962	130	1282	394	1304	426	925	545	1252	688	900	698	1294	617	1238	378	1002	261	2511	835	3650	378	5207	723	2846	963	4292
LBAL_05000	151	53	136	48	131	59	44	128	86	18	71	85	105	33	92	32	128	43	124	51	109	78	133	27	125	54	154	48	174	51	152	120	105	133	204	156	161	77	112	38	155	77	112	40	91	21	63	83	123
LBAL_04981	1892	12	2502	7	2629	12	613	19	1188	19	1173	12	1381	16	1670	8	1217	17	427	11	1849	4	747	27	944	19	1219	5	485	4	925	135	391	10	1089	245	1068	67	779	30	1421	6	1061	6	1990	5	1404	11	1904
LBAL_04940	2335	2	2326	0	2396	0	694	5	2144	0	1372	0	2269	0	1766	0	2050	0	739	0	2029	0	1275	2	1870	2	2231	0	469	6	1644	0	633	1	2179	25	2334	2	1519	4	2259	2	1158	0	1946	0	1175	2	2034
LBAL_04999	243	71	273	47	172	73	79	153	145	41	167	74	124	35	150	50	176	80	193	128	112	92	176	39	213	48	224	62	293	233	256	85	158	219	316	155	289	77	217	46	128	98	74	25	144	49	103	62	248
LBAL_04982	348	8	286	15	264	21	114	22	327	9	267	13	347	2	165	4	222	13	179	56	136	29	168	13	161	16	315	20	272	75	236	36	176	67	325	58	301	19	217	14	328	19	128	3	178	8	136	20	222
LBAL_04983	140	59	246	78	174	144	81	151	111	26	111	64	91	28	155	82	168	75	208	244	107	222	233	38	165	63	296	103	426	328	220	132	277	212	346	183	392	102	188	96	101	77	101	64	129	53	103	59	141
LBAL_04994	162	164	242	155	259	330	60	133	68	37	64	194	117	64	162	177	95	94	96	230	99	209	107	34	102	117	134	123	138	235	111	117	115	374	135	244	179	117	134	65	121	118	123	114	221	118	102	197	136
LBAL_04984	555	73	720	54	915	201	229	187	324	47	356	113	466	38	531	87	350	81	281	143	559	190	385	44	335	93	486	96	330	312	404	124	295	243	472	216	542	118	344	78	316	73	338	100	772	92	465	94	530
LBAL_04941	771	169	771	147	798	312	248	358	663	140	467	240	668	61	546	232	701	208	548	379	441	231	558	186	597	239	919	201	941	559	558	260	547	545	945	493	849	328	593	233	562	194	351	84	630	185	521	228	709
LBAL_04985	342	105	594	112	705	303	259	427	249	102	218	171	350	37	466	164	284	139	265	213	478	263	268	79	204	151	328	115	369	439	197	148	309	506	376	356	407	184	252	174	265	105	369	114	504	131	377	221	505
LBAL_04988	2354	1320	1511	563	947	514	365	1037	1705	1210	1295	990	1737	1096	908	539	1902	832	856	503	589	677	1401	110	1762	798	2403	880	1111	793	1932	922	1395	797	2169	1119	2261	542	1919	533	2384	2600	507	281	914	301	636	570	1089
LBAL_04989	176	168	205	200	252	334	61	356	110	212	99	176	98	96	136	301	203	226	252	299	146	245	242	123	248	231	337	227	274	323	277	268	259	377	419	550	391	233	247	248	148	259	113	97	159	232	120	490	142
LBAL_05002	13	83	69	89	100	123	11	138	25	160	16	107	15	104	16	208	33	63	24	40	37	118	22	14	12	41	45	47	46	111	45	67	40	92	52	121	45	55	42	43	10	123	16	35	53	94	22	282	58
LBAL_04942	155	13	504	16	303	13	77	34	78	13	109	18	109	5	147	8	76	19	51	11	221	12	58	11	82	1	131	4	67	22	62	10	49	12	75	9	123	8	114	22	99	9	153	12	409	16	278	30	272
LBAL_04943	842	29	548	74	604	92	137	118	914	56	584	47	688	32	436	75	510	64	237	153	322	84	341	34	396	95	598	107	276	909	418	108	261	242	446	154	573	66	287	73	749	58	208	33	472	63	356	129	453
LBAL_05009	19	24	18	36	11	32	12	6	12	10	16	56	17	6	13	50	18	8	10	4	30	62	18	15	12	20	26	24	22	14	23	30	16	18	28	18	18	26	10	14	14	12	29	20	28	22	2	26	10
LBAL_08631	191	16	10	2	17	2	16	2	0	0	4	1	23	0	10	0	46	8	10	10	3	0	7	0	4	10	23	3	5	0	2	2	45	56	50	41	21	2	5	6	0	0	4	0	6	0	35	2	71
LBAL_08586	1372	464	1417	433	1798	1479	460	920	301	365	746	1178	823	387	984	483	720	210	683	407	1000	632	675	71	566	259	743	125	336	609	1102	95	1100	1192	1340	430	1076	217	1099	239	550	566	509	383	828	595	856	909	1196
LBAL_08605	177	128	212	101	378	185	71	316	80	73	89	128	117	61	119	142	148	155	160	197	293	180	130	53	149	130	176	119	196	449	159	186	182	340	206	254	212	141	98	86	126	112	162	80	207	96	108	131	148
LBAL_08606	757	564	1059	420	879	1011	307	1286	490	341	475	554	557	170	686	642	915	544	893	972	488	994	905	290	814	523	1100	549	1702	2035	1090	666	1338	1413	1492	1139	1389	568	899	562	515	490	463	372	669	449	516	874	713
LBAL_08587	1071	164	1361	157	1334	509	494	691	599	231	636	244	825	82	1056	258	955	267	940	363	790	404	957	138	787	234	1140	255	1578	927	888	265	791	696	1589	676	1318	300	756	298	643	206	652	169	1146	184	863	364	1165
LBAL_08607	681	211	823	176	962	326	265	340	417	257	386	232	645	112	603	225	399	244	297	154	577	321	336	65	438	180	485	158	453	531	372	237	395	285	578	365	527	185	401	167	478	320	377	118	594	146	456	235	648
LBAL_08588	124	47	83	16	110	32	26	38	139	69	53	34	92	19	59	13	95	75	23	80	54	64	43	211	52	64	73	97	33	335	44	162	134	570	29	406	33	274	42	126	102	93	56	8	76	22	51	59	69
LBAL_08608	33	5	52	1	74	10	4	4	37	14	7	4	15	7	19	2	22	903	8	16	26	7	25	69	35	849	34	903	3	213	9	1077	16	65	22	846	17	426	23	855	17	18	17	3	32	4	43	7	20
LBAL_08609	294	140	532	126	472	307	162	312	263	158	269	129	358	48	349	188	261	200	308	259	230	200	319	85	239	166	380	171	385	372	323	279	391	441	545	408	392	136	356	163	223	110	287	131	279	97	218	258	393
LBAL_08589	1791	576	2400	491	2346	1474	608	854	1016	428	1110	859	1475	226	1541	649	1122	356	904	516	1494	1036	1118	163	1109	312	1364	358	1206	768	1073	439	893	806	1605	759	1603	386	1045	332	1030	425	1259	385	1770	725	1397	876	1750
LBAL_08610	51	27	38	12	66	31	30	29	29	20	30	27	24	13	36	13	44	18	33	12	49	23	49	3	36	14	60	12	80	47	50	16	60	58	107	23	84	13	40	18	33	16	29	17	51	5	31	13	18
LBAL_08611	85	14	132	20	167	67	49	77	92	15	56	32	89	3	112	27	93	30	109	91	106	55	105	12	83	40	138	21	241	191	135	29	120	112	132	65	150	28	88	33	74	19	71	7	96	34	80	39	102
LBAL_08590	319	32	327	29	332	85	91	97	199	50	188	67	218	23	220	34	308	75	246	124	246	69	309	50	287	50	443	95	334	254	293	105	289	237	458	206	431	134	315	68	217	31	193	25	266	43	177	38	248
LBAL_08612	10	0	13	4	11	1	8	0	616	301	10	0	25	4	7	0	138	22	51	119	18	9	28	32	155	59	128	22	135	1510	30	38	52	157	47	209	37	46	77	53	320	351	5	2	8	0	4	2	8
LBAL_08613	1766	112	1130	101	1239	147	391	275	1857	454	747	146	1011	159	999	58	1617	807	693	429	740	84	948	798	1288	691	1725	455	747	1100	1271	885	872	1980	1479	2028	1441	1144	1175	798	2099	372	528	56	747	115	626	170	1149
LBAL_08614	211	21	157	13	151	16	62	34	255	65	128	25	198	23	153	15	207	95	81	39	86	5	101	32	164	58	298	46	137	71	158	65	118	212	209	214	201	73	146	52	321	52	64	7	124	12	102	30	183
LBAL_08615	1627	182	1255	54	1369	177	571	741	807	405	932	153	1219	162	1127	88	1309	1412	891	1226	832	131	1098	475	1203	1211	1769	1103	905	1896	1268	1150	1232	1732	1671	2423	1779	1538	1129	1243	1017	386	589	38	1057	119	958	230	1363
LBAL_08616	33	2	14	3	22	7	12	16	13	12	15	2	28	11	17	1	3	27	14	24	9	6	20	24	13	25	15	19	25	30	10	44	26	34	20	72	16	40	11	38	20	14	12	3	13	3	16	9	18
LBAL_08617	1	2	0	0	13	2	1	2	7	0	5	0	3	0	4	0	1	4	2	16	4	0	1	1	2	5	8	1	4	17	1	4	7	4	5	13	0	10	3	11	7	1	0	0	5	0	3	0	3
LBAL_08591	239	109	379	156	302	288	97	225	190	140	172	243	205	74	202	164	184	121	139	131	200	209	191	84	149	81	214	124	230	318	185	105	171	228	233	240	219	122	125	88	171	140	153	79	233	163	164	144	283
LBAL_08618	1058	2649	1010	1377	1179	1670	313	2076	524	4627	813	4652	716	3047	711	1285	875	1187	910	1451	524	1250	889	249	799	1145	1018	747	1173	1718	815	797	1446	2385	1414	1241	1129	578	887	794	671	6375	327	634	625	1172	384	3485	827
LBAL_08592	125	46	188	58	277	152	57	166	68	29	91	91	85	42	110	71	77	52	80	81	125	197	122	24	104	47	157	41	190	155	87	74	117	140	176	115	175	48	94	35	93	34	117	52	162	80	86	82	90
LBAL_08593	996	274	1233	194	1046	450	372	476	974	205	662	327	1200	103	941	288	1008	237	588	226	571	439	771	108	864	187	1036	122	703	399	820	200	646	346	1581	373	1041	186	775	182	643	288	506	170	868	188	706	353	985
LBAL_08594	206	18	191	37	129	32	88	199	79	29	119	41	152	17	183	34	245	88	180	57	143	82	233	24	140	47	386	99	49	38	328	174	260	178	505	348	454	190	237	96	121	22	67	9	86	30	87	37	156
LBAL_08619	477	118	630	56	640	201	167	307	270	75	306	149	376	42	487	117	428	139	375	185	407	250	440	93	370	179	660	169	487	526	446	255	372	313	634	291	750	191	326	106	354	118	299	83	602	107	339	139	484
LBAL_08595	611	499	1111	388	936	863	369	1320	361	425	434	507	412	194	766	577	858	705	992	979	535	606	1107	292	876	846	1089	645	1807	2075	1069	804	1262	1311	1746	1482	1489	665	988	818	293	651	413	264	673	309	632	797	783
LBAL_08620	694	923	499	608	432	1003	136	590	188	231	263	937	313	198	439	903	293	357	179	165	281	903	206	66	245	404	488	327	257	354	373	379	253	301	332	352	352	147	247	292	189	488	247	361	318	459	231	809	366
LBAL_08596	161	84	208	75	237	63	59	94	80	137	58	148	91	95	157	69	160	121	111	59	291	49	179	46	160	95	198	90	109	121	180	76	145	132	237	152	222	95	123	61	86	248	144	59	226	35	99	103	181
LBAL_08621	166	42	176	66	219	97	72	126	95	50	83	58	148	32	169	77	145	86	125	84	122	86	153	62	110	58	236	78	190	98	192	94	159	137	192	79	217	74	135	68	127	74	75	36	128	44	114	62	166
LBAL_08597	114	246	16	250	18	213	87	268	28	493	31	391	39	312	206	176	27	123	7	52	200	209	18	9	4	154	459	129	25	66	318	105	26	98	13	154	266	78	282	119	37	494	136	61	10	146	292	579	32
LBAL_08598	103	32	115	8	99	53	23	44	89	13	53	41	37	22	62	32	58	27	43	17	50	30	69	31	92	35	105	15	84	24	83	32	36	22	105	33	96	15	72	25	64	24	48	17	56	27	42	57	52
LBAL_08599	943	16073	536	8938	84	208	26	188	748	52422	101	27770	178	30058	61	2725	345	14670	329	1298	56	4549	1064	973	691	14528	6089	9102	108	2651	2110	8471	2618	5664	1604	8953	695	4234	1035	10739	536	62129	54	1689	45	1747	40	4428	420
LBAL_08630	16	1	2	0	6	0	9	12	1	0	5	0	15	0	5	0	0	0	0	0	1	0	0	0	0	0	9	2	11	0	5	0	3	1	9	0	7	0	7	0	0	0	8	0	7	0	2	0	6
LBAL_08600	1421	122	1195	124	1260	229	450	282	982	140	850	261	1218	104	1154	87	605	135	318	90	819	161	405	69	526	140	670	94	276	433	354	117	304	125	734	173	721	110	474	134	1110	145	564	71	920	73	635	170	1189
LBAL_08622	156	62	272	70	314	258	67	161	191	129	101	111	129	64	200	113	151	85	82	158	223	173	116	42	90	115	161	130	114	189	101	136	125	148	132	258	113	175	71	144	247	134	189	54	240	133	144	131	157
LBAL_08601	134	101	77	71	51	157	18	266	172	101	47	120	103	45	64	124	63	222	39	78	42	89	37	73	85	173	58	156	58	34	55	93	104	254	59	253	72	117	39	81	200	151	13	30	42	74	11	81	35
LBAL_08623	383	85	514	69	444	172	154	205	291	60	234	92	269	51	332	79	375	225	366	386	308	187	389	179	296	149	483	167	475	263	472	274	483	582	700	643	571	337	374	280	301	67	258	78	405	96	301	133	424
LBAL_08602	194	34	263	87	268	70	62	176	150	16	96	58	136	9	167	59	259	76	229	84	162	32	176	53	191	54	271	96	301	230	288	179	246	238	309	270	302	135	212	70	164	24	116	42	160	36	140	71	162
LBAL_08603	75	178	10	30	31	10	14	280	10	33	16	109	32	29	14	6	22	117	2	6	26	5	11	2	28	92	42	60	9	39	35	32	26	35	16	38	26	25	19	45	21	26	9	6	37	6	8	47	21
LBAL_08629	250	47	241	37	252	95	95	101	84	23	105	36	109	24	133	28	135	52	130	67	267	45	116	25	98	32	198	44	115	119	150	80	122	96	192	144	222	62	89	35	73	22	151	14	307	43	148	47	171
LBAL_08604	404	257	426	167	414	309	105	265	319	136	210	309	252	159	295	273	198	154	275	227	268	287	215	116	216	186	314	203	231	272	215	296	213	394	309	355	319	210	224	157	300	221	155	105	290	137	187	241	262
LBAL_08632	2018	2556	1396	4058	1072	6634	429	3848	694	720	768	3814	1373	578	1298	5041	580	299	654	1182	897	5995	562	113	581	261	780	289	684	1214	778	351	537	804	881	566	984	383	649	265	694	900	484	1775	808	2711	506	2850	811
LBAL_08624	470	102	458	97	519	263	133	179	243	47	226	127	262	42	352	159	285	162	277	181	429	285	282	64	313	189	478	129	314	199	286	271	332	365	419	261	416	113	309	119	240	117	292	96	351	80	225	100	313
LBAL_08625	230	4996	155	3028	5	940	12	1333	132	15716	20	6556	37	10680	92	1403	28	1555	99	732	0	825	115	133	47	1651	445	1112	69	466	185	1466	467	1495	144	1879	57	592	99	1485	118	18699	4	471	5	1342	6	3192	108
LBAL_08626	17	0	22	6	13	6	8	12	17	20	11	3	10	5	6	17	77	341	3	165	6	10	19	148	19	134	12	120	0	84	13	101	162	271	22	282	30	150	5	280	4	3	2	0	21	28	1	12	7
LBAL_08627	3	2	2	2	3	0	2	2	2	2	0	2	3	0	2	0	48	152	4	2	1	2	7	17	21	73	6	49	0	10	0	16	22	17	3	68	4	33	1	175	3	1	0	4	6	0	0	7	4
LBAL_08628	302	125	444	90	458	167	137	159	223	64	198	67	256	24	267	86	281	93	257	176	267	116	378	72	320	90	425	113	471	263	292	134	317	332	602	201	443	140	329	126	211	89	289	35	296	78	259	91	273
LBAL_11449	0	0	2	0	0	0	0	0	0	0	0	0	0	0	0	0	0	0	0	0	0	0	2	0	4	0	0	0	0	0	3	0	0	0	0	0	0	0	0	0	0	0	0	0	2	0	0	0	0
LBAL_11450	0	0	0	0	0	0	0	0	0	0	0	0	0	0	0	0	0	0	0	0	0	0	0	0	0	0	0	0	0	0	0	0	0	0	0	0	0	0	0	0	0	0	0	0	0	0	0	0	0
LBAL_10279	18	4	77	13	100	15	8	83	13	9	30	14	17	1	54	16	17	7	28	21	46	16	18	9	40	4	55	0	17	14	43	20	28	23	26	15	16	9	25	8	35	5	33	6	85	9	61	21	61
LBAL_10280	17	5	35	7	66	18	12	23	6	0	10	2	15	0	38	10	16	4	14	5	21	6	25	4	16	2	40	1	19	4	24	1	18	20	9	16	8	13	26	12	18	8	19	0	67	9	26	14	55
LBAL_07002	8	0	20	2	4	2	13	0	0	0	0	0	13	0	36	0	33	0	2	0	7	0	3	0	13	0	2	0	10	0	2	0	6	0	4	0	7	0	13	0	17	0	6	0	23	0	22	0	16
LBAL_07003	12	0	18	0	10	0	4	0	0	0	0	0	2	0	10	0	15	0	2	0	4	0	1	0	17	0	2	0	1	0	9	0	4	2	8	0	12	0	6	0	19	0	4	0	13	0	9	0	8
LBAL_06684	26	0	39	0	49	2	17	1	16	0	4	3	51	2	51	0	39	1	37	2	34	0	42	4	46	2	80	0	37	7	15	5	45	14	63	27	120	28	22	8	41	0	26	0	40	0	35	0	50
LBAL_06682	414	1	793	0	819	4	208	0	212	0	284	1	561	4	856	0	699	10	505	6	420	0	739	6	723	3	1409	10	654	13	523	9	293	16	857	40	1346	26	705	32	481	14	397	2	925	0	584	2	839
LBAL_06683	0	0	1	0	0	0	0	0	0	0	0	0	0	1	2	0	0	28	3	11	1	0	2	7	0	8	2	10	1	4	2	30	14	20	2	76	1	39	2	27	0	0	0	0	0	0	0	0	0
LBAL_01783	20	0	51	3	46	7	30	8	7	0	19	2	45	2	54	6	16	2	16	0	6	0	27	0	23	0	31	0	25	2	15	6	17	6	34	2	29	0	17	0	8	0	9	2	30	3	34	6	27
LBAL_01784	9	0	19	5	21	2	13	0	8	0	5	0	22	5	17	2	10	2	6	2	8	0	7	0	12	0	22	0	12	2	4	0	9	2	19	4	14	0	14	0	7	0	8	0	13	0	15	2	11
LBAL_07083	2	0	2	0	2	0	0	0	0	0	0	0	6	0	0	0	0	0	0	0	0	0	0	0	2	0	2	0	0	0	2	0	2	0	0	0	0	3	2	0	4	0	0	0	0	0	0	0	0
LBAL_01888	0	0	0	0	0	0	0	0	0	0	0	0	0	0	0	0	2	0	0	0	0	0	0	0	0	0	0	0	0	0	0	0	0	0	0	0	0	0	0	0	0	0	0	0	0	0	0	0	0
LBAL_01887	4	0	9	0	0	0	2	2	0	0	2	0	0	0	4	0	8	0	2	0	10	4	8	0	6	0	2	0	4	2	12	0	11	0	4	0	10	0	12	0	4	0	12	0	0	0	9	0	6
LBAL_07461	98	4	187	40	338	211	0	2	20	0	40	25	12	0	138	59	115	6	62	10	175	55	81	10	91	16	153	24	132	26	0	8	73	51	143	34	95	22	105	15	106	45	153	63	426	55	127	42	196
LBAL_09312	2	0	0	0	2	0	3	0	2	0	3	0	4	0	2	0	0	0	0	0	0	0	0	0	5	0	5	0	0	0	0	4	6	0	2	0	4	2	0	0	4	0	1	0	9	0	0	0	2
LBAL_09311	0	0	24	4	15	0	0	2	0	0	2	0	8	0	9	0	4	0	1	0	12	0	3	0	0	0	8	0	2	0	2	0	5	0	8	0	6	0	4	2	2	0	6	0	6	2	14	0	14
LBAL_05709	5	0	10	0	2	0	13	0	0	0	0	0	7	0	10	0	14	3	3	0	9	0	13	0	13	0	16	0	22	4	15	0	2	0	28	1	9	0	27	0	1	0	2	0	8	0	7	0	3
LBAL_09186	3	0	0	0	12	0	0	0	0	0	2	0	0	0	2	0	0	0	2	0	4	0	2	0	2	0	2	0	0	2	6	0	4	0	1	6	2	0	4	0	4	0	4	0	6	0	8	2	2
LBAL_05033	1966	250	3099	303	4017	639	858	1682	1175	676	1571	471	1536	340	2623	404	2462	1219	2655	1505	2440	562	2446	385	2225	1116	2606	714	3762	2837	2276	912	2116	1518	3682	2195	3400	1311	2024	1100	1208	483	1721	251	3277	518	1761	657	2830
LBAL_05012	404	57	590	82	987	251	228	238	269	57	216	96	397	17	477	86	263	65	283	246	613	151	364	63	275	94	393	65	353	292	292	65	296	416	442	154	493	94	261	68	301	66	369	50	915	113	413	172	432
LBAL_05034	342	589	436	531	436	674	105	760	208	241	210	967	240	142	298	507	209	247	161	287	227	858	185	73	155	243	340	386	204	508	224	316	298	461	301	419	281	222	211	309	194	338	206	214	251	318	207	494	344
LBAL_05013	129	10	137	22	613	25	78	59	46	18	93	26	136	9	99	18	83	67	53	33	172	49	88	13	60	32	112	61	61	51	101	33	174	117	117	60	109	31	35	21	69	19	101	20	155	19	245	31	208
LBAL_05035	87	33	101	6	119	20	28	63	47	12	51	38	52	7	53	17	124	49	60	36	76	22	108	19	68	37	134	38	87	46	101	66	79	113	149	94	131	28	70	36	85	20	16	3	71	13	55	7	65
LBAL_05014	383	128	519	110	558	265	152	427	195	112	202	185	301	49	329	144	253	218	232	154	370	230	315	94	239	145	285	171	345	366	262	224	319	285	455	356	470	193	226	174	292	202	248	74	453	185	299	214	474
LBAL_05015	6910	65	7223	123	9247	353	2252	243	4351	50	3918	123	5867	31	5380	101	4266	56	2162	33	6021	404	2931	21	3519	61	4810	85	1604	132	2976	68	1564	75	4293	89	4782	86	2978	43	5265	66	3671	111	6734	237	4309	212	5748
LBAL_05036	1055	1395	1043	830	1078	1383	310	1511	559	598	423	1241	719	697	594	1842	534	510	614	659	554	2702	563	150	449	498	749	513	1067	1588	599	626	666	745	791	948	899	499	405	343	798	1347	407	889	932	975	685	2011	818
LBAL_05016	362	68	408	134	441	148	131	88	175	41	156	106	268	42	207	112	263	72	213	144	275	138	204	86	215	129	375	82	309	205	260	132	284	213	365	189	381	107	247	121	242	102	183	46	290	66	190	152	245
LBAL_05037	115	72	231	134	333	256	58	234	112	63	97	139	88	30	191	215	404	119	144	169	138	267	161	37	174	104	159	72	372	232	131	129	174	211	243	141	186	91	178	94	100	88	116	137	184	99	113	209	206
LBAL_05017	949	290	1167	264	1195	328	375	453	905	280	522	505	864	234	842	279	608	291	615	398	671	358	812	241	647	365	746	226	776	768	542	370	498	708	892	734	796	303	645	354	717	415	574	137	939	232	493	344	865
LBAL_05038	400	75	554	89	643	210	184	272	260	44	224	140	408	48	424	127	242	127	274	158	304	140	242	68	197	98	347	110	396	184	288	216	299	229	393	328	416	121	223	98	282	74	311	70	414	50	260	124	359
LBAL_05018	313	107	403	110	304	242	151	387	264	140	201	156	271	80	242	166	205	167	239	172	193	143	262	87	196	153	352	167	306	206	259	207	305	422	432	320	344	189	251	158	252	134	161	54	307	98	196	178	310
LBAL_05039	18	11	14	11	37	8	8	87	28	24	8	5	16	20	19	9	17	25	22	14	20	30	10	7	15	8	38	6	13	68	12	21	14	31	17	42	29	27	6	6	37	61	20	2	20	7	5	24	23
LBAL_05019	25	20	43	236	49	911	15	430	105	190	10	32	170	50	110	661	33	207	25	129	133	1192	3	28	49	181	68	204	62	202	45	195	41	177	29	339	7	135	30	201	46	197	56	394	69	997	16	780	6
LBAL_05020	2	6	0	4	4	19	0	12	5	16	1	4	0	0	2	17	1	6	4	2	14	58	0	2	0	4	4	16	0	10	3	6	0	8	4	8	0	0	0	11	0	14	1	13	4	6	2	22	2
LBAL_05021	384	67	910	88	1476	153	201	209	145	38	218	88	196	17	509	91	344	103	269	205	1050	168	379	308	319	172	517	125	444	536	345	187	339	188	548	623	581	586	305	101	143	83	766	74	1071	94	608	113	652
LBAL_05040	770	207	1172	224	1905	748	444	601	432	305	548	339	541	163	869	323	884	415	814	716	1180	518	820	222	595	317	1141	413	1520	1256	808	403	879	939	1330	921	1431	481	725	296	432	269	644	194	1178	254	701	387	1028
LBAL_05022	532	208	605	223	759	337	195	262	390	190	275	289	272	91	394	171	400	260	451	317	419	314	454	153	411	268	657	198	707	391	490	291	516	480	729	619	569	246	399	252	382	222	322	117	469	110	344	219	406
LBAL_05041	223	63	397	52	327	81	114	195	178	41	178	103	164	50	192	46	188	71	154	125	207	123	166	48	160	79	252	45	178	156	157	93	169	237	243	162	266	60	142	54	215	65	115	40	267	54	143	75	265
LBAL_05023	288	70	535	83	453	222	170	277	243	111	207	130	205	46	321	103	305	116	232	165	202	157	279	81	247	128	351	131	325	283	296	207	256	285	366	258	416	131	259	139	247	112	245	62	244	97	230	136	325
LBAL_05042	197	268	424	518	724	531	86	398	54	659	155	602	104	283	350	488	292	600	184	221	410	723	255	141	247	638	761	652	147	223	548	651	960	543	619	680	482	368	317	657	98	581	288	428	399	1201	279	1110	357
LBAL_05043	511	1227	575	1169	393	1608	178	2824	348	775	252	1905	431	512	441	1671	502	526	564	1216	273	1192	504	586	486	607	570	586	581	1403	529	873	850	1882	740	1846	684	1205	468	644	378	1063	221	464	287	610	272	1277	384
LBAL_05024	597	89	910	93	1279	304	320	284	396	127	373	112	601	82	818	128	357	159	325	112	776	203	408	55	358	130	483	90	256	235	275	112	286	190	568	302	543	194	348	124	382	125	488	85	1045	118	565	283	743
LBAL_05025	476	40	566	34	806	69	165	151	271	52	333	54	397	23	420	41	474	46	197	20	461	57	312	16	405	30	393	20	125	44	302	25	185	22	613	45	558	32	265	33	316	26	333	12	602	25	430	51	538
LBAL_05026	1255	541	1557	574	2124	1531	556	2910	803	657	807	1083	969	409	1241	624	898	231	344	61	1197	646	758	95	922	236	970	285	303	74	742	211	413	135	1324	289	1149	200	727	224	686	484	1022	340	1255	490	981	992	1119
LBAL_05027	12	8	14	8	45	10	2	2	4	359	7	2	3	151	14	0	50	6583	15	54	21	0	153	6198	32	6328	43	3794	10	14	58	5328	3415	11113	311	14005	47	8990	13	6403	10	251	22	0	33	4	16	12	23
LBAL_05028	5578	8	8573	8	11727	26	2301	47	2724	9	3862	12	4485	10	7610	21	4138	55	3230	47	7341	27	3888	46	3799	30	5379	20	2076	72	3184	37	2253	87	5105	75	5221	38	3196	52	2966	11	4761	6	10175	21	5891	35	6723
LBAL_05029	2354	767	3004	483	3614	548	603	444	993	459	1488	740	1134	334	1963	597	979	291	462	183	1844	603	711	80	904	377	1226	241	483	311	1079	426	682	352	1138	387	1165	221	940	260	1299	761	1619	296	2472	385	1618	550	2176
LBAL_05044	312	125	375	121	312	148	76	168	173	108	163	193	211	76	222	92	184	143	211	173	283	104	223	92	213	143	255	140	242	154	155	145	239	327	243	287	302	140	194	158	193	110	169	57	314	63	142	98	214
LBAL_05030	369	176	464	133	462	326	125	241	177	151	248	219	265	103	351	193	321	217	296	336	219	296	279	113	263	229	427	266	446	345	327	321	294	484	459	478	458	289	248	208	249	181	215	129	297	184	196	222	302
LBAL_05045	14	1	17	4	24	0	10	8	5	2	0	9	6	1	6	2	2	10	5	0	11	5	3	46	5	0	3	6	2	7	10	108	1	9	4	1099	4	592	2	4	3	0	9	4	9	9	6	2	11
LBAL_05046	1090	328	1138	220	2088	464	278	457	593	366	916	681	695	344	1040	205	593	185	215	149	1004	257	318	84	473	172	583	148	187	143	380	151	250	236	513	420	469	181	433	130	559	400	632	142	1279	327	613	418	1012
LBAL_05047	465	115	612	103	1663	280	173	262	183	122	443	272	284	185	594	108	172	74	103	79	784	157	149	31	99	67	204	68	82	38	101	47	91	73	193	98	175	55	106	65	153	109	589	76	1101	277	543	215	708
LBAL_05051	7	0	20	0	71	9	10	0	10	0	8	2	12	0	13	2	8	1	9	3	39	3	9	0	6	3	23	1	6	0	9	4	5	2	16	1	12	0	5	5	10	4	19	5	47	5	7	2	21
LBAL_05048	157	199	165	51	105	98	47	393	181	123	103	124	148	71	100	85	162	633	198	581	69	90	179	153	208	813	388	556	380	1506	240	621	555	927	338	884	321	547	213	685	192	263	50	39	97	55	63	72	97
LBAL_05049	33	94	22	4	33	27	2	29	40	1289	18	57	16	317	22	10	83	1437	32	382	29	37	57	719	40	1332	45	1144	21	1011	32	1335	716	2673	107	2732	77	1812	14	1123	29	1056	6	13	10	0	16	6	52
LBAL_05031	255	84	280	64	294	127	71	83	134	83	146	92	155	28	208	78	361	134	324	90	200	147	437	45	340	135	590	128	501	188	448	131	416	115	690	152	701	95	330	104	200	125	171	51	241	65	160	125	211
LBAL_05050	52	113	19	82	39	136	0	256	26	331	14	193	40	160	20	78	30	317	24	199	24	62	17	118	40	302	35	229	8	347	30	242	69	284	52	652	7	296	7	244	11	338	18	26	24	131	7	104	19
LBAL_05032	1445	1037	1900	1175	2128	2144	531	2951	835	1162	901	1427	884	531	1453	1714	1430	3427	725	1722	1381	2819	1040	3338	1113	2902	1446	1561	1009	1636	1196	4132	1630	3308	1850	11733	1387	3634	1088	2113	810	1846	880	867	1392	1331	916	1496	1301
LBAL_05052	211	117	313	149	531	449	100	277	174	327	190	197	201	159	361	240	242	220	186	49	294	191	208	35	165	136	245	83	187	116	208	88	148	113	310	158	337	80	207	129	169	278	139	147	297	211	162	230	315
LBAL_07835	0	0	0	0	0	0	0	0	0	0	0	0	6	0	0	0	0	0	0	0	0	0	0	0	0	0	0	0	0	0	2	0	0	0	0	0	0	0	0	0	0	0	0	0	2	0	6	0	0
LBAL_01361	0	0	0	0	0	0	0	0	0	0	0	0	0	0	0	0	0	0	0	0	0	0	0	0	0	0	0	0	0	0	0	0	0	0	0	0	0	0	0	0	0	0	0	0	0	0	0	0	0
LBAL_01362	0	0	0	0	0	0	0	0	0	0	0	0	0	0	0	0	0	0	0	0	0	0	0	0	0	0	0	0	0	0	0	0	0	0	0	0	0	0	0	0	0	0	0	0	0	0	0	0	0
LBAL_10925	0	0	0	0	0	0	0	0	0	0	0	0	0	0	0	0	0	0	0	0	0	0	0	0	0	0	0	0	0	0	0	0	0	0	0	0	0	0	0	0	0	0	0	0	0	0	0	0	0
LBAL_10926	0	0	0	0	0	0	0	0	0	0	0	0	0	0	0	0	0	0	0	0	0	0	0	0	0	0	0	0	0	0	0	0	0	0	0	0	0	0	0	0	0	0	0	0	0	0	0	0	0
LBAL_10298	0	0	0	0	0	0	0	0	0	0	0	0	0	0	0	0	0	0	0	0	0	0	0	0	0	0	0	0	0	0	0	0	0	0	0	0	0	0	0	0	0	0	0	0	0	0	0	0	0
LBAL_10300	0	0	0	0	0	0	0	0	0	0	0	0	0	0	0	0	0	0	0	0	0	0	0	0	0	0	0	0	0	0	0	0	0	4	0	1	0	0	0	0	0	0	0	0	0	0	0	0	0
LBAL_10299	0	0	0	0	0	0	0	0	0	0	0	0	0	0	0	0	0	0	0	0	0	0	0	0	0	0	0	0	0	0	0	0	0	0	0	0	0	0	0	0	0	0	0	0	0	0	0	0	0
LBAL_10301	0	0	0	0	0	0	0	0	0	0	0	0	0	0	0	0	0	0	0	0	0	0	0	0	0	0	0	0	0	0	0	0	0	0	0	0	0	0	0	0	0	0	0	0	0	0	0	0	0
LBAL_05443	2	0	7	0	9	0	4	0	2	0	4	0	1	0	8	2	2	4	1	0	5	0	13	2	1	0	5	0	0	0	1	0	5	0	4	0	7	0	2	0	15	0	3	1	9	0	3	2	1
LBAL_05442	8	0	0	1	1	2	0	0	0	0	0	0	0	0	0	0	0	0	0	0	0	1	0	0	0	0	0	0	0	0	0	0	0	0	0	0	0	0	0	0	0	0	0	0	2	3	0	0	0
LBAL_10120	4	5	16	17	5	42	0	38	4	22	7	18	12	20	10	22	12	10	23	10	10	24	14	6	14	2	16	7	8	25	26	4	30	12	52	16	27	11	13	6	1	8	7	22	10	15	15	62	34
LBAL_10100	18	3	31	6	20	10	2	18	15	4	10	2	9	1	9	7	19	6	22	17	10	11	35	4	25	1	27	5	27	18	27	7	18	13	52	2	45	5	35	6	4	1	3	1	11	3	14	9	20
LBAL_10086	362	130	469	119	428	342	156	266	203	105	278	148	228	81	280	152	284	187	179	175	269	218	261	113	232	144	335	157	351	406	257	165	256	174	362	371	372	222	266	180	302	120	165	88	324	137	201	176	288
LBAL_10101	157	4	207	6	345	52	73	46	81	16	65	0	93	4	123	14	153	37	81	138	211	26	124	7	122	45	237	38	69	129	140	51	94	232	163	110	204	67	129	78	107	20	157	8	221	18	156	19	205
LBAL_10119	0	0	2	2	1	0	0	0	0	0	0	0	0	0	4	0	0	0	3	0	0	0	2	0	0	0	0	0	0	0	0	0	0	0	0	0	0	0	0	0	2	0	0	0	4	0	0	0	0
LBAL_10087	324	183	311	137	357	179	107	450	133	130	259	163	346	80	325	97	247	74	192	44	202	47	223	22	194	67	223	40	173	138	205	65	219	73	364	155	350	95	211	77	187	127	192	32	326	112	214	228	380
LBAL_10088	684	340	667	229	642	385	265	857	281	265	480	349	489	210	740	229	487	148	360	87	365	166	405	29	366	87	607	106	275	226	423	124	272	151	618	291	758	111	349	191	268	331	360	81	591	151	513	451	684
LBAL_10089	410	657	624	471	440	596	193	1523	320	279	257	709	368	242	358	529	408	372	527	544	283	600	511	135	459	331	620	376	860	1282	539	526	577	835	760	656	850	334	574	424	315	481	269	238	318	250	254	516	408
LBAL_10090	6	4	16	0	7	15	1	14	5	4	4	11	11	2	32	6	6	17	24	276	3	22	41	17	5	8	22	20	94	237	18	30	57	325	23	50	37	48	9	12	10	6	9	8	24	21	5	1	47
LBAL_10091	471	152	465	88	423	163	154	191	379	101	249	247	362	73	261	152	270	169	210	126	305	131	256	73	256	221	390	160	201	263	287	230	264	332	357	319	267	132	227	170	349	158	190	80	198	95	170	139	270
LBAL_10102	254	65	375	52	391	155	159	190	194	75	194	133	176	32	251	112	277	108	261	213	369	194	248	82	224	114	395	85	323	244	244	123	309	321	457	288	417	132	172	102	180	84	210	66	320	86	202	108	236
LBAL_10092	451	56	522	46	416	51	191	141	247	28	254	71	373	20	354	56	294	68	224	135	298	69	264	43	279	75	528	58	332	125	310	116	261	220	475	141	477	112	352	92	235	48	261	31	301	63	263	95	352
LBAL_10103	208	112	176	110	154	102	72	221	114	20	68	158	116	25	122	127	113	78	95	80	73	102	133	45	136	70	195	38	111	128	113	130	95	105	146	79	187	72	99	62	90	67	92	64	153	54	81	86	104
LBAL_10117	160	59	150	57	230	122	33	137	93	32	79	143	115	12	83	53	152	67	104	80	69	115	141	11	146	87	192	97	143	140	188	100	150	105	180	134	198	52	136	77	75	45	41	38	115	64	44	66	115
LBAL_10104	190	11	151	4	239	6	51	2	96	136	98	0	136	37	121	11	166	538	183	194	170	8	178	380	123	519	163	465	237	152	183	536	386	759	294	1190	225	726	153	507	73	127	53	0	137	8	76	15	129
LBAL_10093	14	0	11	0	8	0	7	0	11	0	3	0	10	0	5	0	19	0	5	0	9	0	4	0	15	0	18	0	0	0	9	1	11	1	18	0	16	0	4	0	7	1	0	0	7	0	9	4	8
LBAL_10123	0	0	0	0	0	0	0	0	0	0	0	0	0	0	0	0	0	0	2	0	0	0	2	0	0	0	2	0	0	0	1	0	0	4	0	0	0	0	0	2	0	0	2	0	2	0	0	0	0
LBAL_10105	194	3467	233	3183	5	1177	0	386	78	8467	16	8747	13	4907	7	1635	96	6501	111	161	1	2537	378	458	295	6575	2326	3021	24	796	923	3063	447	956	530	2747	162	1432	339	4393	54	11607	23	969	2	2747	8	4109	384
LBAL_10094	409	136	631	187	802	380	187	376	204	123	295	288	230	80	407	209	316	213	326	295	651	418	384	97	368	167	456	114	637	667	427	245	391	472	633	428	591	225	361	180	223	183	331	142	538	143	328	194	398
LBAL_10106	267	165	372	120	371	234	85	175	183	93	198	351	221	76	214	139	298	206	416	121	246	189	356	61	269	175	385	96	674	330	352	219	308	229	632	277	584	146	288	174	248	152	219	71	338	112	190	181	214
LBAL_10107	1727	1568	3187	2595	3915	8209	648	3939	832	1605	1131	2189	837	731	2283	4885	2023	2259	2015	2395	2701	6669	2505	521	2089	2211	2874	2380	3338	3461	2912	1831	1974	4381	3386	4332	4239	2295	2150	1480	979	2789	1615	2320	3583	3782	1391	3375	2395
LBAL_10095	1591	418	2103	322	2117	1036	680	832	926	309	786	534	1161	166	1388	503	907	498	1012	709	1262	786	1159	280	904	441	1449	399	1221	1198	1081	607	1015	1087	1657	1132	1538	598	1050	515	1004	431	1166	301	1658	360	1211	641	1613
LBAL_10108	55	0	115	2	99	26	24	12	28	4	23	8	44	0	52	1	30	6	55	8	64	14	68	0	39	4	82	2	93	38	65	2	38	31	101	21	126	10	44	4	36	0	49	6	95	4	61	7	83
LBAL_10109	89	14	180	11	336	30	41	108	24	19	60	20	46	3	141	37	41	3	63	16	207	33	65	11	43	25	49	8	74	56	49	19	52	51	81	57	73	31	25	21	19	8	121	5	185	25	136	35	152
LBAL_10110	403	40	1011	43	1790	209	317	631	127	47	359	91	245	17	760	96	207	60	171	116	968	89	224	53	151	75	222	82	433	266	193	95	239	183	424	162	364	111	188	91	118	50	694	26	916	70	708	140	800
LBAL_10096	293	75	252	58	189	75	87	107	182	61	174	114	237	27	150	48	256	171	272	249	103	48	271	66	237	111	352	102	384	192	330	174	289	390	382	256	417	121	213	102	189	71	118	27	170	34	143	49	172
LBAL_10111	77	24	82	15	72	31	21	25	56	18	51	29	55	16	64	21	65	39	82	44	31	34	98	18	92	30	119	51	86	69	76	48	85	133	130	77	112	33	57	26	75	36	58	9	57	33	37	12	84
LBAL_10097	76	0	76	1	49	2	18	2	54	1	36	2	46	0	70	0	46	12	23	0	52	1	23	0	35	0	79	1	6	0	37	0	19	3	55	1	72	4	36	0	44	1	38	0	63	1	48	2	67
LBAL_10098	467	2	455	6	460	10	178	12	352	15	298	4	391	3	506	2	617	5	228	10	429	4	351	6	533	22	864	20	100	19	332	15	153	29	502	20	533	18	351	21	356	4	229	2	437	0	270	4	472
LBAL_10112	1857	373	1475	336	1125	244	453	105	1451	84	861	594	1355	37	1059	252	950	64	561	122	596	327	697	28	778	85	1026	73	652	318	869	101	459	246	1080	134	1208	97	841	45	1429	109	515	130	946	114	718	261	1125
LBAL_10113	1125	123	954	124	640	120	338	173	912	126	680	140	979	72	596	125	629	92	264	109	400	136	528	52	618	110	793	83	384	214	495	100	352	157	687	201	737	98	511	99	867	168	381	64	476	67	424	128	659
LBAL_10122	102	24	147	13	149	32	26	37	59	0	59	42	59	7	67	16	102	19	132	67	61	50	107	21	141	26	154	37	146	66	127	66	96	125	149	46	188	20	160	33	57	4	85	42	92	29	48	24	74
LBAL_10114	593	200	474	139	478	161	152	342	327	109	222	210	357	67	321	146	519	214	428	286	211	249	524	111	491	105	674	118	441	424	472	186	456	431	707	297	679	158	424	167	425	130	190	87	359	60	300	161	429
LBAL_10115	53	5	58	6	98	31	12	19	21	6	18	10	26	6	47	13	47	19	65	6	59	41	99	7	41	10	96	29	92	33	82	39	88	27	131	54	127	30	44	10	18	12	39	12	61	4	41	6	40
LBAL_10099	59	4	81	17	144	95	40	47	38	6	23	6	73	12	94	20	57	62	88	56	85	102	94	28	52	26	114	30	186	172	62	35	151	136	128	103	105	30	30	30	58	28	67	47	90	22	74	41	59
LBAL_10118	188	59	201	23	206	30	43	17	77	22	75	29	60	18	114	77	120	60	156	118	102	64	137	36	133	48	247	54	127	38	130	131	143	340	192	169	201	62	101	69	87	37	103	49	159	26	62	63	161
LBAL_10121	908	571	1068	309	614	354	227	449	596	385	557	499	748	341	465	357	854	404	518	319	319	401	636	119	851	491	1083	439	501	259	776	453	640	575	856	514	1027	348	732	308	718	973	241	205	535	285	380	378	670
LBAL_10116	241	124	315	127	240	284	82	283	130	56	171	218	169	79	201	233	232	114	195	122	206	195	185	71	194	127	260	108	282	160	233	171	186	177	355	183	324	64	185	110	187	133	178	121	262	145	140	184	198
LBAL_00708	0	0	0	0	0	0	0	0	0	0	0	0	0	0	0	0	0	0	0	0	0	0	0	0	0	0	0	0	0	0	0	0	0	0	0	0	0	0	0	0	0	0	0	0	0	0	0	0	0
LBAL_05780	0	0	0	0	0	0	0	0	0	0	0	0	0	0	0	0	0	0	0	0	0	0	0	0	0	0	0	0	0	0	0	0	0	0	0	0	0	0	0	0	0	0	0	0	0	0	0	0	0
LBAL_05781	22	63	23	268	7	286	1	47	0	0	6	274	10	14	14	75	0	0	0	0	14	98	0	1	0	1	0	0	0	0	0	0	0	0	0	0	0	0	0	0	0	4	3	18	0	18	2	214	6
LBAL_06482	0	0	0	0	0	0	0	0	0	0	0	0	0	0	0	0	0	0	0	0	0	0	0	0	0	0	0	0	0	0	0	0	0	0	0	0	0	0	0	0	0	0	0	0	0	0	0	0	0
LBAL_00631	0	0	0	0	0	0	0	0	2	0	0	0	0	0	0	0	0	0	0	0	0	0	0	1	0	0	0	0	0	0	0	0	0	0	0	0	0	0	0	0	0	0	0	0	0	0	0	0	0
LBAL_00632	0	0	5	0	3	0	0	0	4	0	0	0	0	0	4	0	0	0	4	0	2	0	2	3	1	5	2	0	0	21	0	0	10	7	2	0	2	0	0	1	7	0	1	0	2	0	3	0	2
LBAL_09904	0	15	1	8577	3	16565	0	2941	4	2	0	3830	0	5	0	3674	8	0	0	0	6	17634	0	0	2	0	3	0	0	2	0	0	10	9	0	0	2	0	0	0	0	0	0	6924	2	6583	0	11122	0
LBAL_08027	462	417	913	548	1398	862	241	333	244	221	336	780	430	175	881	602	432	120	284	185	783	623	316	46	281	134	396	149	332	250	420	235	348	252	599	280	624	131	291	141	297	368	668	318	995	372	631	528	765
LBAL_08012	37	42	38	20	57	47	7	82	47	54	17	30	33	25	24	43	27	68	51	95	54	31	55	48	30	66	56	37	43	112	22	72	77	173	74	123	65	52	25	77	28	79	57	18	58	31	11	62	23
LBAL_08028	151	128	226	150	421	154	56	120	88	55	74	158	130	65	223	156	131	54	84	52	231	187	104	10	68	55	122	22	112	54	94	71	130	73	173	78	214	41	90	52	69	107	163	53	251	72	178	99	216
LBAL_08013	491	242	684	220	552	364	210	472	280	263	323	326	353	157	480	205	371	168	256	225	375	295	302	66	289	172	411	207	322	449	327	277	317	380	508	429	501	237	273	208	273	320	293	143	448	147	354	412	522
LBAL_08014	36	0	44	15	104	39	22	10	30	11	20	16	37	14	27	25	16	12	19	13	50	33	35	10	23	17	14	8	26	29	8	10	43	25	38	18	44	17	27	14	26	14	40	8	84	8	35	31	48
LBAL_08029	234	56	288	20	262	90	103	301	189	228	178	79	193	66	226	16	259	342	308	776	237	56	297	137	250	360	303	217	359	1175	228	280	329	581	398	683	391	265	241	316	155	178	123	22	278	40	182	45	243
LBAL_08030	11	2	6	2	6	3	1	11	7	11	2	3	14	4	12	2	12	16	12	29	8	2	17	3	12	11	13	8	12	46	9	13	9	14	5	24	5	14	11	8	6	4	2	0	18	1	9	1	14
LBAL_08015	58	24	42	18	51	16	13	60	34	12	36	45	65	32	29	24	123	30	115	174	10	44	112	18	86	58	140	36	168	91	102	66	150	319	164	114	192	72	121	33	27	68	15	8	32	30	30	23	17
LBAL_08031	83	0	85	0	57	0	21	4	94	0	74	0	96	0	87	0	35	3	28	22	49	0	35	1	24	10	65	9	10	141	38	4	53	163	67	12	73	9	39	24	72	0	28	0	65	0	55	0	90
LBAL_08016	5	0	11	0	8	1	4	1	0	0	4	0	1	0	5	0	0	8	9	5	2	1	7	4	4	2	6	4	26	12	1	3	5	6	10	13	11	8	7	2	4	6	4	2	3	2	13	0	2
LBAL_08032	2080	2188	6242	4076	7457	16675	1379	8721	1127	2894	1772	2770	1283	1207	3743	7922	3787	5623	4456	5594	4696	9481	4684	2471	3456	5298	5628	6103	7644	8324	4601	5203	6504	10300	6923	10309	7100	5826	3972	4274	1178	3432	3135	3866	5313	5105	2795	7099	3736
LBAL_08017	2446	1153	4860	1771	3431	3970	1190	5132	992	1062	1738	1298	1795	660	3277	2828	3284	1472	5551	5285	3233	5024	5363	1048	3406	2012	4078	1299	13094	7283	4137	2552	5633	5935	8136	5132	6659	2194	4539	2201	1147	1506	2480	1779	3125	2020	2287	2356	2918
LBAL_08033	47	0	83	2	44	17	17	14	26	7	35	6	55	6	58	15	51	18	43	7	66	23	58	5	64	6	40	0	33	23	33	12	39	14	86	14	70	20	27	13	35	22	40	10	77	14	44	15	41
LBAL_08044	418	220	432	83	356	134	253	1561	313	255	243	251	372	136	331	179	428	503	420	348	278	90	445	153	411	467	574	317	274	507	394	439	488	952	698	770	550	562	362	342	356	316	220	26	328	77	237	131	358
LBAL_08045	293	76	352	44	407	118	123	166	229	64	192	110	259	22	298	73	201	96	204	149	237	86	229	71	175	92	312	71	279	319	254	110	155	249	318	270	339	138	200	96	216	71	234	36	313	61	194	70	301
LBAL_08034	203	198	285	137	333	198	78	179	78	81	121	178	81	54	133	188	250	97	327	371	215	328	408	70	250	116	311	120	593	176	330	208	410	652	508	307	457	128	345	110	133	191	143	102	251	135	176	251	239
LBAL_08018	144	57	358	78	335	194	124	238	153	54	148	97	139	55	232	116	429	119	650	299	153	169	591	81	305	162	481	126	1217	776	443	235	696	389	930	397	836	164	431	158	98	76	162	71	246	57	217	159	261
LBAL_08035	226	27	242	25	194	106	71	66	163	15	133	55	164	23	186	59	417	59	180	44	132	97	264	28	315	51	331	66	151	152	302	96	179	117	407	98	339	73	258	48	161	46	93	43	174	43	109	57	174
LBAL_08036	1677	938	1143	688	808	1068	123	1955	447	607	712	538	1000	269	1006	756	115	272	48	2264	450	544	43	14	42	153	97	435	87	2938	101	127	117	2297	109	1249	84	180	23	155	787	741	418	285	651	279	373	508	900
LBAL_08037	81	103	65	145	119	853	43	637	54	237	30	105	42	48	47	99	62	60	27	82	69	708	47	37	40	29	68	17	68	95	52	49	71	138	101	106	72	69	67	36	55	69	69	315	37	431	32	304	63
LBAL_08038	549	144	713	125	882	313	178	380	360	172	379	187	438	80	634	143	472	256	462	292	631	253	415	115	403	227	529	152	437	432	391	284	369	553	707	521	648	314	376	170	381	139	391	98	666	174	352	222	605
LBAL_08046	266	60	319	16	311	32	115	30	175	0	139	28	234	8	215	22	245	19	226	43	122	22	176	8	140	4	359	32	202	68	173	40	219	52	217	27	339	24	141	18	237	22	96	18	225	34	164	26	270
LBAL_08019	420	99	600	104	967	353	168	172	186	104	294	197	290	40	454	113	256	150	208	164	517	251	204	46	234	145	277	106	301	304	241	130	248	261	297	184	403	169	201	117	295	115	294	109	612	142	385	158	513
LBAL_08047	0	0	0	0	0	0	2	0	0	0	0	0	0	0	0	0	0	1	0	0	0	0	0	0	0	0	1	0	1	0	0	2	0	0	1	0	0	0	0	0	0	0	1	0	0	0	0	0	0
LBAL_08039	0	0	0	0	0	0	0	0	0	0	0	0	0	0	0	0	0	0	0	0	0	0	0	0	0	0	0	0	0	0	0	0	0	0	0	0	0	0	0	0	0	0	0	0	0	0	0	0	12
LBAL_08020	0	0	0	0	1	0	0	0	0	0	0	0	2	0	0	0	0	0	0	0	0	0	0	0	2	0	0	0	2	0	0	0	0	0	0	0	0	0	0	0	0	0	0	0	0	0	0	1	2
LBAL_08040	1	0	0	0	19	0	0	0	0	0	0	0	0	0	2	0	1	0	4	0	4	0	0	0	4	0	0	0	7	0	2	0	2	0	5	0	2	0	2	0	0	0	2	0	4	0	10	0	2
LBAL_08021	2	0	11	0	35	0	4	0	0	0	2	0	10	0	10	0	3	0	15	0	16	0	6	0	6	6	2	10	14	4	0	0	18	0	10	10	21	6	10	4	0	0	4	0	32	0	13	0	15
LBAL_08022	936	41	1428	53	1703	102	299	93	725	25	655	73	818	35	1091	47	647	47	636	4	1237	56	479	5	690	10	873	12	1050	45	537	22	567	30	869	23	658	20	568	13	703	44	700	38	1336	58	798	82	1139
LBAL_08041	21	24	43	14	36	98	20	91	23	11	16	11	28	8	41	57	51	53	89	46	17	33	62	27	48	56	70	56	147	59	93	52	103	144	128	93	84	34	71	32	18	35	17	36	47	18	15	63	24
LBAL_08023	3067	1323	5341	1403	8722	3368	1421	5112	1798	3753	2867	2053	2508	1524	4707	1394	2122	3307	2695	960	4342	1487	2796	174	2136	2753	2206	1554	2116	2163	1951	1043	2375	1449	4116	1080	3779	579	2037	2246	2054	4054	3047	883	6580	1643	4242	2706	5286
LBAL_08024	254	33	395	49	691	100	90	171	151	122	223	71	238	67	219	49	203	146	273	53	364	68	374	18	195	97	258	63	185	90	187	51	274	76	512	55	483	35	216	85	185	105	296	56	468	76	231	96	326
LBAL_08042	254	44	343	34	486	78	83	104	112	53	162	79	138	31	267	64	183	61	167	67	268	90	196	14	194	52	231	67	133	71	212	64	194	72	324	72	295	43	188	54	149	48	205	60	375	32	178	76	249
LBAL_08025	21	6	51	11	49	20	5	14	23	7	15	21	24	3	40	2	15	19	14	30	16	8	6	5	18	13	28	13	9	34	25	15	22	28	45	27	34	7	32	16	22	12	8	0	33	5	25	11	32
LBAL_08043	5	175	4	27	4	149	5	720	6	310	1	172	4	221	2	87	160	202	11	632	8	108	24	14	61	265	59	249	2	59	21	127	320	1601	11	145	10	81	27	316	1	204	4	34	7	85	0	206	14
LBAL_08026	0	0	0	0	5	0	0	0	0	7	0	0	0	6	0	0	0	0	0	0	4	1	2	0	1	1	2	0	3	0	0	0	2	0	4	0	0	0	0	0	0	4	0	0	2	0	6	0	1
LBAL_07458	0	0	0	0	0	0	0	0	0	0	0	0	0	0	0	0	0	0	0	0	0	0	0	0	0	0	0	0	0	0	0	0	0	0	0	2	0	0	0	0	0	0	0	0	0	0	0	0	0
LBAL_07459	0	0	0	0	0	0	4	0	0	0	0	0	0	0	0	0	0	0	0	0	0	0	0	0	0	0	0	0	0	0	0	0	0	0	0	0	0	0	0	0	0	0	0	0	0	0	0	0	0
LBAL_10265	117	174	117	133	81	167	34	127	72	410	48	178	73	283	126	71	93	237	26	234	63	87	16	14	45	180	29	126	26	200	37	250	45	117	51	378	60	133	54	195	44	168	44	16	59	87	57	82	57
LBAL_00399	168	33	217	30	183	45	56	56	82	37	101	45	115	6	159	23	72	32	95	47	122	28	101	29	128	16	135	16	118	61	78	56	77	101	175	89	132	45	107	58	84	23	95	13	153	40	144	18	150
LBAL_12766	4	1	10	2	16	0	0	5	10	0	6	0	1	0	5	2	7	0	0	2	4	2	7	0	6	0	20	4	13	15	23	5	10	9	30	12	15	4	5	0	2	1	5	0	16	8	9	8	4
LBAL_12834	85	5	129	6	183	18	39	7	68	7	88	4	116	9	142	8	94	20	136	37	121	10	168	11	115	22	140	5	179	63	104	18	92	36	168	64	186	20	117	31	96	8	61	3	150	9	96	6	133
LBAL_12835	8	4	10	2	9	13	2	4	0	6	2	8	2	2	5	8	0	1	2	4	9	20	0	6	9	0	6	6	6	14	1	3	6	10	8	18	7	10	7	0	6	22	7	2	26	8	2	10	8
LBAL_12823	33	252	17	105	27	163	0	308	23	552	22	383	9	300	10	160	69	112	175	42	4	187	159	0	38	37	31	58	153	131	114	68	148	117	235	27	153	47	64	55	30	679	5	116	10	98	7	382	14
LBAL_12836	9	2	6	4	15	9	4	10	4	15	1	9	6	4	1	2	1	108	3	110	3	5	1	94	8	49	2	79	6	23	6	125	26	73	15	322	14	291	0	76	1	6	8	8	13	3	0	9	10
LBAL_12837	0	0	0	2	0	1	0	4	0	2	0	0	0	3	1	0	1	25	2	39	0	0	0	26	0	29	2	19	0	13	1	59	14	35	0	109	0	86	0	31	0	1	0	0	4	4	0	0	0
LBAL_12838	161	1	425	13	831	107	117	153	57	7	184	30	90	16	337	31	118	37	146	101	585	112	147	25	105	23	212	30	256	193	159	52	163	59	231	136	235	82	134	37	55	6	454	29	596	52	294	39	360
LBAL_12824	773	90	1314	308	2221	603	377	866	371	164	624	261	507	133	1013	252	542	252	582	414	1374	345	729	281	480	211	693	214	826	529	580	336	460	502	930	856	722	512	460	332	352	126	1000	110	1619	289	953	364	1149
LBAL_12839	164	59	156	58	94	119	34	84	118	46	95	50	93	22	102	92	131	54	76	67	83	110	144	20	127	88	185	78	142	132	138	82	200	113	179	120	158	34	139	81	161	54	63	56	76	46	68	81	116
LBAL_12840	185	60	182	29	187	45	77	103	117	51	98	41	93	40	129	28	207	81	250	90	103	51	206	54	147	91	244	88	361	112	167	129	185	193	322	165	281	77	208	91	90	76	88	19	128	29	58	72	130
LBAL_12825	483	59	568	58	496	135	196	104	369	58	276	55	400	37	335	52	386	160	321	262	227	79	399	51	420	196	485	148	245	245	363	239	323	363	549	401	559	187	553	162	425	101	257	41	367	45	315	114	406
LBAL_12841	33964	101777	7494	38461	4945	11488	1359	19490	1269	3621	3631	66154	9548	15008	9337	23525	2524	261	2028	88	2428	1413	1905	50	2049	202	2185	67	2686	322	2073	70	1171	156	3378	272	2948	93	1894	123	1331	3350	2218	2543	2762	1149	2278	15286	3696
LBAL_12842	82	91	94	46	152	84	26	42	67	37	14	153	58	37	215	62	183	56	264	209	78	105	142	24	153	43	489	90	119	76	235	68	664	1016	964	289	622	146	306	45	91	87	126	42	81	44	44	80	89
LBAL_12826	427	829	381	230	311	204	120	333	177	68	146	487	189	104	199	113	356	178	313	211	230	208	401	109	281	205	434	177	537	540	374	320	418	389	559	301	523	171	271	168	182	170	182	71	191	119	194	218	244
LBAL_12846	181	266	106	177	128	113	54	56	50	9	68	490	60	31	85	61	63	16	65	23	60	91	85	18	70	39	140	28	121	27	105	52	109	72	128	54	143	37	83	37	70	26	32	40	98	30	72	125	48
LBAL_12843	522	1058	167	536	127	224	77	150	153	78	94	595	282	147	143	207	153	78	162	87	109	207	221	57	149	67	262	80	219	143	188	76	146	156	239	112	254	57	164	76	141	144	134	149	125	98	79	263	135
LBAL_12827	1109	662	1094	453	1004	326	364	633	642	224	555	763	694	202	718	220	684	355	470	351	699	283	507	298	563	280	803	324	592	714	534	459	557	701	798	859	881	397	488	381	632	306	534	155	683	176	493	355	656
LBAL_12828	10191	2697	13648	1560	14290	2196	3911	5590	6855	4780	7444	3893	8606	2839	10683	1213	10052	2575	4403	2116	7741	1458	5505	662	8589	2131	9561	1672	5654	2594	6739	1833	4812	3857	10467	4488	9319	2029	7299	2087	6646	5276	6745	675	11594	1570	7892	2965	11190
LBAL_12844	198	17	352	2	384	2	118	48	129	22	106	30	179	9	184	14	163	23	90	36	211	18	65	8	142	12	201	31	111	26	115	17	75	66	139	49	198	31	81	33	182	28	173	5	494	6	234	17	307
LBAL_12829	681	225	881	96	856	136	272	302	482	410	465	322	515	197	646	83	752	223	280	154	408	125	411	57	672	236	665	160	370	181	569	165	385	294	746	309	587	135	454	267	427	440	451	53	681	111	551	232	755
LBAL_12830	4839	3596	9219	1997	14190	4287	3659	13515	2067	2044	4740	4503	4018	1444	8181	2641	2852	971	2591	1553	5892	2747	3000	486	2906	888	2605	605	2550	1772	2674	905	2178	1866	5505	2087	3995	1213	2699	931	1535	2581	4941	1235	8164	2565	5758	3729	7511
LBAL_12831	168	13	204	37	314	56	28	58	33	31	43	28	59	4	78	28	274	316	65	3915	132	110	40	100	192	284	235	261	18	235	28	51	401	3734	34	248	32	70	80	627	46	23	114	90	134	70	157	83	63
LBAL_12845	3	0	19	21	11	31	0	13	0	2	2	0	4	5	3	37	0	51	0	46	3	62	8	35	11	8	0	7	6	0	5	23	2934	13794	64	91	32	20	3	7	1	0	2	13	2	11	2	21	4
LBAL_12832	0	0	10	1	3	1	2	0	0	0	0	1	0	0	0	2	3	0	0	20	3	13	1	1	7	0	1	2	2	8	4	2	27	44	6	5	1	1	2	0	2	0	3	0	5	8	4	0	0
LBAL_12833	8	6	8	0	9	4	3	7	16	292	0	2	20	38	4	2	38	409	32	54	3	0	89	263	33	185	80	255	38	281	39	80	1437	5394	95	386	60	247	59	96	29	293	4	2	8	2	5	8	4
LBAL_09911	0	0	0	0	0	0	0	0	0	0	0	0	0	0	0	0	0	0	0	0	0	0	0	0	0	0	0	0	0	0	0	0	0	0	0	0	0	0	0	0	0	0	0	0	0	0	0	0	0
LBAL_09910	0	0	0	0	0	0	0	0	0	0	0	0	0	0	0	0	0	0	0	0	0	0	0	0	0	0	0	0	0	0	0	0	0	0	0	0	0	0	0	0	0	0	0	0	0	0	0	0	0
LBAL_08765	482	446	439	313	345	248	147	437	490	241	272	390	414	131	308	356	516	278	478	329	215	383	408	154	445	318	535	214	522	434	547	407	437	607	628	441	629	249	425	168	462	389	208	138	208	217	173	484	279
LBAL_08766	91	10	143	13	185	40	47	44	103	12	76	32	65	6	54	37	70	39	66	51	77	26	92	14	84	10	158	43	127	52	78	38	65	122	135	77	113	37	72	28	90	26	54	4	116	4	53	33	96
LBAL_01975	0	0	3	8	3	5	0	0	2	0	2	0	2	2	0	0	2	0	0	0	0	8	0	0	0	0	6	0	8	2	0	0	0	0	0	0	0	0	0	0	0	0	0	4	0	4	0	6	0
LBAL_07463	5	0	28	0	13	0	4	0	0	0	14	2	19	0	10	1	0	0	2	0	19	0	7	0	2	0	3	8	0	0	0	0	0	8	4	2	1	0	3	0	14	0	7	0	23	0	11	4	16
LBAL_07464	0	0	1	0	0	0	1	0	0	0	0	0	0	0	0	0	0	0	0	0	8	0	3	0	0	0	2	0	0	0	0	0	0	0	0	0	0	0	0	0	1	0	0	0	0	0	1	0	5
LBAL_07465	0	0	15	0	0	0	0	1	0	0	1	0	5	0	0	0	1	0	0	0	3	0	6	0	0	0	0	0	0	0	0	0	0	1	0	0	0	0	1	0	3	0	0	0	0	0	0	0	6
LBAL_07466	0	0	0	0	0	0	0	0	0	0	6	0	0	0	0	0	0	0	0	0	6	0	0	0	0	0	0	0	0	0	0	0	0	0	0	0	0	0	0	0	4	0	0	0	1	0	0	1	5
LBAL_08795	0	0	1	0	0	0	0	0	0	0	0	0	0	0	0	0	0	0	0	0	0	0	0	0	0	0	0	0	0	0	0	0	0	0	0	0	0	0	0	0	0	0	0	0	0	0	0	0	0
LBAL_08796	0	0	0	0	0	0	0	0	0	0	0	0	0	0	0	0	0	0	0	0	0	0	0	0	0	0	0	0	0	0	0	0	0	0	0	0	0	0	0	0	0	0	0	0	0	0	0	0	0
LBAL_12893	15	0	6	0	7	0	2	0	4	0	2	0	33	0	18	0	10	0	6	0	8	0	12	0	6	0	12	0	8	2	6	0	2	0	4	0	20	0	6	0	24	0	0	0	16	0	15	0	16
LBAL_10281	16	59	8	40	2	102	0	0	0	1	4	153	2	4	17	89	6	9	0	0	2	55	0	0	0	0	12	2	0	0	0	0	0	0	0	0	0	0	0	0	4	20	0	46	1	109	2	191	5
LBAL_07882	0	1	60	32	21	0	30	231	7	1	11	33	65	68	10	5	3	1	32	35	82	42	2	2	5	4	10	0	1	11	6	0	4	3	6	2	16	13	10	7	15	20	39	13	20	36	18	33	49
LBAL_07861	30	18	722	597	169	108	66	69	43	57	194	373	81	1	70	31	27	11	191	106	663	678	79	19	110	42	65	32	130	170	37	29	60	76	69	60	118	133	574	165	264	143	567	269	427	276	283	410	534
LBAL_07869	50	0	51	0	59	0	29	0	26	0	49	2	57	0	77	0	69	4	18	0	45	0	39	0	39	2	50	1	27	1	35	0	29	0	53	0	59	0	38	0	37	0	42	0	60	0	36	1	57
LBAL_07870	1074	3	939	2	1255	6	419	32	805	10	806	8	1045	8	1084	0	924	3	552	1	695	8	531	0	660	0	1087	0	717	26	589	8	377	6	902	2	1059	4	667	2	755	10	508	2	1004	5	880	10	1085
LBAL_07862	52	0	45	0	66	0	17	0	16	0	20	0	50	0	47	0	33	0	20	0	46	1	32	0	48	0	86	0	37	0	24	0	7	0	45	0	60	0	33	0	53	6	29	0	62	2	41	0	89
LBAL_07887	51	1	55	1	93	0	24	0	35	0	18	0	55	2	79	0	38	0	25	0	32	0	42	0	45	6	93	0	56	0	39	0	11	3	35	0	75	0	37	0	62	0	37	0	52	0	42	1	79
LBAL_07863	7	9	19	1	33	1	10	0	13	89	31	8	17	25	26	6	18	5	16	8	21	1	25	0	24	36	49	29	0	0	16	10	3	0	5	27	34	0	22	8	38	75	8	0	22	4	23	5	42
LBAL_07881	11	0	5	0	9	0	3	0	0	0	2	0	15	0	11	0	5	1	2	0	3	0	5	0	9	0	20	0	0	0	1	1	1	0	3	0	9	0	9	0	1	0	5	0	13	0	8	0	3
LBAL_07864	21	0	33	0	48	0	20	0	21	0	16	0	51	0	44	0	30	0	19	0	19	0	39	0	50	0	89	0	2	0	24	0	16	0	58	2	61	0	37	0	54	0	21	0	57	0	33	0	52
LBAL_07865	32	0	58	0	79	0	31	0	17	0	14	0	43	0	59	0	62	0	16	0	39	0	31	0	47	0	102	0	15	0	21	1	8	0	69	0	68	0	51	1	34	0	49	0	66	0	53	0	89
LBAL_07871	31	0	60	0	139	0	15	0	24	0	18	0	56	0	99	0	62	0	32	0	56	0	62	0	54	0	134	1	6	0	40	0	26	0	59	0	101	1	69	0	31	0	37	0	118	0	86	0	142
LBAL_07872	516	169	892	360	1026	900	306	461	269	188	259	225	432	160	772	439	391	162	272	243	530	536	303	111	292	95	384	125	293	287	370	250	371	349	633	407	372	105	350	221	402	268	368	308	702	390	410	557	689
LBAL_07873	82	13	105	63	136	82	24	45	25	11	27	26	58	25	100	89	31	28	41	39	58	58	49	28	43	28	40	2	48	48	66	46	35	54	61	31	44	15	43	36	35	28	52	41	92	40	51	58	75
LBAL_07874	47	2	38	5	52	15	16	21	31	10	37	13	48	9	30	4	28	5	16	24	27	5	28	7	30	8	37	4	29	23	18	14	27	39	39	21	48	3	32	4	41	4	20	7	19	2	24	12	61
LBAL_07875	60	4	48	5	47	15	21	13	35	5	34	15	67	2	38	3	34	8	19	25	28	10	34	5	34	6	47	12	32	30	28	18	29	39	54	24	65	6	39	5	44	11	40	1	34	1	17	7	53
LBAL_07866	3	0	6	0	20	0	4	0	1	1	0	0	2	0	2	0	1	0	0	0	10	14	1	0	0	0	2	0	2	0	0	0	0	3	2	2	4	0	0	0	0	1	13	2	8	0	2	2	4
LBAL_07876	2160	804	2299	779	2443	1340	809	1766	1376	766	1145	1387	1519	634	1852	744	2245	781	2058	693	1867	1170	2482	418	2075	666	2741	589	2202	1530	2320	799	1925	1309	3783	1477	3682	751	2196	667	1406	953	1402	566	2211	1271	1576	1254	2163
LBAL_07885	9	0	17	2	26	0	3	2	4	3	2	1	12	5	13	2	17	13	23	3	16	2	43	4	10	1	28	3	11	1	10	4	7	8	13	6	30	3	18	2	17	0	23	1	13	2	5	4	13
LBAL_07884	8	0	5	1	3	0	0	0	3	0	1	2	5	0	3	0	5	2	8	0	7	0	7	0	9	0	15	0	5	0	5	0	8	4	5	2	8	1	5	1	0	0	4	1	5	0	4	2	6
LBAL_07883	4	0	6	1	8	0	1	0	6	0	6	4	5	1	20	0	9	0	17	0	21	1	3	1	11	5	7	0	13	1	9	0	1	1	6	0	17	0	9	0	9	0	4	3	16	2	4	0	11
LBAL_07886	9	0	9	0	8	0	0	0	10	0	5	0	11	2	12	0	8	0	0	2	4	3	5	0	5	1	14	0	4	0	1	1	31	50	42	34	6	2	3	0	9	0	5	2	5	0	15	8	0
LBAL_07877	39	12	89	18	95	6	18	8	35	0	33	10	41	3	49	13	65	14	36	26	36	22	48	15	48	11	59	10	67	32	64	25	245	167	317	135	47	2	48	10	20	16	36	8	61	4	41	9	48
LBAL_07867	363	62	351	87	262	79	128	72	205	20	239	60	229	8	212	54	270	107	189	166	175	144	318	58	234	87	315	61	203	156	249	130	231	221	298	173	332	88	214	90	277	52	176	66	228	54	210	77	245
LBAL_07878	135	112	165	67	162	70	52	92	74	43	70	92	122	29	87	65	143	115	165	178	83	100	174	50	164	83	295	94	274	173	195	145	209	254	244	133	227	63	135	111	127	77	64	31	66	29	26	118	137
LBAL_07889	79	47	55	20	55	36	4	30	29	7	16	25	25	12	27	21	53	30	49	38	29	35	74	12	73	39	86	9	101	46	75	67	59	82	105	51	69	27	51	20	61	35	22	14	35	6	16	17	32
LBAL_07888	44	5	39	7	82	9	15	13	22	0	26	8	7	4	31	17	32	12	28	23	38	24	32	4	34	6	62	20	34	38	46	6	24	16	58	27	100	4	19	15	18	2	34	3	53	14	17	9	35
LBAL_07880	90	13	93	20	56	25	22	27	50	14	40	17	30	4	48	12	41	15	49	44	24	47	42	10	40	34	41	13	58	58	80	32	46	72	83	65	65	38	47	35	69	11	33	28	45	8	44	20	54
LBAL_07879	398	260	571	208	706	490	212	953	268	254	276	345	315	110	481	340	406	256	299	200	321	440	326	126	328	272	442	197	450	549	324	300	497	324	552	515	498	232	278	252	290	319	309	214	375	207	307	378	466
LBAL_07868	271	79	576	100	533	170	218	330	207	33	201	75	317	75	423	93	369	114	498	258	324	186	454	54	315	102	494	64	406	552	463	146	366	255	618	216	565	107	325	121	189	86	243	60	461	100	385	133	469
LBAL_10084	6	6	12	0	12	0	2	0	0	0	0	2	2	0	8	0	1	0	10	4	5	2	2	0	9	0	6	0	6	0	2	0	2	10	16	10	1	0	0	0	0	6	6	7	15	4	13	2	6
LBAL_12195	0	0	0	0	0	0	0	0	0	0	0	0	0	0	0	0	0	0	0	0	0	0	0	0	0	0	0	0	0	0	0	0	0	0	0	0	0	0	0	0	0	0	0	0	0	0	0	0	0
LBAL_10388	0	0	0	0	1	0	0	0	0	0	0	0	0	0	0	0	0	0	0	0	0	0	0	0	0	0	0	0	0	0	0	0	0	0	0	0	0	0	0	0	0	0	0	0	0	0	0	0	0
LBAL_10391	0	0	0	1	0	0	0	0	0	0	0	0	0	0	0	0	0	0	0	0	0	0	0	0	0	0	0	0	0	0	0	0	0	0	0	0	0	0	0	0	0	0	0	0	0	0	0	0	0
LBAL_10390	0	0	0	0	0	0	0	0	0	0	0	0	0	0	0	0	0	0	0	0	0	0	0	0	0	0	0	0	0	0	0	0	0	0	0	0	0	0	0	0	0	0	0	0	0	0	0	0	0
LBAL_10389	0	0	0	0	0	0	0	0	0	0	0	0	0	0	0	0	0	0	0	0	0	0	0	0	0	0	0	0	0	0	0	0	0	0	0	0	0	0	0	0	0	0	0	0	0	0	0	0	0
LBAL_10319	0	0	0	0	0	0	0	0	0	0	0	0	0	0	0	0	0	0	0	0	0	0	0	0	0	0	0	0	0	0	0	0	0	0	0	0	0	0	0	0	0	0	0	0	0	0	0	0	0
LBAL_10320	4	0	0	0	0	0	0	0	1	0	0	0	0	0	6	1	4	0	0	0	2	0	0	0	0	0	0	0	0	2	0	0	0	0	6	2	2	0	2	0	0	0	2	0	2	0	0	0	0
LBAL_11099	0	1	2	0	2	10	0	0	6	6	6	12	0	0	10	6	4	2	4	0	6	4	2	0	12	2	2	2	7	2	10	2	16	0	10	10	7	0	14	0	2	0	4	0	27	2	8	6	18
LBAL_04042	2	0	4	0	2	0	1	0	0	0	2	0	8	0	4	0	0	1	0	0	0	0	2	0	1	0	2	0	0	1	2	0	0	0	2	0	2	0	7	4	1	0	2	0	0	0	4	0	9
LBAL_04034	34	171	34	40	26	19	6	68	7	44	8	73	7	110	26	57	7	5	18	2	19	12	24	0	8	6	30	6	19	12	14	2	16	26	7	6	24	6	4	12	22	28	17	0	11	8	19	46	17
LBAL_04037	1	0	0	0	2	0	0	0	0	0	2	0	1	0	0	0	4	0	0	0	1	0	0	0	0	0	0	0	2	0	0	0	0	0	0	0	5	0	1	0	0	0	3	0	4	0	0	0	0
LBAL_04048	11	0	11	4	4	1	10	5	2	0	3	2	11	0	4	2	4	1	4	4	4	0	4	0	3	1	17	0	4	0	1	0	3	3	6	6	6	7	1	3	0	1	5	2	18	6	3	2	11
LBAL_04038	28	2	23	10	33	3	12	12	6	1	13	12	32	7	27	15	42	3	20	7	6	1	41	0	25	10	65	3	33	6	20	13	28	8	27	1	54	2	35	10	33	1	12	9	25	10	28	4	19
LBAL_04039	13	5	14	2	27	10	10	3	5	2	9	6	20	4	25	6	14	6	22	3	14	4	17	3	24	0	52	1	30	23	18	2	25	10	33	8	36	0	9	4	22	2	23	0	23	10	14	8	22
LBAL_04032	10	2	21	8	15	17	9	8	4	0	3	0	17	1	10	3	10	2	11	0	11	2	8	0	11	0	14	1	28	9	14	0	15	5	30	8	34	0	10	2	9	0	10	0	21	1	15	4	26
LBAL_04045	4	0	4	0	8	1	0	0	2	1	10	0	4	0	2	0	4	2	1	0	6	4	9	0	6	1	13	1	15	0	3	1	2	1	2	2	19	2	5	1	5	2	1	0	5	0	1	2	8
LBAL_04033	54	5	61	15	76	18	22	12	11	1	27	21	42	7	49	19	50	18	44	13	25	3	49	2	51	11	102	6	61	11	27	8	28	34	60	25	116	14	60	11	50	7	54	9	48	9	40	34	63
LBAL_04040	13	2	30	5	18	12	25	2	0	0	3	6	15	0	21	0	13	5	13	5	12	2	25	0	9	4	31	3	23	7	15	1	9	4	10	1	17	1	19	5	5	2	7	1	21	4	2	0	24
LBAL_04043	4	0	5	0	12	8	2	0	4	0	8	6	11	0	9	0	8	2	8	1	9	2	10	0	6	4	47	0	14	2	4	0	3	6	12	5	11	0	12	1	13	0	10	0	10	0	6	0	6
LBAL_04041	13	1	10	0	4	7	1	0	6	0	0	0	12	1	4	2	11	0	2	0	3	2	3	0	4	0	8	0	2	3	4	0	1	4	17	1	20	2	0	1	7	0	1	0	8	0	0	0	14
LBAL_04036	49	3	74	11	59	11	40	2	24	2	19	3	55	6	82	3	37	2	21	3	43	8	42	2	33	3	55	5	22	7	14	5	28	12	23	5	72	6	23	17	69	2	43	4	97	2	48	8	92
LBAL_04046	3	0	2	0	3	2	2	0	0	0	6	0	2	0	2	0	1	3	3	4	3	0	5	0	9	0	6	0	3	0	2	0	0	4	1	0	6	0	1	0	0	0	4	0	10	0	0	0	4
LBAL_04047	3	2	0	2	3	0	0	0	0	1	0	3	1	4	6	0	4	0	0	2	3	0	0	0	2	2	0	0	3	0	0	0	0	0	2	0	8	0	0	1	0	0	2	0	4	0	2	0	0
LBAL_04044	9	2	8	2	17	0	8	0	5	0	2	2	13	0	18	0	13	2	8	0	8	2	17	1	6	0	22	0	6	1	4	0	3	1	10	0	6	4	7	2	10	0	4	0	18	2	1	1	12
LBAL_04035	14	5	32	1	38	2	7	4	9	0	11	2	23	3	37	2	19	0	22	8	22	1	18	1	20	8	49	0	11	4	13	0	23	6	24	3	32	1	21	2	49	4	24	3	32	0	32	1	26
LBAL_12134	0	0	0	0	0	0	0	0	0	0	0	0	0	0	0	0	0	0	0	0	0	0	0	0	0	0	0	0	0	0	0	0	0	0	0	0	0	0	0	0	0	0	0	0	0	0	0	0	0
LBAL_12135	0	0	0	0	4	0	0	0	0	0	0	0	2	0	0	0	0	0	0	0	0	0	0	0	0	0	0	0	0	0	0	0	2	0	0	0	2	0	0	0	0	0	0	0	0	0	0	0	0
LBAL_12133	53	10	81	6	155	18	35	16	5	0	0	8	14	0	15	0	30	4	10	0	3	4	0	0	0	0	2	0	18	6	35	6	0	0	178	50	8	2	2	0	0	0	70	12	0	0	153	12	4
LBAL_10655	4	0	9	0	8	0	2	2	2	0	0	0	0	0	19	0	14	0	13	0	6	0	12	0	40	0	46	0	24	2	9	0	5	0	44	0	14	0	26	0	2	0	2	0	35	2	15	0	6
LBAL_10656	0	0	0	0	0	0	0	0	0	0	0	0	0	0	8	0	10	0	4	0	12	2	3	4	10	0	7	0	8	0	8	0	5	0	11	0	6	0	19	0	0	0	3	0	9	0	5	0	0
LBAL_01621	9	0	4	0	15	0	4	0	0	0	0	0	12	0	8	0	0	0	1	0	4	0	6	0	4	0	9	0	0	0	6	0	0	0	8	2	11	0	10	0	18	0	2	0	11	0	4	0	10
LBAL_00916	393	59	525	81	495	207	168	158	168	54	227	88	207	17	356	80	269	157	383	314	364	115	332	99	276	139	516	143	422	439	319	225	390	403	594	445	547	249	285	144	180	63	239	32	410	74	337	104	405
LBAL_00908	665	317	792	305	678	639	273	450	549	255	403	446	561	123	522	316	644	477	667	876	492	442	705	368	473	473	789	516	960	1200	666	751	856	1248	840	1189	1016	637	566	442	595	382	387	213	536	330	416	409	579
LBAL_00917	301	81	351	53	341	61	76	171	227	46	188	126	223	44	178	52	502	108	342	150	180	138	404	62	515	99	600	120	478	272	509	145	383	176	710	173	692	89	497	80	247	119	141	58	254	68	129	75	230
LBAL_00909	483	87	605	90	470	128	141	183	214	74	293	119	299	30	427	44	308	39	217	111	349	124	249	42	234	84	424	74	243	202	294	106	192	129	313	125	404	79	270	58	283	66	230	39	325	76	307	113	393
LBAL_00939	4	0	9	0	10	1	1	0	13	0	3	0	2	0	9	1	20	0	19	5	2	1	18	2	5	0	9	0	9	5	18	1	5	1	6	4	21	1	19	1	8	0	5	0	6	3	2	0	9
LBAL_00935	125	7	234	18	414	20	46	15	170	26	134	18	140	10	183	30	283	113	295	183	214	58	301	54	301	77	339	57	244	579	311	134	326	186	488	299	524	146	313	95	193	23	161	19	208	4	206	11	186
LBAL_00918	285	82	421	36	464	206	127	266	159	72	207	86	191	28	229	103	416	104	410	257	299	249	527	79	310	129	541	156	579	651	493	226	447	391	514	283	604	166	301	123	230	90	278	88	281	118	309	214	350
LBAL_00919	766	259	828	402	610	278	240	287	446	60	455	479	578	102	469	344	588	218	353	217	469	314	563	139	534	156	792	147	511	282	464	214	987	2711	853	381	676	204	522	148	536	201	295	147	501	157	332	340	624
LBAL_00910	672	203	825	165	862	343	206	292	421	184	311	281	472	104	523	225	540	301	402	324	560	279	514	204	406	321	746	258	443	326	521	335	442	703	749	684	671	369	453	305	542	261	397	124	725	124	417	247	659
LBAL_00920	2724	4434	2024	7291	1647	12329	643	5727	2329	3251	1072	6300	2789	1415	2865	8907	4866	1695	3697	850	1405	5647	4157	581	4605	1670	4548	1586	3242	2123	4011	1341	3665	1560	6918	2511	5252	1537	4392	1503	1758	4209	1069	3487	1456	6314	739	9536	1410
LBAL_00921	167	1182	38	344	41	186	69	1172	34	1058	78	1453	188	1174	38	425	32	307	28	63	45	194	14	24	33	264	29	183	22	115	56	245	38	49	36	178	36	36	43	223	35	2132	15	69	33	170	34	575	109
LBAL_00922	1612	260	1393	339	1350	653	577	371	958	351	996	415	1102	142	1057	382	1212	107	298	225	993	590	466	101	870	85	1164	83	240	369	843	163	400	522	897	321	995	215	840	85	866	322	590	153	1182	506	847	406	1232
LBAL_00923	358	11	244	9	303	37	127	60	147	14	166	45	188	17	261	10	228	12	47	5	187	30	97	3	153	10	223	8	38	9	146	11	56	30	124	20	162	8	166	7	202	13	152	18	279	39	159	32	311
LBAL_00924	322	67	306	72	316	73	88	165	223	84	194	73	193	37	273	67	244	64	202	81	244	94	236	48	221	86	299	65	207	294	205	132	238	211	430	235	375	104	172	77	214	61	148	59	210	73	182	77	268
LBAL_00911	280	106	316	117	298	127	106	234	187	44	180	131	157	33	186	92	243	105	304	172	243	145	302	80	265	123	319	96	494	293	210	158	263	418	523	248	355	116	268	100	152	82	192	79	239	92	145	111	214
LBAL_00912	668	320	982	343	793	340	197	452	457	114	430	434	498	78	523	294	618	346	721	434	695	606	740	177	720	347	983	337	1151	471	721	511	736	1034	1209	516	931	238	764	321	422	145	440	224	657	322	361	442	512
LBAL_00925	169	23	178	36	177	46	79	134	137	26	89	51	95	21	158	54	128	49	107	115	134	61	127	21	131	67	134	65	206	104	146	86	199	144	178	95	213	51	154	71	119	37	78	40	142	27	99	70	144
LBAL_00913	241	9	305	23	484	28	142	52	167	4	136	19	223	18	299	12	229	21	187	45	196	8	240	26	184	11	311	6	285	56	191	38	208	134	407	95	325	45	212	23	156	12	147	18	302	14	254	23	253
LBAL_00926	288	147	268	196	289	171	82	287	168	69	132	130	149	44	145	329	355	108	194	86	215	77	288	26	488	83	327	82	334	134	319	58	189	257	454	162	503	100	333	101	170	90	126	22	209	49	118	283	240
LBAL_00927	225	129	237	80	209	114	75	196	199	44	133	159	150	66	150	156	199	96	132	138	174	90	220	59	153	86	277	75	250	228	199	99	214	160	275	179	254	70	164	69	204	126	128	60	160	64	108	100	201
LBAL_00914	2172	558	4705	628	5313	2801	1412	3276	1165	527	1513	932	1707	255	3133	1012	2524	1042	2886	1698	4305	1971	3033	513	2433	810	3195	847	4627	2679	2832	1108	2792	2222	4526	2163	4017	946	2580	930	1162	496	2738	760	4004	902	2810	1297	3670
LBAL_00936	2587	830	3564	690	4463	1685	1246	2919	1741	541	1944	992	2234	522	2432	680	1277	579	1592	825	2849	1127	1971	430	1750	541	2198	550	1782	2427	1790	708	1913	1754	2860	1385	2625	744	1712	601	1787	732	2081	592	3110	1052	1888	1119	2391
LBAL_00928	208	22	273	16	277	30	70	28	178	22	136	33	162	17	152	28	178	46	128	133	148	54	161	50	121	74	217	38	182	107	154	77	158	384	215	113	237	54	123	54	121	20	163	22	189	22	120	25	182
LBAL_00929	844	162	1288	108	1530	244	311	282	594	169	610	198	703	140	921	155	1052	172	724	232	1072	219	989	147	1120	164	1822	124	736	399	971	299	741	551	1621	574	1702	281	1181	226	707	210	790	90	1251	163	783	158	951
LBAL_00938	42	6	64	14	104	16	19	59	15	4	32	9	47	12	54	13	35	19	35	33	69	2	26	6	55	7	94	20	82	48	69	14	49	35	86	36	98	21	59	19	46	29	67	6	119	15	49	14	69
LBAL_00930	45	11	37	13	223	36	4	12	127	21	20	5	60	6	47	16	208	59	4	6	98	39	37	6	181	51	237	35	27	18	96	39	32	25	74	92	94	48	80	37	117	19	89	23	89	42	60	13	37
LBAL_00937	14	27	8	55	8	96	13	127	6	8	2	26	14	15	11	71	4	41	13	32	15	54	8	19	2	17	18	20	22	29	3	15	26	49	22	53	27	38	6	24	8	13	10	12	16	81	8	74	12
LBAL_00931	5	0	3	0	7	0	1	1	10	0	0	0	7	0	0	0	3	0	2	0	1	0	3	0	4	0	3	0	2	0	0	0	2	3	4	1	2	0	0	0	9	4	6	0	10	0	3	0	3
LBAL_00932	728	124	824	136	735	185	253	286	455	137	282	156	617	49	547	111	638	223	581	337	532	180	756	120	631	196	794	231	761	445	648	278	716	644	1071	611	821	240	605	204	416	124	422	85	486	64	456	158	548
LBAL_00933	346	152	562	139	477	209	161	285	292	84	230	144	335	84	358	161	259	106	259	148	276	178	278	61	217	136	283	109	250	199	293	177	214	283	422	256	378	134	199	105	265	131	291	90	324	99	240	223	281
LBAL_00934	1571	5023	457	1760	301	1193	131	1006	282	515	207	2475	613	630	309	1155	209	188	204	376	253	882	188	124	150	306	205	193	276	268	222	367	226	550	332	407	324	228	160	131	359	799	142	350	183	246	162	1175	243
LBAL_00915	26	2	81	21	105	41	15	16	9	0	31	8	40	0	57	20	57	64	58	42	49	26	24	12	37	6	36	13	15	2	37	23	20	24	36	15	48	12	11	2	31	0	37	30	114	12	32	20	49
LBAL_10441	0	0	0	0	0	0	0	0	0	0	0	0	0	0	0	0	0	0	0	0	0	0	0	0	0	0	0	0	0	0	0	0	0	0	0	0	0	0	0	0	0	0	0	0	0	0	0	0	0
LBAL_09192	41	5	62	35	83	31	17	65	11	34	20	10	33	19	27	21	20	4	35	14	62	7	57	14	29	12	59	8	79	31	43	18	70	30	60	17	60	8	61	16	54	11	51	8	96	20	67	67	100
LBAL_00006	0	0	0	0	1	0	2	0	0	1	0	0	1	0	0	0	0	0	10	0	1	0	0	0	0	0	0	0	2	0	7	8	0	1	0	0	1	0	0	0	0	0	4	0	7	0	2	0	0
LBAL_11840	163	5	218	21	227	102	51	55	72	42	109	22	167	17	160	23	91	57	68	39	160	25	84	54	92	59	151	33	52	94	67	157	86	57	112	322	80	254	105	116	106	40	128	8	207	35	127	35	140
LBAL_11841	92	1	86	4	123	27	20	27	30	20	33	17	86	4	81	4	39	17	41	25	56	12	23	24	49	31	77	23	46	30	44	50	45	38	37	252	101	90	34	39	70	11	31	3	116	18	48	20	94
LBAL_11842	473	45	446	34	618	173	136	189	238	65	261	55	331	36	461	27	264	174	220	167	371	101	265	193	254	186	397	221	192	263	196	330	248	237	310	1214	375	645	179	359	286	85	273	39	563	118	331	116	535
LBAL_11867	26	5	37	1	41	0	9	7	11	5	9	0	23	1	31	0	21	22	26	17	32	2	15	13	16	10	40	11	19	22	16	27	15	16	34	126	22	49	31	24	17	3	16	4	37	1	14	6	39
LBAL_11823	3268	39	4185	19	4266	59	1219	28	1801	452	2347	46	2429	96	2816	34	2187	87	509	15	2212	27	1056	26	1965	64	2041	41	307	26	1332	34	513	68	2094	109	1900	37	1417	53	1912	318	1790	6	3422	20	2641	89	3649
LBAL_11843	125	145	97	232	191	261	42	310	86	43	69	227	145	42	133	316	153	70	136	29	86	309	164	40	129	96	204	74	110	72	198	85	128	109	248	138	317	72	127	82	82	55	47	59	64	104	77	235	68
LBAL_11844	33	41	20	88	60	111	8	126	24	25	22	47	17	20	30	97	39	29	30	10	28	90	58	10	35	22	50	14	54	8	45	31	33	27	71	49	66	28	37	29	28	24	6	36	22	34	9	82	42
LBAL_11824	329	187	487	204	509	426	135	733	155	176	270	262	271	89	362	262	406	165	311	135	321	450	345	35	433	155	470	99	363	233	454	107	366	264	545	259	526	131	369	117	236	166	288	117	391	158	332	335	378
LBAL_11845	361	113	431	66	466	188	141	196	217	77	229	113	239	39	258	100	382	81	137	64	271	164	245	31	373	120	510	106	172	99	369	123	214	129	418	152	420	77	250	97	214	98	262	113	327	106	270	153	307
LBAL_11825	1213	664	1793	1090	1309	2111	430	967	926	321	775	1458	936	194	1396	1629	554	350	975	495	964	2513	648	131	693	329	693	337	1833	1354	542	502	920	580	914	645	861	327	581	293	840	764	685	763	1161	1144	769	1185	1179
LBAL_11846	75	74	79	70	77	177	24	202	73	46	37	115	44	26	45	77	62	51	74	88	38	100	116	25	63	40	90	34	204	228	77	79	101	116	126	164	99	56	86	75	45	67	42	24	63	75	31	75	62
LBAL_11826	14	0	33	0	38	4	3	0	40	0	18	0	17	0	28	0	32	8	14	1	10	0	18	2	15	2	34	8	43	1	21	8	22	4	26	18	29	7	15	13	27	0	21	0	35	0	9	1	34
LBAL_11827	123	0	129	2	156	3	40	4	134	0	97	2	57	0	134	0	103	34	44	6	87	1	70	8	85	21	153	30	180	12	65	34	48	26	92	83	123	17	82	44	169	0	68	0	148	4	91	2	124
LBAL_11847	52	0	66	0	87	0	24	0	64	0	46	0	51	0	46	0	70	1	26	0	63	0	76	0	93	0	100	0	23	0	56	0	24	0	65	4	118	2	82	0	60	0	35	0	65	0	47	0	63
LBAL_11864	4539	84	5009	10	1769	17	1917	123	2660	81	2159	36	3173	61	4039	40	208	151	25	7	890	3	75	6	242	41	240	32	30	7	48	85	22	4	97	54	109	61	133	67	2148	100	1420	12	1392	1	2460	18	3662
LBAL_11866	0	0	0	0	3	0	2	2	2	0	2	0	3	0	0	0	4	0	1	0	6	0	1	0	3	0	2	0	0	1	0	0	1	0	1	0	2	0	0	0	7	0	2	0	2	0	4	0	2
LBAL_11828	15	0	31	0	38	6	4	0	8	10	10	0	17	0	12	4	19	52	11	7	38	0	8	10	13	40	10	58	53	133	13	27	3	28	13	75	30	4	14	27	14	10	16	2	10	0	16	4	18
LBAL_11829	1542	2	1387	6	869	8	602	3	595	2	484	1	1132	0	890	0	936	18	308	12	533	3	352	12	692	21	1076	21	138	16	546	28	346	34	944	115	632	37	548	14	953	2	417	9	743	11	849	1	1383
LBAL_11848	1077	309	1254	281	1604	712	378	691	698	344	731	445	845	220	1018	432	1211	527	942	721	763	251	1164	230	1014	394	1153	447	1491	1088	959	617	1213	1221	1776	1178	1695	707	987	529	731	384	718	155	1122	319	710	561	1129
LBAL_11830	412	44	467	13	253	2	90	8	248	35	282	46	328	23	569	9	395	73	131	470	157	4	135	67	369	76	310	92	184	201	242	74	174	592	299	264	236	107	201	164	214	57	192	6	140	3	149	10	369
LBAL_11865	739	2302	529	1466	182	826	92	595	96	127	284	2015	255	183	313	873	13	6	55	525	298	1267	19	75	22	23	34	0	21	439	19	109	31	612	28	496	31	296	15	44	105	219	180	423	183	235	181	920	270
LBAL_11831	358	1545	122	1637	14	759	8	1592	42	457	32	1388	328	494	65	924	7	64	0	41	47	973	0	15	4	92	5	134	28	126	0	113	2	33	8	120	3	68	5	138	88	966	8	248	12	604	5	1283	14
LBAL_11832	1	2	3	3	3	3	0	3	1	24	0	0	1	0	1	0	5	183	0	1	2	0	58	2252	1	212	1	3267	2	9	26	975	176	44	117	7771	359	6202	17	490	0	92	2	0	2	0	5	4	3
LBAL_11849	38	126	68	89	24	130	18	72	33	58	20	136	59	40	29	96	44	42	58	45	20	110	85	3	49	34	30	55	43	89	47	71	40	75	44	104	113	72	40	56	39	108	18	60	87	60	24	64	49
LBAL_11833	937	301	1020	250	1200	635	328	515	557	245	562	412	734	165	865	248	673	280	599	497	857	500	677	168	511	384	807	253	743	848	561	406	575	755	801	819	925	432	615	343	754	292	514	207	887	235	607	374	851
LBAL_11850	296	1574	320	1108	687	2670	101	2020	197	1817	239	3551	117	1433	300	1046	142	365	141	874	290	2356	117	110	100	241	159	209	282	3337	184	263	235	658	271	474	216	283	168	204	173	2347	119	890	249	1908	134	1837	359
LBAL_11851	73	53	118	65	179	143	49	237	25	135	65	160	27	76	76	140	45	345	92	208	91	83	72	93	58	297	64	200	114	217	78	252	116	257	101	413	63	237	36	226	20	152	84	33	117	71	82	109	89
LBAL_11852	41	31	90	49	142	91	37	167	27	75	69	108	19	53	91	67	34	213	70	150	63	68	44	60	31	189	43	102	54	146	48	162	63	198	74	258	54	160	29	155	11	79	47	2	74	42	40	80	75
LBAL_11834	2	0	6	0	2	0	0	1	0	0	0	2	4	0	3	0	0	14	0	12	2	1	1	3	0	16	2	2	0	23	0	19	3	18	0	19	2	37	0	22	0	3	2	0	4	0	4	0	6
LBAL_11853	1	0	7	0	0	0	0	0	2	0	0	0	0	0	0	0	0	1	0	4	0	0	0	0	0	0	2	0	0	0	0	2	1	4	0	2	0	4	0	0	0	0	0	0	0	0	0	0	1
LBAL_11854	0	0	1	0	3	0	0	0	0	0	0	0	4	1	2	0	0	0	8	0	0	2	2	0	0	0	0	0	0	0	0	0	0	0	0	0	10	0	6	0	0	0	0	0	0	0	0	0	0
LBAL_11835	745	393	1062	300	910	725	361	864	504	395	509	478	747	143	767	455	680	378	503	433	516	397	562	157	699	370	758	334	794	781	517	409	719	770	966	846	967	380	509	369	424	492	395	201	631	251	527	511	734
LBAL_11855	882	128	925	119	1374	223	306	145	480	86	451	102	603	46	502	73	761	177	734	260	570	144	663	99	592	112	894	149	653	359	861	185	735	521	973	437	1222	194	626	193	621	110	433	89	796	133	702	167	856
LBAL_11856	467	156	441	71	460	118	135	202	359	109	201	137	355	47	229	95	296	146	241	90	239	148	199	43	244	91	417	165	198	86	308	126	194	265	301	164	420	120	256	86	446	134	160	44	280	76	211	123	305
LBAL_11857	893	8	1040	0	901	0	336	5	494	22	513	0	583	2	825	0	1368	78	105	45	551	2	423	27	987	71	1463	45	104	69	626	60	195	177	703	166	657	75	835	102	727	6	489	0	867	4	596	2	912
LBAL_11858	275	97	403	84	621	252	209	853	218	85	210	158	260	64	293	88	399	69	311	130	389	184	336	38	422	96	502	113	415	247	326	115	315	217	645	242	537	87	490	130	165	96	206	75	386	101	200	158	291
LBAL_11836	72	0	63	0	10	6	25	55	36	0	39	0	56	0	53	0	4	186	4	0	4	0	2	119	13	142	2	181	4	5	6	384	54	395	12	776	13	469	10	221	8	10	7	0	7	0	6	0	30
LBAL_11859	361	195	865	199	1355	585	198	474	148	143	316	239	202	85	614	372	387	314	363	312	849	525	520	105	318	265	525	308	541	595	468	326	554	463	645	553	739	310	385	282	144	171	643	189	935	224	687	425	717
LBAL_11860	0	0	8	3	8	17	4	19	2	11	2	15	7	0	5	10	0	4	8	9	10	16	0	2	1	0	2	2	10	62	4	4	9	40	3	4	4	8	4	2	0	25	9	12	8	19	7	24	6
LBAL_11861	1	0	0	0	10	0	2	0	0	0	0	0	0	0	0	0	0	0	0	1	0	0	0	0	0	0	0	0	0	35	0	0	1	0	2	0	0	0	0	0	0	0	0	0	2	0	0	0	2
LBAL_11837	267	168	271	201	207	271	134	867	462	361	184	279	327	164	202	223	378	265	245	212	135	236	307	163	280	210	449	197	251	388	359	367	266	334	523	608	409	312	357	190	457	473	102	95	225	133	133	411	286
LBAL_11862	3834	746	2261	798	1763	890	807	2705	4168	1168	2044	871	3913	769	1911	723	1550	675	521	422	1515	1835	678	451	1218	637	1782	535	642	1010	811	786	804	1759	1101	2110	1155	1359	1074	811	3682	1214	958	415	1433	1132	1020	1042	1748
LBAL_11869	157	137	200	166	172	378	44	273	98	139	78	224	115	97	108	240	274	224	201	213	105	211	241	38	277	195	324	192	348	300	324	281	243	405	370	374	373	255	272	134	104	253	97	90	159	198	98	320	158
LBAL_11838	3	0	19	2	14	0	8	8	12	0	8	6	10	2	29	0	15	0	0	0	6	0	0	0	4	6	3	0	13	2	10	0	4	2	12	0	9	0	6	2	13	8	14	2	6	0	22	4	32
LBAL_11839	12	0	42	1	29	8	3	9	12	3	15	4	15	6	12	0	9	3	17	0	23	0	29	0	12	2	17	0	24	14	18	0	5	1	10	6	21	7	5	10	15	4	15	8	19	4	4	3	16
LBAL_11863	1946	211	2317	168	4700	744	729	395	923	130	1115	388	1213	126	2193	357	1603	319	1396	592	2835	627	1678	145	1365	285	2136	308	1369	898	1567	372	1254	893	2162	673	2220	373	1461	371	1336	165	2050	245	3225	326	1741	408	2429
LBAL_11868	17	0	16	7	16	6	9	7	9	2	7	1	15	3	11	1	12	7	26	2	23	6	20	3	21	0	32	0	33	13	9	13	10	7	18	12	48	11	25	1	17	1	9	3	20	15	16	7	25
LBAL_11870	797	170	778	235	932	557	304	892	623	670	636	485	718	292	644	234	880	937	446	592	557	389	577	1603	576	994	878	851	421	499	640	2019	556	871	1073	5265	919	3513	673	1415	528	509	355	165	655	359	458	454	664
LBAL_11871	103	10	89	15	191	40	45	19	37	10	73	9	72	7	133	8	118	23	83	58	114	19	95	9	89	7	134	4	100	28	85	12	110	146	81	30	120	19	69	14	83	13	69	6	135	22	70	21	126
LBAL_11978	258	48	334	72	450	210	123	223	120	70	128	78	211	42	237	127	179	69	113	49	160	118	170	48	191	95	289	69	178	146	227	63	200	86	290	145	226	91	200	79	189	44	178	52	310	55	133	126	260
LBAL_11872	767	79	938	86	1316	211	338	272	470	144	619	152	689	66	954	134	866	244	409	221	773	156	447	161	646	220	851	189	404	493	466	290	727	810	781	706	728	418	502	204	625	177	595	52	826	153	459	191	942
LBAL_11920	47	11	48	4	64	14	10	23	124	23	27	3	19	8	33	0	194	133	109	437	69	12	137	42	193	149	250	166	287	756	191	295	146	389	216	389	185	189	193	140	89	7	16	2	46	8	28	8	35
LBAL_11977	0	0	0	0	5	0	2	2	2	0	0	0	1	0	0	0	0	0	0	0	2	0	2	0	0	0	3	0	0	2	0	0	3	12	4	6	0	1	1	0	1	0	0	0	0	0	6	0	0
LBAL_11873	252	135	204	77	147	121	93	153	214	169	120	98	211	80	170	108	186	180	129	104	104	69	135	34	189	208	189	165	110	224	209	171	245	217	252	178	215	112	120	138	178	214	114	58	121	45	105	105	147
LBAL_11921	366	103	579	194	408	275	179	504	306	158	230	131	355	70	468	224	446	253	260	262	253	83	284	112	349	157	381	189	457	413	361	236	377	592	442	581	416	309	304	200	248	138	238	44	391	79	348	269	484
LBAL_11874	279	208	364	101	297	168	94	251	210	115	179	185	267	59	214	169	359	205	274	134	187	166	353	61	319	189	411	218	348	139	377	273	422	277	496	272	517	104	355	169	251	253	174	103	250	101	189	173	319
LBAL_11922	880	31	1183	186	1410	404	306	535	764	194	674	107	924	55	891	214	1328	195	604	107	999	374	915	56	856	162	1401	113	522	190	859	73	657	212	1362	240	1434	127	860	126	861	230	743	114	1070	189	747	217	1078
LBAL_11923	276	8	346	48	515	109	94	146	268	34	224	23	324	48	379	51	413	106	224	51	327	112	309	7	338	48	418	14	170	65	305	34	146	54	463	83	563	34	281	58	355	50	186	18	442	53	291	68	471
LBAL_11924	23	2	21	4	41	18	5	36	8	2	6	1	16	0	37	1	21	3	2	7	24	8	15	0	30	3	36	4	12	6	19	4	5	3	19	18	32	2	16	21	13	4	23	13	34	15	12	9	22
LBAL_11925	193	31	296	42	314	74	62	124	157	36	127	44	148	24	202	21	167	69	119	22	229	33	148	55	152	61	143	56	139	94	121	59	119	195	197	198	136	100	137	71	145	49	138	14	254	41	122	44	186
LBAL_11875	356	72	588	60	858	304	193	267	121	36	248	66	264	50	386	105	242	96	276	127	532	224	289	48	277	86	267	76	572	397	314	98	227	176	386	228	430	91	180	82	171	112	359	83	555	150	449	200	395
LBAL_11876	742	130	1024	190	1359	542	307	372	292	119	498	216	525	69	923	223	665	148	483	120	824	436	600	30	516	162	709	220	544	194	562	134	396	267	961	135	883	108	543	112	399	185	601	178	1051	243	709	330	1035
LBAL_11962	341	58	583	59	526	71	133	143	201	67	224	103	281	54	407	49	445	115	526	125	312	73	442	68	376	119	609	123	648	370	414	163	408	234	725	290	666	221	367	134	221	96	255	23	460	46	354	91	443
LBAL_11877	175	77	224	75	292	212	91	307	112	37	77	94	93	30	173	124	144	98	158	148	122	137	138	38	92	90	170	74	202	195	142	94	139	224	201	150	184	91	110	80	90	48	110	65	154	73	123	114	161
LBAL_11926	13	2	9	10	17	14	6	4	9	10	4	4	5	2	4	1	4	6	7	4	11	17	8	1	8	3	3	8	19	0	10	10	5	24	4	4	12	8	15	7	11	0	2	2	10	2	7	8	6
LBAL_11878	285	99	377	97	639	273	126	210	221	73	179	140	179	35	258	145	190	144	339	336	445	276	317	69	217	137	339	115	675	424	332	213	363	448	427	296	401	152	262	143	199	78	226	90	382	152	205	156	249
LBAL_11879	575	93	676	89	748	133	305	259	413	111	312	159	563	87	401	87	511	120	285	114	477	101	340	108	466	125	715	108	222	221	408	182	245	224	527	281	633	169	451	127	386	178	390	55	505	101	400	182	492
LBAL_11927	669	533	817	374	679	727	291	772	595	318	439	540	517	243	503	589	654	411	406	466	403	492	524	190	524	321	705	360	582	989	589	532	580	803	752	797	825	461	522	331	583	423	404	237	429	249	343	590	515
LBAL_11963	160	69	241	103	344	219	114	229	71	62	106	122	72	33	138	150	141	116	168	170	251	204	144	51	179	133	212	121	213	184	188	230	208	337	210	226	261	130	162	127	73	48	153	102	200	139	119	203	153
LBAL_11928	298	73	415	71	405	100	136	141	291	37	177	98	173	31	227	152	196	156	252	255	339	93	193	61	173	116	302	96	270	351	245	197	231	295	355	328	351	159	201	118	246	74	207	44	283	84	199	127	300
LBAL_11880	315	180	306	141	206	280	66	210	221	135	191	235	212	78	193	197	334	206	295	280	191	169	383	164	277	194	432	204	366	344	292	335	389	460	500	453	436	271	266	182	207	189	123	75	175	112	136	185	249
LBAL_11929	149	41	210	68	164	125	78	96	103	49	120	39	100	20	119	72	244	83	214	152	104	133	294	22	214	108	262	74	381	203	298	112	256	213	388	158	411	67	267	65	120	73	80	46	107	66	100	93	143
LBAL_11930	295	181	328	192	323	381	82	153	189	93	190	152	212	40	271	169	393	306	420	306	184	366	569	97	419	244	607	162	721	332	505	306	463	602	868	400	804	190	533	255	157	137	148	184	171	146	149	268	240
LBAL_11881	6	0	58	2	32	10	10	3	7	0	14	6	14	4	29	14	4	13	12	18	13	14	6	9	14	16	31	28	6	14	5	39	16	27	16	46	12	25	8	15	6	0	14	0	36	5	41	9	41
LBAL_11931	6	0	6	0	11	0	3	0	8	0	8	0	5	0	8	0	7	0	3	0	11	0	6	1	9	0	15	0	3	0	7	0	0	1	13	0	15	0	9	0	4	0	7	0	20	0	5	0	7
LBAL_11882	108	0	157	0	200	2	35	1	59	0	82	0	113	0	122	0	196	0	67	0	104	0	64	1	199	0	238	4	27	4	95	0	61	0	153	0	129	1	110	4	76	0	93	0	177	0	121	0	179
LBAL_11932	34	0	38	0	70	0	18	1	14	0	33	0	50	0	44	0	47	0	4	1	60	0	16	4	54	2	89	0	9	1	23	0	9	4	23	1	68	0	36	0	18	0	29	0	54	2	44	0	45
LBAL_11883	434	0	547	0	809	0	187	0	221	0	393	0	376	0	412	0	674	0	169	0	500	0	312	0	702	0	694	0	99	14	359	0	125	0	555	2	536	0	471	0	227	0	373	0	538	2	374	0	491
LBAL_11979	12	0	10	0	17	0	0	0	5	0	8	0	11	0	10	0	4	0	10	0	14	0	2	1	3	0	2	0	12	0	4	0	2	1	0	0	4	0	2	0	5	0	5	0	17	0	5	0	10
LBAL_11884	564	0	888	0	1165	7	219	12	267	12	373	2	631	2	830	4	226	13	288	14	656	0	281	1	209	12	334	6	580	237	159	8	210	31	413	19	448	18	180	17	410	10	450	1	979	0	645	5	896
LBAL_11885	79	0	73	3	186	2	32	0	36	3	51	0	61	0	84	0	46	0	28	3	57	0	30	0	43	2	55	4	55	6	12	0	19	8	20	1	58	3	32	0	43	0	70	0	118	0	68	0	83
LBAL_11886	77	0	106	1	169	0	17	1	22	2	49	0	85	0	89	0	40	4	42	1	100	0	55	0	50	1	63	4	53	17	21	0	22	1	53	4	62	4	17	12	78	0	45	0	107	0	62	1	126
LBAL_11887	38	0	93	1	154	0	17	1	26	1	52	0	75	0	71	2	20	2	38	0	123	0	53	0	19	0	67	0	59	13	18	2	18	3	20	0	47	1	24	0	48	0	42	0	105	0	43	0	50
LBAL_11888	41	0	80	0	100	0	13	0	44	1	31	0	76	0	33	0	16	0	28	2	70	2	29	0	21	1	42	4	76	18	21	3	17	4	42	1	56	0	33	0	38	0	37	0	88	0	69	0	48
LBAL_11889	89	0	131	0	177	2	25	1	56	3	71	0	84	0	107	2	38	5	50	4	92	0	65	0	29	1	81	2	100	28	24	1	31	5	79	3	76	4	34	7	79	0	63	0	176	0	87	3	128
LBAL_11933	93	44	116	124	133	37	39	24	117	3418	44	53	141	372	116	22	100	4446	44	291	82	9	142	128	202	4303	1549	3739	34	1306	346	2951	39	1065	203	2316	180	1527	234	2680	158	7512	83	5	104	8	85	49	93
LBAL_11890	340	0	286	0	283	3	122	1	451	1	236	1	456	0	323	0	144	0	52	0	178	1	74	0	106	1	158	0	17	1	58	0	21	4	142	1	125	0	88	1	346	4	182	1	232	0	243	0	342
LBAL_11891	1142	12	1163	8	1048	56	437	48	1137	59	966	11	1188	25	1275	11	462	74	108	6	717	22	187	12	353	83	426	35	83	58	239	79	80	17	332	71	275	23	254	97	806	34	647	12	1117	40	754	51	1081
LBAL_11934	295	145	439	168	425	168	154	283	238	97	220	184	167	47	414	190	353	197	335	428	264	168	338	75	239	154	376	192	476	450	249	164	344	520	455	398	506	171	239	168	187	183	166	96	262	94	185	175	352
LBAL_11892	221	62	295	67	309	180	98	116	171	85	158	75	276	49	269	95	171	187	107	110	207	158	160	53	131	194	233	134	228	211	162	183	179	277	221	324	268	213	166	141	233	114	186	84	240	79	152	98	247
LBAL_11893	458	1	647	0	859	8	123	3	404	10	398	7	329	0	343	2	118	47	65	239	405	0	58	15	116	82	75	47	116	263	64	64	132	478	142	103	134	59	82	64	360	17	234	0	496	0	399	0	462
LBAL_11935	156	1	116	7	27	9	36	0	44	10	80	17	126	1	81	2	3	57	0	26	46	16	10	19	5	67	9	63	12	5	14	32	8	24	20	137	6	63	4	76	56	12	12	0	33	0	49	5	89
LBAL_11894	3	6	12	3	10	11	11	1	2	0	12	0	12	0	4	0	10	4	68	26	15	15	62	9	8	2	12	5	280	79	30	2	41	17	72	6	65	9	16	0	4	0	8	5	6	1	3	0	7
LBAL_11895	83	85	72	136	109	163	22	187	33	51	49	88	83	58	72	118	32	47	22	36	93	143	21	19	18	87	33	33	33	63	18	53	51	49	28	89	38	58	12	33	96	68	59	51	78	97	73	235	59
LBAL_11896	1201	165	1623	278	1733	539	445	475	806	226	801	328	829	149	1273	408	346	217	263	83	1001	322	235	62	277	222	400	146	503	246	274	173	277	185	394	325	410	179	291	159	821	288	714	129	1245	324	1122	491	1571
LBAL_11897	829	193	1089	236	1250	469	252	322	529	409	457	369	590	237	874	464	288	361	236	254	665	345	239	108	269	387	422	237	443	608	261	269	353	435	449	468	527	248	283	328	604	513	463	136	845	335	795	484	972
LBAL_11936	680	1719	233	342	195	124	44	481	268	221	162	439	162	86	146	214	91	99	111	427	104	182	99	36	99	106	84	103	93	109	89	199	189	976	151	343	122	235	67	139	287	320	128	97	135	116	104	280	149
LBAL_11975	40	9	48	8	75	11	8	42	15	8	22	19	27	2	23	24	33	27	99	47	42	28	73	4	28	45	50	17	472	182	45	35	86	40	66	40	75	19	28	29	19	16	29	7	36	23	34	22	56
LBAL_11937	462	492	415	403	319	473	82	430	277	209	210	313	370	80	348	590	174	131	208	102	209	432	126	24	121	88	157	120	299	304	152	123	186	223	267	164	198	77	134	134	336	349	184	192	280	185	143	335	295
LBAL_11898	1206	29	1058	26	1158	70	268	80	1465	40	745	55	842	34	514	34	382	92	177	34	583	49	251	15	393	80	457	104	206	183	414	44	180	54	393	87	451	43	270	67	1078	38	383	20	688	36	632	81	713
LBAL_11938	119	7	104	8	190	18	45	72	99	39	38	8	98	24	90	4	153	468	77	741	109	17	120	223	136	174	167	145	125	646	103	230	1203	6365	194	852	167	341	137	517	124	62	89	6	174	4	110	6	88
LBAL_11899	55	0	159	12	108	25	89	1628	19	20	43	9	65	4	66	3	106	29	166	151	53	17	210	20	97	34	146	45	267	210	144	35	216	153	310	87	230	42	119	28	18	65	40	2	62	2	70	23	75
LBAL_11900	238	441	439	555	286	803	78	936	182	219	184	599	131	143	196	467	633	194	460	279	127	482	550	34	534	256	674	253	627	597	761	263	500	383	842	297	862	196	600	153	161	390	117	161	223	349	171	625	248
LBAL_11939	31	57	37	171	26	101	4	63	16	18	9	88	32	22	44	132	10	86	29	61	7	42	34	32	12	78	41	80	94	93	28	202	85	249	63	256	29	134	21	61	15	72	8	14	29	26	19	68	13
LBAL_11901	112	222	144	121	83	151	51	189	135	115	75	197	85	92	77	152	186	110	222	190	57	162	238	62	211	114	310	106	223	186	213	140	252	249	305	182	253	105	184	82	143	244	31	80	65	53	66	133	112
LBAL_11902	4293	1083	7378	1098	11851	4163	2420	4467	2647	1165	2930	1759	3344	632	5950	1747	3159	1598	3165	1962	6030	2560	3120	744	2837	1438	3748	1263	4219	4610	2768	1577	3248	2738	4750	3558	4493	1788	3035	1655	2861	1303	4417	904	7961	1626	5234	2353	6715
LBAL_11976	35	9	84	30	171	29	19	38	44	24	52	22	50	8	58	28	59	149	58	27	92	32	68	32	32	149	49	163	104	180	45	273	64	37	73	179	93	159	50	131	49	23	39	16	92	31	65	18	51
LBAL_11940	10	0	4	0	0	0	1	0	8	0	6	0	9	0	11	0	4	0	8	0	5	0	10	0	8	0	29	0	17	0	15	0	7	0	11	0	11	0	6	0	12	0	7	0	8	0	13	0	11
LBAL_11941	336	285	449	154	352	382	137	588	128	138	157	163	230	63	314	301	452	408	398	278	199	357	528	74	498	453	676	365	766	598	525	399	939	396	706	480	668	210	487	290	204	232	202	162	268	151	231	321	379
LBAL_11903	23	65	54	68	53	95	16	59	5	9	23	49	36	16	53	76	66	44	33	27	45	139	68	5	38	32	55	52	41	37	45	39	49	33	62	61	65	39	39	31	28	44	17	35	33	75	29	71	40
LBAL_11904	607	123	695	129	844	325	261	305	239	332	273	172	308	139	596	178	545	277	622	351	393	322	491	141	467	346	596	221	707	549	550	227	564	386	944	540	818	265	486	250	285	390	349	107	570	137	478	220	593
LBAL_11942	2636	1129	2204	826	1850	1153	639	1626	1906	849	1535	1416	1916	560	1696	930	1909	1063	1426	1383	1123	1079	1600	462	1798	1101	2025	904	2038	1953	1812	1357	1733	2371	2334	2130	2414	1098	1586	821	2091	985	886	372	1489	566	1040	954	1672
LBAL_11943	1523	93	2191	392	2833	670	527	365	757	51	1012	242	836	29	1662	527	743	91	599	59	1583	599	796	24	778	77	1000	57	387	45	764	118	517	93	1108	195	979	85	567	79	704	76	1097	234	1737	311	1325	342	1576
LBAL_11944	213	170	258	90	152	224	55	218	125	60	129	188	156	24	142	190	136	118	104	194	93	281	181	59	122	167	181	124	204	138	191	229	190	316	200	235	247	162	114	78	163	110	110	92	160	150	108	142	146
LBAL_11905	12	0	55	0	86	4	18	3	2	0	36	0	25	1	51	0	16	2	2	7	26	2	10	0	28	0	20	4	47	5	22	3	9	3	12	7	16	1	16	3	11	4	13	0	40	4	34	0	40
LBAL_11906	67	0	132	0	137	4	53	6	63	5	72	1	61	0	160	0	58	16	64	15	44	0	90	12	44	5	68	2	153	22	60	4	22	20	79	26	160	18	84	2	76	3	50	0	122	0	83	2	141
LBAL_11907	257	2	415	4	452	21	165	4	197	27	252	5	176	5	406	6	257	29	239	25	206	2	218	39	232	32	258	16	443	134	193	19	146	60	316	81	358	51	106	22	184	22	262	0	368	0	288	14	401
LBAL_11945	139	888	29	192	90	233	11	321	49	1457	73	600	157	946	42	120	64	1155	35	17	66	138	68	25	47	1065	31	684	1	32	13	82	87	74	112	26	94	23	19	319	65	1422	23	50	58	126	37	175	41
LBAL_11961	938	0	909	0	897	0	343	0	698	0	488	0	1166	0	1002	0	1164	0	340	0	471	0	747	2	963	0	1578	0	189	20	847	2	272	2	1065	4	1493	2	1006	0	853	0	405	0	740	0	470	4	924
LBAL_11908	133	0	100	0	68	0	26	0	88	0	40	0	144	0	99	0	66	0	16	0	47	0	48	0	61	2	116	0	22	2	56	0	15	0	93	0	92	0	56	0	112	0	32	0	61	0	61	0	117
LBAL_11909	574	0	544	1	439	5	184	9	412	10	297	0	563	4	492	0	506	0	151	3	237	0	302	4	432	0	704	0	61	5	367	0	111	6	500	7	542	3	412	0	545	0	215	1	427	1	293	0	496
LBAL_11946	266	179	293	185	266	279	106	250	202	136	176	234	195	68	180	184	253	169	214	231	160	186	269	65	238	156	268	144	465	377	278	234	327	352	483	358	394	210	236	190	184	212	202	92	236	165	140	173	207
LBAL_11910	698	337	758	224	834	472	271	716	375	166	423	413	557	154	585	282	367	273	346	260	555	320	359	135	377	304	488	163	499	445	354	237	396	447	696	549	536	244	356	250	336	204	358	84	601	158	419	247	669
LBAL_11911	90	12	358	93	905	218	324	1278	13	19	71	114	50	5	294	252	165	55	25	54	250	34	36	20	58	10	110	86	13	300	68	4	74	75	213	105	162	16	80	5	20	23	130	12	705	12	155	51	275
LBAL_11947	2044	438	3290	498	4037	1399	1058	1206	1210	472	1285	644	1712	328	2483	817	1269	877	1090	824	2219	1061	1222	512	1185	869	1659	696	1229	1093	1157	974	1168	1443	1667	2100	1759	1159	1184	957	1444	546	1983	445	2882	584	2183	1004	2756
LBAL_11912	205	70	173	58	255	119	57	36	159	29	142	70	144	25	185	61	167	82	154	93	140	97	155	34	182	81	251	94	128	148	214	110	172	221	246	122	220	99	175	74	181	62	86	56	139	47	85	62	184
LBAL_11913	5359	51	6061	21	3446	53	1566	51	4206	81	2950	47	3715	34	4030	8	1072	20	302	10	2292	38	313	10	1121	9	1030	22	410	33	470	14	224	21	497	38	456	14	621	13	4423	107	1787	10	3094	34	2739	62	4051
LBAL_11948	956	221	1330	274	1351	360	382	449	654	217	559	419	877	138	922	300	898	358	822	572	1043	375	1009	243	848	357	1188	333	1250	813	935	478	962	872	1500	920	1285	431	877	365	785	225	676	152	1203	173	764	306	896
LBAL_11974	129	40	129	28	127	32	40	53	60	2	72	62	54	0	87	46	77	55	73	44	91	92	84	13	70	24	126	34	126	69	84	31	57	62	88	46	117	31	56	17	59	25	37	29	98	37	62	57	87
LBAL_11949	284	342	306	74	128	11	59	61	74	68	68	163	144	27	177	126	72	29	111	34	122	33	88	13	35	35	76	24	76	45	57	23	29	71	64	34	72	43	54	25	83	73	131	25	126	16	95	47	114
LBAL_11950	96	33	229	15	321	73	122	745	65	66	119	52	97	14	146	10	126	80	120	76	188	73	110	42	143	54	187	58	104	106	113	49	117	164	167	98	193	94	103	82	59	50	139	21	187	29	93	28	143
LBAL_11951	298	122	250	122	349	168	137	340	170	78	145	160	223	39	222	174	239	189	293	322	258	229	271	94	170	163	342	153	488	466	260	267	275	468	399	383	434	176	227	150	201	102	204	117	257	82	186	146	246
LBAL_11973	2	2	9	10	7	3	0	0	0	0	0	3	1	0	7	4	9	0	0	2	0	6	2	0	1	0	3	0	6	6	0	2	2	0	2	0	7	4	6	1	0	2	2	0	2	4	0	0	0
LBAL_11964	0	0	2	0	3	0	3	2	0	2	0	1	0	0	2	1	0	2	0	0	2	4	0	0	0	0	7	6	2	4	2	0	1	0	16	2	0	0	6	0	0	0	0	0	2	2	4	4	5
LBAL_11965	2	0	4	2	1	0	0	2	7	0	2	2	0	0	7	0	2	0	2	8	0	0	2	0	1	0	6	0	6	0	0	0	1	17	1	0	7	0	4	0	0	0	2	0	0	2	0	0	8
LBAL_11971	2	0	0	0	2	0	0	5	0	0	2	0	6	0	1	0	2	0	0	0	8	4	1	0	8	0	4	0	4	4	2	0	0	0	4	0	3	2	1	2	2	0	0	0	0	2	0	0	6
LBAL_11967	0	0	7	0	7	0	0	6	0	0	0	2	0	0	4	2	1	0	6	3	0	0	0	0	9	0	5	2	2	8	6	0	0	5	5	0	3	3	2	2	0	0	5	0	0	2	7	0	6
LBAL_11970	1	0	9	1	15	0	0	0	6	0	0	0	0	0	12	0	5	0	0	0	1	0	0	0	0	0	3	0	2	2	2	0	1	1	3	6	4	0	2	0	0	0	2	0	4	0	6	0	13
LBAL_11968	5	0	1	0	9	0	0	0	2	0	2	0	6	0	9	0	2	0	2	0	3	0	0	0	5	0	11	0	0	0	0	2	0	0	1	0	2	0	12	0	2	0	0	0	8	0	1	0	12
LBAL_11969	3	0	4	0	4	0	0	0	0	0	2	0	0	0	12	0	5	0	5	3	10	0	7	0	2	0	4	0	4	2	2	1	0	0	13	0	2	0	2	0	1	0	6	0	6	0	5	0	5
LBAL_11966	0	0	9	0	3	4	6	0	0	0	0	0	0	0	13	0	6	0	8	0	2	0	3	0	2	0	9	0	0	0	5	0	2	2	8	0	3	0	12	0	0	0	0	0	5	2	9	0	8
LBAL_11972	4	0	4	0	8	0	2	2	5	0	2	0	4	0	13	0	1	0	2	0	0	0	0	0	6	0	5	0	4	0	3	0	0	0	6	0	4	0	10	0	0	0	1	0	0	0	4	0	6
LBAL_11914	1002	593	857	1380	1516	917	279	2450	454	264	402	1037	681	199	869	692	198	141	81	79	1000	729	55	38	153	40	182	47	29	184	72	58	152	181	158	389	114	101	98	57	453	228	485	261	960	583	387	636	578
LBAL_11952	5	2	0	0	3	0	2	6	7	0	3	2	0	0	0	0	1	7	0	5	5	0	2	4	0	2	12	30	0	0	0	26	74	135	4	28	3	10	0	12	1	5	4	0	8	6	2	3	2
LBAL_11953	0	0	1	14	4	1	1	36	0	0	0	3	0	0	0	0	0	0	0	0	0	5	2	0	0	0	2	0	0	0	2	0	0	0	0	0	0	0	1	0	0	0	0	2	1	8	0	18	0
LBAL_11954	10	2	8	8	5	3	0	9	2	11	2	3	6	6	8	0	61	5	7	8	10	6	46	2	40	7	61	5	21	19	61	0	20	9	66	6	81	7	25	11	6	4	14	1	7	2	5	2	3
LBAL_11955	135	1089	169	696	103	771	33	398	122	1769	51	990	202	801	103	903	29	632	42	306	93	670	19	57	37	646	25	422	103	1862	40	577	69	397	48	451	33	316	29	538	217	3181	50	321	96	470	53	1258	69
LBAL_11956	1246	1	635	4	352	1	312	0	1469	2	820	0	1450	0	660	0	383	0	96	3	186	0	119	4	255	0	402	0	43	2	191	1	86	0	234	2	264	0	231	0	992	0	182	2	292	3	268	2	532
LBAL_11957	1386	0	701	0	429	2	290	0	1604	0	920	0	1608	0	771	0	421	0	55	0	218	0	136	9	329	0	483	0	46	8	187	0	68	0	297	0	255	0	229	0	1144	1	215	0	368	0	345	0	643
LBAL_11915	120	0	76	0	91	0	23	0	46	0	114	0	83	0	53	0	28	69	28	101	43	0	28	44	25	34	66	175	0	206	34	285	53	433	35	508	99	191	41	276	56	113	59	0	80	0	49	0	69
LBAL_11916	154	11	354	6	416	45	91	73	72	37	159	39	94	23	254	18	123	32	93	1	194	16	61	8	108	13	120	6	120	39	100	14	63	8	108	18	134	11	85	13	117	31	185	6	308	24	218	49	291
LBAL_11917	118	12	178	15	209	27	33	69	64	18	112	21	53	11	160	21	55	15	43	11	104	7	41	7	59	11	63	11	63	4	59	2	39	10	66	14	67	5	54	8	63	24	95	13	232	25	106	30	185
LBAL_11918	263	84	225	61	199	68	76	137	162	55	137	99	159	19	143	70	149	44	145	145	105	59	174	56	134	97	254	63	199	81	187	69	140	154	226	155	262	95	156	51	237	51	125	18	150	20	126	93	176
LBAL_11958	4	8	1	1	0	6	0	6	1	13	6	2	2	9	1	0	0	1	0	26	4	8	6	41	3	7	2	25	2	23	2	11	7	8	0	36	2	90	2	14	2	26	2	3	16	4	3	8	8
LBAL_11959	927	605	1047	317	783	407	295	1001	745	559	471	727	805	308	655	342	607	312	484	591	523	323	522	213	570	339	741	282	651	657	498	298	544	851	877	782	810	374	578	385	657	793	405	182	645	191	489	523	720
LBAL_11919	935	351	1429	406	2033	959	425	1158	550	476	644	546	719	280	1054	573	766	649	568	551	1318	638	668	226	664	591	942	507	814	942	712	644	821	945	1058	1307	1069	555	528	594	616	565	884	279	1397	391	844	719	1076
LBAL_11960	126	341	139	821	122	1616	41	575	79	1354	47	1088	74	553	85	593	60	990	252	945	129	1132	161	206	98	1023	423	924	181	4362	282	905	660	1546	263	1349	117	763	146	1200	59	1267	44	512	112	1423	86	1883	179
LBAL_08489	64	5	66	8	80	10	24	7	19	3	27	11	69	4	95	12	48	10	49	5	35	10	70	5	80	4	95	2	69	18	29	8	27	22	50	14	104	13	47	13	49	7	32	1	73	2	52	17	52
LBAL_08488	58	12	32	8	68	17	21	15	13	10	4	12	46	3	47	6	24	3	28	4	35	2	51	0	50	5	80	6	65	17	30	1	24	9	58	15	54	0	20	3	35	7	44	3	56	6	53	14	50
LBAL_08482	0	2	5	0	0	0	0	0	1	1	0	0	11	0	8	0	3	0	4	0	2	0	0	0	0	0	1	0	2	0	0	0	0	0	6	4	5	0	8	0	0	0	3	0	6	0	6	0	6
LBAL_08487	27	1	33	9	52	10	18	0	5	0	5	9	45	2	20	6	24	3	14	1	26	0	24	1	17	2	29	1	44	11	12	3	15	8	50	9	44	7	27	3	30	3	10	2	41	4	15	7	31
LBAL_08459	255	220	241	125	227	260	79	142	161	101	125	429	215	61	215	196	270	105	195	130	139	60	238	27	224	87	306	79	227	207	195	71	177	154	314	182	318	50	226	137	136	99	110	52	153	63	148	160	175
LBAL_08470	13	13	39	6	57	9	5	33	4	8	35	12	19	15	40	10	0	0	4	0	19	10	6	0	0	4	6	0	0	6	6	2	2	0	1	6	0	2	2	8	2	6	14	2	50	10	19	8	37
LBAL_08460	343	2	444	5	901	6	112	36	50	0	331	6	203	0	426	0	23	33	36	29	322	6	44	19	17	14	41	28	26	43	29	40	27	39	69	54	30	17	17	32	43	0	243	4	491	3	305	0	285
LBAL_08486	14	6	19	0	66	0	9	13	1	0	10	4	5	0	11	0	8	0	4	0	12	4	3	0	0	0	4	0	1	5	6	5	10	0	4	0	0	0	4	2	4	6	19	0	32	0	15	6	20
LBAL_08490	227	33	238	29	224	50	59	82	141	28	123	45	176	16	129	29	197	70	129	58	164	66	185	14	213	79	298	104	131	61	205	89	222	67	256	89	233	22	219	59	173	57	125	22	173	24	118	36	191
LBAL_08461	159	63	280	45	374	183	93	465	108	64	83	61	147	27	191	95	129	90	94	101	137	116	106	38	118	63	97	71	111	171	106	84	148	197	171	167	133	91	130	53	97	88	124	44	215	70	159	132	196
LBAL_08485	7	0	49	0	100	0	6	1	0	0	4	2	10	0	59	4	2	0	0	2	117	0	0	1	0	0	0	0	0	0	0	0	0	0	0	0	0	0	2	0	5	0	38	0	104	2	31	2	23
LBAL_08484	2	0	4	0	8	0	4	2	0	0	0	0	0	0	12	0	2	0	0	1	4	0	0	0	0	0	4	0	0	0	0	0	4	0	2	2	0	1	0	0	0	0	4	0	1	0	0	0	1
LBAL_08491	0	0	0	0	2	0	0	0	0	0	0	0	3	0	0	0	1	0	0	0	2	0	0	0	0	2	0	0	0	0	0	0	0	0	0	0	2	0	0	0	0	0	0	0	0	0	1	0	0
LBAL_08493	5	0	9	0	0	0	2	3	3	0	5	0	4	0	5	0	11	0	10	0	2	0	7	0	1	0	6	0	2	0	2	0	2	0	9	4	4	0	7	0	0	0	2	0	1	0	8	0	3
LBAL_08471	7	0	4	0	20	1	6	5	4	0	2	0	6	0	11	0	4	2	0	0	10	0	5	0	9	0	2	0	0	2	0	0	3	0	12	1	9	0	0	1	7	0	5	0	7	0	4	0	3
LBAL_08472	897	294	689	345	760	722	189	840	514	362	485	549	652	167	514	298	531	480	334	307	462	378	319	82	425	508	449	374	431	371	383	406	465	923	568	587	503	228	337	426	526	305	392	173	615	263	348	417	624
LBAL_08462	60	6	67	6	99	18	16	41	80	6	24	11	56	6	62	6	47	45	32	9	30	12	41	14	61	47	52	35	23	7	40	22	57	34	41	27	59	24	47	31	80	9	39	6	57	4	63	14	61
LBAL_08481	9	0	8	2	16	0	10	0	0	0	1	0	1	0	8	0	0	4	6	0	3	0	1	0	5	0	8	0	2	0	1	0	4	0	3	0	3	0	0	0	5	0	11	0	2	0	4	0	12
LBAL_08473	48	16	28	788	41	521	5	165	8	171	6	474	44	16	18	622	24	4	25	8	17	727	11	2	13	2	44	0	10	5	106	12	25	29	30	17	27	3	11	2	14	88	13	219	59	504	52	958	20
LBAL_08483	53	0	3	6	16	2	3	3	4	0	12	0	53	6	18	4	10	0	2	4	11	3	10	2	17	0	44	2	8	14	104	4	19	21	27	14	63	0	26	1	16	0	1	0	83	8	43	7	24
LBAL_08474	26	0	12	0	8	0	2	0	0	0	7	0	20	0	6	0	10	0	3	2	13	1	3	0	5	4	26	0	4	0	49	9	6	1	29	3	19	0	4	0	5	0	4	0	30	0	25	0	5
LBAL_08475	327	142	424	132	468	210	161	136	150	68	140	170	170	47	278	137	337	269	339	537	300	376	380	211	290	192	413	151	380	385	380	447	513	862	494	666	433	296	296	232	143	93	192	156	295	117	178	143	287
LBAL_08463	142	114	229	70	154	112	58	160	97	45	58	85	78	41	141	90	182	229	159	129	81	96	131	73	151	199	237	123	206	108	194	228	203	378	214	226	203	109	172	199	72	102	91	32	109	44	111	119	138
LBAL_08476	697	1708	520	1064	297	982	87	1061	209	478	300	1679	330	444	386	930	132	229	77	254	141	678	118	71	126	173	213	166	140	403	178	224	171	755	138	427	171	241	117	146	274	692	186	377	272	420	180	763	405
LBAL_08464	81	8	128	8	113	23	21	33	291	12	61	37	179	11	80	6	85	355	9	77	46	9	24	17	23	108	45	51	1	10	1	2	1195	4558	6	72	6	16	6	106	263	23	36	3	76	9	47	9	109
LBAL_08465	94	52	149	27	138	48	32	136	167	6	46	66	66	30	72	35	52	168	12	101	82	35	30	13	30	77	50	44	12	4	1	8	1453	5111	24	53	16	10	22	73	107	10	51	15	331	104	48	23	94
LBAL_08466	202	111	272	112	253	192	83	223	82	50	102	200	80	63	159	92	206	219	201	137	159	166	198	47	167	267	279	180	227	146	270	282	190	309	278	224	264	148	249	175	164	136	118	79	201	103	135	162	155
LBAL_08477	289	99	611	94	388	93	128	70	151	26	145	70	166	27	285	46	265	104	262	225	222	119	293	57	241	85	315	83	430	173	285	125	219	281	271	207	308	106	262	94	167	57	249	64	290	44	224	119	223
LBAL_08467	684	153	929	125	715	155	304	285	508	114	359	211	540	53	476	108	457	164	519	262	566	155	582	111	452	181	599	169	507	319	383	268	414	447	642	408	667	182	463	191	577	129	406	62	504	108	415	144	561
LBAL_08478	208	85	17	42	16	68	8	89	9	118	17	65	54	85	19	14	15	441	6	66	22	78	208	917	348	392	32	378	8	61	137	337	214	162	39	1991	22	1253	362	354	122	107	33	26	66	81	129	196	23
LBAL_08468	692	155	774	119	855	114	230	556	482	121	366	206	417	66	534	142	558	170	348	213	531	57	465	74	488	153	689	114	451	314	539	201	523	360	811	306	779	167	481	142	443	148	414	67	609	55	395	180	641
LBAL_08479	443	49	454	119	468	114	177	214	348	98	259	127	428	20	384	87	284	108	195	153	416	141	273	68	214	123	410	114	317	244	243	153	212	193	478	311	419	132	227	72	252	85	343	31	385	30	266	117	368
LBAL_08469	208	7	207	0	289	0	65	8	118	8	126	0	171	1	247	2	284	6	141	13	89	0	226	3	186	0	412	5	82	16	204	3	117	12	408	6	346	6	175	2	107	3	117	0	262	1	131	12	142
LBAL_08480	1101	94	1350	129	1003	277	373	161	563	59	562	115	869	49	865	174	756	141	675	179	579	269	706	35	766	131	1131	85	677	349	800	95	603	287	1090	182	1193	80	657	128	1119	50	547	124	850	181	849	171	975
LBAL_08492	15	0	14	0	11	0	6	0	9	0	2	0	32	0	2	0	9	0	5	0	6	0	0	0	5	0	22	0	2	0	10	0	2	2	11	0	21	0	13	0	22	0	3	0	26	0	11	0	33
LBAL_10328	22	0	51	0	64	0	16	2	8	6	22	0	32	0	64	0	41	10	40	2	35	0	31	0	25	0	38	4	43	10	26	2	18	4	56	6	30	4	30	6	18	0	28	0	60	0	21	0	58
LBAL_07012	0	0	0	0	0	0	0	0	0	0	2	0	0	0	2	0	0	0	0	0	0	0	0	0	0	0	0	0	0	0	0	0	0	0	0	0	0	0	0	0	0	0	0	0	0	0	0	0	0
LBAL_07013	0	0	0	0	0	0	0	0	0	0	0	0	0	0	0	0	0	0	0	0	0	0	0	0	0	0	0	0	0	0	0	0	0	0	0	0	0	0	0	0	0	0	0	0	0	0	0	0	0
LBAL_08242	0	0	2	0	0	1	0	0	0	0	0	0	0	0	0	0	8	2	0	0	0	0	2	0	0	2	2	0	0	0	4	0	0	0	0	0	0	0	2	0	0	0	0	0	0	0	2	0	0
LBAL_01675	4	0	6	4	20	2	7	14	0	1	10	2	6	0	7	2	8	0	1	4	4	0	17	0	14	4	60	12	9	2	11	2	4	2	26	6	19	0	14	2	4	0	13	6	9	8	4	2	18
LBAL_06365	18	5	33	8	20	24	24	127	19	2	18	18	37	0	13	36	12	0	7	0	27	12	2	0	16	0	13	0	6	0	16	0	8	0	14	0	20	2	8	0	31	16	28	2	24	6	18	12	20
LBAL_00706	0	0	0	0	0	0	2	0	0	0	0	0	1	0	0	0	0	0	0	0	0	0	0	0	0	0	0	0	0	0	0	0	0	0	0	0	0	0	0	0	0	0	0	0	0	0	0	0	0
LBAL_00751	810	155	1056	122	1355	162	339	476	569	252	556	199	756	114	902	82	829	475	579	647	781	257	652	126	773	497	955	368	728	1100	669	471	614	522	1122	859	1041	545	617	499	661	236	620	65	979	85	674	112	932
LBAL_00752	24	10	21	4	29	16	19	12	12	2	12	10	19	2	13	6	11	9	25	24	27	5	17	4	18	6	20	7	48	24	14	3	12	30	28	27	23	11	22	10	21	2	13	4	23	6	28	3	19
LBAL_06485	0	0	0	0	0	0	0	0	0	0	0	0	0	0	0	0	0	0	0	0	0	0	0	0	0	0	0	0	0	0	0	0	0	0	0	0	0	0	0	0	0	0	0	0	0	0	0	0	0
LBAL_06484	0	0	0	0	0	0	0	0	0	0	0	0	0	0	0	0	0	0	0	0	0	0	0	0	0	0	0	0	0	0	0	0	0	0	0	0	0	0	0	0	0	0	0	0	0	0	0	0	0
LBAL_06486	0	0	0	0	0	0	0	0	0	0	0	0	0	0	0	0	0	0	0	0	0	0	0	0	0	0	0	0	0	0	0	0	0	0	0	0	0	0	0	0	0	0	0	0	0	0	0	0	0
LBAL_07836	40	0	61	0	18	0	9	0	34	0	24	0	71	0	67	0	13	0	13	0	12	0	32	0	55	0	33	0	16	0	14	0	13	0	38	0	48	0	41	0	58	0	18	0	101	0	40	0	65
LBAL_04055	0	0	2	0	0	0	0	2	0	0	0	0	0	0	0	0	0	0	0	0	0	0	6	0	0	0	0	0	0	0	0	0	0	0	0	0	0	0	0	0	0	0	0	0	0	0	10	0	5
LBAL_04054	0	0	6	0	6	0	1	2	4	0	0	0	0	0	0	0	0	0	2	0	0	0	1	0	0	0	0	0	0	0	0	2	0	0	0	0	2	0	0	0	0	2	0	0	6	0	10	0	5
LBAL_04199	0	0	0	0	2	0	0	0	0	0	6	0	2	1	0	0	0	0	0	0	4	1	0	1	0	0	2	0	0	0	1	0	0	1	0	2	4	0	0	0	2	0	4	0	0	0	0	0	0
LBAL_07849	0	0	12	0	3	4	10	0	0	0	0	0	2	0	36	1	10	0	0	0	4	2	6	0	2	0	4	0	3	10	0	0	2	0	22	0	6	0	1	0	4	0	1	0	27	0	14	4	18
LBAL_07850	0	0	0	0	0	0	0	0	0	0	0	0	0	0	1	0	0	0	1	0	0	0	0	0	1	0	1	0	0	0	0	0	0	0	5	0	0	0	0	0	0	0	4	0	2	0	0	0	0
LBAL_10459	0	0	4	0	0	0	0	0	1	0	0	0	0	0	2	0	2	0	2	0	8	0	0	0	0	0	0	0	0	0	0	0	0	0	0	0	0	0	0	0	0	0	0	0	4	0	0	0	0
LBAL_04769	416	91	666	93	550	173	235	541	359	128	222	166	321	79	542	146	1335	144	305	79	363	112	647	68	994	140	1400	109	266	131	982	98	297	198	1093	283	1014	106	966	96	402	166	247	45	549	90	373	153	469
LBAL_04795	578	150	238	90	166	79	99	2309	162	1276	195	234	257	209	391	146	68	153	17	117	88	52	19	47	58	155	56	132	19	317	51	175	61	612	57	445	26	79	71	252	236	725	97	14	113	36	71	100	226
LBAL_04815	171	1	96	4	93	2	54	9	366	0	126	2	261	2	121	0	64	0	17	0	70	1	12	0	37	2	92	0	13	4	33	1	3	7	25	3	39	0	33	3	252	1	86	0	124	1	38	0	93
LBAL_04770	1246	2738	643	1485	398	1394	95	705	191	156	235	2549	465	153	463	1776	136	228	149	192	461	5289	217	93	277	368	217	174	293	170	223	310	271	296	341	394	260	188	211	199	268	383	315	1757	371	927	228	1590	363
LBAL_04796	389	97	444	120	451	271	102	187	234	103	225	129	259	57	344	201	357	229	435	354	259	310	461	139	327	291	479	303	792	525	476	308	658	580	770	535	647	320	414	224	230	133	221	93	292	100	267	172	337
LBAL_04771	159	38	250	41	136	76	49	83	114	28	101	84	129	28	131	35	112	62	79	75	100	89	120	83	122	83	171	75	113	87	95	89	132	154	147	175	149	96	111	78	81	60	64	43	98	36	78	58	120
LBAL_04772	42	139	191	126	68	192	22	363	51	328	49	339	19	154	94	96	53	65	46	25	63	105	40	25	10	94	70	65	85	256	69	40	48	28	112	71	86	20	26	24	33	345	46	49	108	92	75	217	98
LBAL_04797	17	39	63	19	58	53	13	89	7	49	22	65	13	44	45	41	37	20	26	6	43	41	22	5	16	20	33	19	35	71	25	18	32	8	57	57	35	18	30	16	10	125	20	27	58	54	41	83	77
LBAL_04773	3	0	31	0	18	0	7	2	7	0	12	0	2	1	5	0	2	0	7	0	19	0	3	0	1	0	2	2	18	8	5	2	6	0	8	0	7	0	1	0	4	0	8	0	10	2	9	0	12
LBAL_04798	251	13	345	47	396	99	74	455	112	33	184	66	185	24	292	47	129	35	220	66	221	19	133	12	64	25	160	22	419	365	105	27	107	77	175	93	175	26	136	30	137	15	143	28	357	37	218	75	274
LBAL_04774	15	6	56	10	56	36	14	172	7	5	17	35	9	0	39	21	1	10	3	2	15	11	4	6	1	4	11	2	0	5	3	3	5	12	6	6	3	2	23	5	12	4	30	7	45	36	43	37	39
LBAL_04775	41	24	91	31	61	40	15	246	15	13	44	45	18	3	44	25	29	0	10	1	36	21	16	4	23	4	52	3	15	17	16	4	11	8	45	14	34	5	32	6	13	5	21	34	55	75	35	72	68
LBAL_04799	223	118	202	105	227	164	47	59	238	74	87	58	202	51	127	125	229	32	104	35	174	256	116	25	195	38	279	31	56	84	172	54	86	100	256	72	251	41	126	30	122	59	97	105	174	160	120	67	134
LBAL_04776	626	264	902	572	1216	1066	170	704	319	388	502	751	451	176	694	701	147	544	133	360	643	676	101	131	144	335	214	465	260	773	99	419	235	623	242	647	187	415	128	326	386	356	496	371	971	594	404	420	626
LBAL_04800	422	970	580	592	463	720	136	1846	346	369	233	976	354	192	370	580	441	259	444	414	266	767	562	88	457	297	601	343	898	1471	523	420	654	716	850	532	735	295	456	286	360	548	200	294	323	460	237	673	328
LBAL_04777	136	58	212	56	227	61	61	150	88	28	103	94	84	20	106	60	97	33	89	54	128	71	127	33	109	54	170	38	159	95	98	29	122	121	146	101	178	65	76	47	105	32	107	32	151	48	115	69	150
LBAL_04801	270	90	246	79	292	117	96	260	163	82	162	141	168	65	178	90	198	119	169	157	144	182	194	57	222	132	330	116	245	236	247	197	212	316	283	264	291	140	197	145	195	153	146	66	208	104	130	107	195
LBAL_04802	698	456	831	471	738	1000	216	649	478	317	503	676	492	224	553	538	493	315	422	389	499	868	497	180	466	461	616	353	669	851	448	619	430	799	701	791	709	414	462	367	565	488	375	312	586	514	314	645	559
LBAL_04803	44	38	44	45	30	52	7	103	12	128	0	46	19	40	15	71	29	215	8	170	35	21	10	621	18	378	24	326	18	75	12	866	202	1340	32	2189	18	1263	30	483	13	65	30	23	31	11	10	76	27
LBAL_04778	744	101	969	138	930	218	271	384	461	120	408	165	643	66	624	156	487	191	397	230	653	206	444	119	435	203	662	158	542	439	464	221	413	452	663	509	797	261	481	203	632	131	454	86	754	121	540	157	674
LBAL_04779	11	11	28	12	72	63	8	41	13	2	12	17	13	2	17	22	114	63	45	65	29	53	28	12	40	42	141	67	81	123	92	70	142	246	81	106	65	39	69	67	13	21	29	30	37	8	23	25	40
LBAL_04780	513	48	579	42	851	123	179	96	290	65	266	95	340	27	454	78	890	229	231	105	465	48	278	235	928	215	924	175	238	87	540	291	313	461	569	885	628	484	565	165	300	53	332	12	588	48	368	56	551
LBAL_04781	1281	255	1655	439	1777	885	612	1705	876	402	750	517	1019	231	1308	458	779	358	599	454	918	336	722	182	725	395	912	216	905	899	677	342	793	901	1119	1016	1026	466	625	287	815	414	670	177	1386	230	921	621	1370
LBAL_04817	181	13	375	9	360	27	88	63	63	17	110	12	127	6	288	14	143	24	144	48	201	53	141	11	108	14	203	7	161	78	205	16	119	46	216	40	257	23	148	26	85	14	140	12	317	14	236	21	332
LBAL_04816	54	24	39	16	79	26	18	44	8	4	19	17	15	9	33	26	48	12	34	12	24	14	31	0	24	26	44	8	52	28	45	16	46	32	69	24	83	12	47	16	36	10	47	13	71	18	8	10	35
LBAL_04804	950	19	913	69	947	40	371	228	535	52	628	42	579	27	741	29	613	35	390	92	642	20	587	46	516	50	748	69	488	119	636	79	505	196	988	129	749	71	584	44	507	36	539	16	668	47	488	22	765
LBAL_04782	1201	1574	3509	2288	3347	8303	567	4976	772	1685	825	1723	884	716	1860	4662	1885	2465	2115	2852	2093	6117	2064	918	1759	2441	2741	2991	3721	3974	2490	2517	3265	5152	3329	4707	4060	2472	2057	1566	936	2849	1558	2188	2859	3420	1515	4117	2056
LBAL_04814	1530	325	2178	306	2694	979	661	1042	821	325	875	398	1236	120	1729	473	1003	392	728	452	1581	697	814	181	910	412	1166	288	1013	1000	746	389	805	868	1365	1009	1378	511	802	389	840	287	1270	242	1964	374	1402	609	1702
LBAL_04818	129	30	149	52	134	73	37	40	61	26	62	54	64	14	130	28	76	33	54	45	98	73	80	16	53	25	116	42	112	71	90	51	65	59	132	102	99	37	75	38	68	19	73	6	135	32	95	45	117
LBAL_04783	791	387	1414	391	1401	974	372	768	601	476	604	409	801	213	950	523	770	508	920	1138	981	566	770	287	701	579	879	507	1189	1049	834	625	984	1772	1326	1271	1110	653	736	649	398	407	723	307	972	467	770	682	927
LBAL_04784	773	77	807	115	810	188	268	278	486	115	477	99	547	80	478	87	718	148	659	197	403	83	704	163	794	184	788	136	723	313	696	176	576	371	1255	592	867	256	673	171	410	106	404	64	592	71	572	153	651
LBAL_04805	1024	291	1441	476	1684	1115	536	1402	797	283	768	368	956	138	1337	1003	588	415	738	283	1262	775	678	146	562	319	862	202	975	737	610	408	666	494	1083	628	809	327	590	303	742	294	857	329	1654	471	952	714	1191
LBAL_04785	711	386	1003	261	983	831	331	1186	453	431	527	527	658	170	659	450	445	316	454	304	853	524	483	136	460	249	668	264	605	712	487	297	594	546	858	754	663	349	464	405	426	360	511	205	781	425	502	551	729
LBAL_04806	204	93	343	80	332	109	96	122	134	61	118	106	194	41	197	59	177	95	144	134	180	117	209	67	178	126	272	96	172	152	212	146	173	178	231	196	281	74	173	104	181	85	129	70	238	74	191	129	191
LBAL_04786	152	38	240	47	374	74	63	72	132	58	85	91	122	11	184	70	197	76	171	98	304	127	220	55	188	80	321	107	293	101	242	84	234	167	380	159	335	99	186	78	143	76	142	40	230	45	127	46	183
LBAL_04787	16	0	24	0	62	11	9	0	16	47	13	5	8	24	34	2	13	1123	9	2	41	31	14	24	8	1369	30	1305	6	0	8	923	9	2	30	349	11	584	9	849	12	78	30	7	44	3	17	4	16
LBAL_04788	1369	10	1868	18	2397	56	481	110	742	47	923	29	1033	40	1406	25	1669	66	508	24	1629	17	728	16	1291	51	1914	42	415	24	1128	40	366	20	1442	56	1336	44	1046	46	945	46	853	10	1930	31	1010	36	1560
LBAL_04807	248	77	299	85	382	324	106	203	110	21	152	158	167	44	215	137	114	73	132	113	230	254	105	37	112	94	192	76	160	187	184	92	153	254	215	180	174	107	143	86	128	74	156	104	306	130	186	195	225
LBAL_04789	113	73	81	47	238	144	38	51	79	32	87	61	75	43	116	77	113	115	96	153	125	105	136	39	65	66	160	101	182	124	86	79	132	195	139	143	148	57	115	64	80	85	86	42	123	49	59	81	78
LBAL_04808	548	461	656	203	438	287	168	321	215	155	327	329	399	109	523	345	287	147	217	303	225	326	233	519	335	215	368	122	388	519	269	210	300	442	423	692	328	406	243	157	272	322	173	154	355	362	339	565	491
LBAL_04790	766	90	1234	172	1399	455	384	147	457	138	466	162	627	109	963	205	610	216	696	464	937	384	762	290	507	208	800	179	1011	859	559	332	616	675	1110	883	1019	385	644	298	485	146	694	184	914	284	610	266	1095
LBAL_04809	944	269	1317	262	987	717	449	699	690	265	562	386	567	162	867	430	765	386	718	637	717	587	761	151	679	469	1029	331	1032	959	770	528	838	880	1024	845	1169	529	718	401	586	283	554	168	787	367	662	625	984
LBAL_04791	955	244	948	329	751	485	211	417	506	129	570	490	622	145	577	342	913	209	444	291	393	519	586	118	603	201	1021	302	492	302	781	356	465	565	862	435	985	219	442	161	709	267	400	266	631	399	394	320	603
LBAL_04810	127	36	205	49	134	63	60	102	65	28	112	59	94	11	108	82	125	67	85	85	99	63	145	22	95	63	151	51	131	126	126	84	174	125	210	120	172	53	105	64	110	81	73	26	129	76	58	54	125
LBAL_04792	72	44	127	48	61	137	22	72	26	50	35	71	44	33	78	102	52	39	50	54	36	68	40	11	26	51	114	38	35	57	70	64	37	66	75	59	102	34	26	36	73	81	45	33	62	86	33	115	64
LBAL_04811	1279	1516	799	583	462	760	243	569	1135	1647	506	1341	1041	1164	659	584	1120	561	720	509	308	761	933	241	1093	647	1402	539	786	997	967	778	991	814	1540	939	1394	426	996	455	1090	2410	286	272	402	335	333	754	495
LBAL_04793	808	238	1022	186	1433	441	289	359	370	121	441	347	459	113	698	222	402	198	340	245	810	390	388	137	340	218	495	218	375	396	375	243	387	427	593	450	472	200	318	169	496	224	535	108	913	188	609	262	638
LBAL_04794	718	151	877	108	1369	170	210	438	399	215	494	205	462	143	392	162	190	2122	26	27	768	87	77	67	248	1893	131	2089	41	82	61	1211	52	47	113	738	101	676	76	1105	319	225	397	35	914	90	500	173	665
LBAL_04812	685	62	672	54	1070	154	270	124	464	54	347	75	435	31	496	72	411	185	349	258	567	99	529	152	437	146	715	128	418	157	474	281	400	357	672	413	671	203	446	184	515	51	460	53	691	64	403	90	616
LBAL_04813	7837	11	9309	10	13168	70	2585	20	4723	4	4383	12	4962	9	6078	10	6108	68	2873	59	6845	48	3980	80	4998	78	7755	56	1764	104	4733	111	2480	147	6054	269	7341	121	4386	94	6627	14	4324	25	9117	25	6332	17	6935
LBAL_11289	97	47	103	39	116	103	37	77	54	47	62	54	65	25	101	54	70	49	98	128	46	58	72	15	51	54	129	48	242	227	56	62	93	145	120	86	144	65	90	25	77	38	46	36	67	41	72	44	77
LBAL_06677	0	0	2	0	5	0	0	0	0	0	0	0	0	0	2	0	0	0	1	0	2	0	0	0	0	0	1	0	0	0	0	0	0	0	0	1	1	0	0	0	2	0	2	0	0	0	0	0	0
LBAL_06676	0	0	0	0	2	0	0	0	0	0	0	0	4	0	6	0	0	0	1	0	0	0	2	0	0	0	4	0	0	0	0	0	0	0	4	1	1	0	0	0	4	0	0	0	4	0	0	0	0
LBAL_07894	21	0	28	0	17	0	3	0	3	1	10	0	26	0	32	0	26	0	11	0	24	0	21	0	22	0	28	0	14	0	14	0	4	0	32	0	46	0	17	0	26	0	6	0	47	0	13	0	41
LBAL_07891	226	4	262	0	288	0	113	8	232	13	173	0	213	0	265	0	308	1	180	0	174	1	262	1	242	0	318	0	168	7	260	2	86	0	437	0	426	0	267	0	179	6	110	0	229	2	125	0	274
LBAL_07893	4	0	32	0	80	6	29	6	3	10	11	0	25	0	52	0	29	5	13	0	34	5	8	0	21	0	41	6	17	161	6	0	5	10	30	6	25	2	24	0	22	0	30	2	49	10	27	4	40
LBAL_07892	321	38	490	85	597	238	169	632	171	83	273	87	184	45	409	131	494	188	465	277	553	121	528	112	406	127	655	176	816	419	439	155	459	341	749	588	686	199	422	158	214	102	412	71	537	85	279	110	450
LBAL_12795	0	0	1	6	4	4	5	0	0	0	2	4	9	0	4	0	0	0	1	0	3	0	4	0	4	0	0	0	3	0	4	0	1	0	2	0	5	0	1	0	4	0	7	0	12	0	4	0	2
LBAL_12794	3	0	3	1	8	1	15	2	6	0	2	0	19	0	4	0	1	1	2	0	9	0	4	0	12	0	4	0	0	0	5	0	2	2	2	1	5	2	0	0	3	0	5	0	9	0	7	0	5
LBAL_12793	1	0	7	4	23	1	9	0	6	2	0	2	65	0	2	0	2	2	6	0	6	0	4	0	2	0	6	0	5	0	14	3	5	2	6	5	0	0	1	0	0	0	6	0	8	4	36	0	6
LBAL_03173	276	50	401	46	327	133	149	90	177	54	182	63	160	19	318	78	269	181	271	504	253	96	282	124	209	134	373	153	368	380	299	250	332	504	403	406	356	166	226	218	189	78	178	63	328	29	232	84	326
LBAL_03172	95	21	76	8	86	14	32	24	74	14	66	36	40	10	43	33	103	17	95	27	55	23	101	14	107	26	130	36	81	27	108	25	123	56	150	46	127	9	103	38	62	6	62	12	74	8	51	20	61
LBAL_01221	149	15	246	57	295	73	55	42	105	28	126	29	132	7	203	37	101	24	82	56	151	28	140	13	102	36	207	23	88	60	83	38	82	69	162	68	153	42	74	47	162	30	123	25	293	65	148	37	187
LBAL_01223	96	4	109	21	224	41	57	25	43	17	100	14	111	12	130	8	58	20	92	67	116	46	83	15	78	17	96	15	107	45	57	16	48	62	96	44	109	28	80	33	97	14	90	13	175	28	119	13	126
LBAL_01207	2664	73	4021	91	4769	182	1255	215	1871	31	1962	131	2420	39	3476	83	3324	188	2016	203	3125	149	2784	153	2873	293	3700	233	2045	291	2872	317	1815	400	4443	695	4161	226	2715	297	2263	31	1974	69	3711	64	2196	131	3529
LBAL_01208	3231	997	5393	837	9950	2310	1343	1929	1663	792	2194	1447	2421	585	4142	1141	1950	859	1608	1141	5475	1780	1956	597	1475	834	2313	694	1801	2014	1790	973	1653	1618	2784	2283	2886	1148	1565	873	1839	863	3047	633	6156	1026	3081	1402	4387
LBAL_01200	225	152	402	243	434	581	124	521	147	170	139	146	180	85	340	453	232	329	251	465	188	240	324	216	241	281	342	273	432	427	306	355	560	658	506	552	428	211	311	257	140	207	286	228	254	109	282	405	243
LBAL_01209	445	162	452	128	551	253	145	178	304	145	304	216	347	83	281	196	252	162	279	235	294	161	258	103	323	166	395	151	396	233	286	255	282	379	484	408	442	157	299	117	331	172	252	67	352	95	230	183	367
LBAL_01201	557	521	369	102	236	74	106	292	591	342	301	222	460	348	266	98	767	308	349	171	76	62	540	44	663	345	928	237	483	285	801	270	528	313	982	327	1011	134	704	162	720	780	128	68	203	38	198	148	340
LBAL_01222	116	12	158	13	82	20	27	16	83	8	71	11	71	6	58	21	58	20	54	60	47	42	90	10	57	13	108	32	63	20	64	45	41	82	63	16	100	9	70	28	61	18	71	11	116	13	41	17	141
LBAL_01210	715	772	740	486	559	567	178	380	409	814	395	665	539	304	537	700	1740	679	758	525	312	1071	1432	113	1610	633	2265	649	1045	1323	1939	814	1180	856	2332	902	2408	429	1586	404	519	1221	308	429	442	777	292	477	531
LBAL_01211	847	293	1046	286	850	441	330	451	597	244	500	399	689	115	783	282	823	455	640	528	445	411	831	226	674	453	1101	417	686	544	672	658	706	848	1134	955	1160	561	735	456	561	312	352	158	685	182	573	340	759
LBAL_01220	467	191	388	108	244	166	165	159	246	90	196	169	298	75	273	116	234	148	191	191	185	213	259	85	278	196	486	232	273	107	292	422	247	313	370	297	367	159	274	163	245	167	141	85	186	121	133	164	230
LBAL_01212	1626	564	1975	451	2116	890	638	712	1149	282	928	676	1080	292	1449	665	1111	617	892	995	1363	924	1170	458	1010	608	1498	456	885	577	1120	810	987	1496	1512	1226	1542	533	1161	618	907	431	1116	345	1435	276	1053	743	1270
LBAL_01213	171	66	364	91	469	182	135	297	55	88	157	93	86	32	262	131	323	173	252	303	213	81	350	249	327	219	369	257	359	350	358	321	487	538	534	760	492	493	328	300	71	87	160	38	225	50	196	158	277
LBAL_01202	40	0	27	0	46	0	6	0	4	0	25	0	7	0	28	0	35	53	36	17	11	0	43	42	42	15	80	16	63	11	30	32	25	24	65	96	82	48	43	47	4	0	13	0	52	0	14	0	37
LBAL_01203	2	0	4	0	9	0	0	0	1	0	0	0	0	0	2	0	20	17	33	165	2	0	45	21	24	21	50	5	24	39	22	24	35	45	46	57	62	19	13	14	0	1	0	0	2	0	5	0	0
LBAL_01204	1055	680	1441	759	2653	1759	541	2449	232	360	962	1180	557	351	1071	708	1217	1531	1296	1572	1439	1764	2012	1398	1090	1468	1824	1304	982	962	1672	1724	1712	1673	2814	3876	2962	2815	1290	1768	165	286	964	598	1773	844	883	1160	1155
LBAL_01214	268	247	660	248	860	999	198	1187	124	112	219	325	199	96	447	530	140	192	238	352	736	706	269	90	172	180	266	187	437	474	190	208	324	374	404	316	364	117	206	165	116	130	528	356	533	182	342	569	356
LBAL_01215	492	784	790	525	492	648	182	1753	405	326	335	901	488	265	431	498	675	274	582	596	290	607	762	162	638	345	781	282	1073	1498	646	372	787	875	1005	720	1027	331	611	326	466	585	233	210	327	207	322	743	454
LBAL_01205	105	14	152	12	194	45	59	48	84	14	91	11	85	8	94	11	72	48	121	107	70	36	117	34	85	44	149	46	148	110	93	70	115	142	131	90	186	77	87	55	77	30	112	10	102	9	122	21	123
LBAL_01216	51	2	38	1	129	7	25	8	27	7	43	9	41	0	32	6	13	2	12	4	43	4	35	2	37	9	21	1	13	6	19	2	11	23	63	30	20	10	26	4	21	1	43	2	83	7	29	4	28
LBAL_01217	2885	752	3184	452	2984	695	1337	1161	2710	620	2054	775	2849	322	2750	560	2237	620	1744	793	1717	634	1902	366	1842	710	2614	491	2240	1627	1892	750	1871	1341	3146	1514	2856	745	1816	647	2057	593	1524	262	2202	294	1957	775	2604
LBAL_01218	972	145	1044	136	1160	259	346	599	691	184	599	224	705	114	657	195	791	227	461	413	562	250	592	119	542	267	922	197	588	619	667	377	453	537	822	508	923	296	647	217	755	174	524	64	711	162	577	276	833
LBAL_01206	353	121	518	151	517	182	194	273	252	79	296	193	239	57	331	128	419	142	472	338	313	241	532	133	487	203	514	135	526	316	419	190	495	577	756	472	684	175	385	163	266	65	320	79	261	114	238	177	321
LBAL_01219	253	90	307	23	281	128	88	90	196	32	157	74	184	19	213	45	296	122	237	154	160	51	314	66	307	97	424	83	556	225	349	184	360	254	443	240	529	113	331	111	159	59	135	48	249	22	152	78	221
LBAL_07374	0	0	0	0	0	0	0	0	0	0	0	0	0	0	0	0	0	0	0	0	0	0	0	0	0	0	0	0	0	0	0	0	0	0	0	0	0	0	0	0	0	0	0	0	0	0	0	0	0
LBAL_06327	0	0	4	0	15	0	0	0	2	0	0	0	0	0	0	0	12	0	8	0	6	0	23	1	6	0	18	1	24	2	6	2	18	8	28	10	16	0	27	1	6	0	0	0	37	0	2	0	45
LBAL_12136	617	220	629	212	655	489	219	691	274	287	252	427	464	156	544	217	566	297	602	254	528	334	554	112	430	299	643	220	640	436	432	380	619	513	778	543	789	265	421	263	277	262	316	138	561	318	449	507	601
LBAL_12137	7	2	22	0	7	0	2	2	0	1	6	0	6	0	11	0	3	0	3	0	6	0	7	0	11	0	8	6	4	4	12	0	8	2	6	9	20	0	4	1	2	1	7	0	8	0	3	0	9
LBAL_04768	44	8	48	2	17	0	18	3	7	0	26	0	18	0	32	4	12	0	16	6	12	0	6	2	21	0	83	2	24	7	16	8	30	8	16	8	82	2	6	2	23	2	47	0	48	8	30	4	78
LBAL_07008	0	0	3	0	0	0	0	0	0	0	0	0	0	0	0	0	0	0	0	0	0	0	0	0	1	0	0	0	0	0	0	0	2	0	0	0	0	0	0	0	0	0	0	0	2	0	0	0	0
LBAL_07009	0	0	0	0	0	0	0	0	0	0	0	0	2	0	0	0	0	0	0	0	0	0	4	0	0	0	0	0	0	0	0	0	0	0	0	0	0	0	0	0	0	0	0	0	0	0	0	0	0
LBAL_07075	0	0	0	0	0	0	0	0	0	0	0	0	0	0	0	0	0	0	0	0	0	0	0	0	0	0	0	0	0	0	0	0	0	0	0	0	0	0	0	0	0	0	0	0	0	0	0	0	0
LBAL_02983	434	31	372	79	732	102	130	68	195	18	245	67	223	21	306	20	266	71	237	135	378	117	275	49	230	87	368	51	183	112	217	104	206	202	329	190	330	85	234	99	285	18	229	59	453	70	209	51	303
LBAL_02985	518	220	460	173	394	224	220	342	279	128	238	260	273	82	285	147	273	201	309	416	289	206	286	159	284	211	401	237	467	473	363	329	335	506	392	464	512	281	316	153	329	160	184	95	338	98	271	193	298
LBAL_02984	205	40	187	22	195	64	84	176	171	18	126	67	83	18	139	39	221	55	132	160	101	95	232	36	210	61	273	49	220	71	211	126	229	258	336	139	277	51	171	38	159	21	60	45	97	38	83	77	163
LBAL_07087	2	0	6	0	18	18	0	6	12	16	2	2	0	0	2	0	1	2	0	4	14	20	1	0	2	0	0	0	7	2	0	2	10	12	0	0	8	4	0	4	2	0	0	2	6	20	2	8	6
LBAL_07089	0	0	3	0	4	2	1	0	2	0	0	0	1	0	12	0	3	0	8	0	8	0	16	0	12	0	17	0	11	0	4	0	12	4	6	0	21	0	5	0	10	0	6	0	7	0	7	0	8
LBAL_07088	268	55	635	45	518	205	118	124	378	123	192	77	233	42	726	66	381	287	322	264	222	100	357	134	283	222	377	209	924	316	339	255	413	323	500	656	466	381	339	194	448	141	256	43	626	41	227	97	431
LBAL_06436	0	0	0	0	0	0	6	0	0	0	0	0	37	0	0	0	0	0	0	2	0	0	2	0	0	0	0	0	2	0	2	0	0	0	2	0	0	0	2	0	0	0	0	0	0	0	3	0	0
LBAL_06438	0	0	0	0	0	0	0	0	0	0	0	0	0	0	0	0	1	0	0	0	0	0	0	0	0	0	0	0	2	4	2	0	2	0	2	0	1	1	2	0	0	0	0	0	0	0	0	0	0
LBAL_06437	0	0	0	0	0	0	0	0	0	0	0	0	0	0	0	0	0	0	0	0	0	0	0	0	2	0	0	0	9	0	0	0	0	0	3	0	2	1	0	0	0	0	0	0	0	0	0	0	0
LBAL_07724	97	70	146	72	167	70	51	133	80	33	64	81	80	19	96	51	158	78	149	133	59	101	198	54	136	107	263	60	298	127	201	97	159	198	259	174	293	102	118	83	140	87	83	53	143	39	56	83	91
LBAL_07725	230	126	292	85	318	109	62	99	130	30	112	67	155	33	133	120	106	78	166	138	167	148	207	76	158	135	228	58	184	93	213	172	170	209	270	194	256	68	231	108	99	62	212	90	197	72	135	179	138
LBAL_00441	2	0	0	0	0	0	0	0	0	0	0	0	0	0	6	0	4	2	0	0	2	0	0	0	0	0	0	0	0	0	0	0	0	0	2	4	0	0	2	0	2	0	0	0	0	0	0	0	0
LBAL_00442	0	0	0	0	0	0	0	0	0	0	0	0	0	0	0	0	5	0	0	0	0	0	0	0	0	0	0	0	0	0	0	0	0	0	0	0	0	0	0	0	0	0	0	0	2	0	2	0	0
LBAL_07069	0	0	4	0	0	0	0	0	1	0	0	0	0	0	2	0	1	0	0	0	0	0	0	0	1	0	0	0	0	0	0	0	0	0	0	0	0	0	3	0	0	0	0	0	3	0	0	0	3
LBAL_08235	0	2	0	0	0	0	0	0	14	6	4	0	0	0	0	0	2	0	0	0	0	0	0	0	6	0	4	0	0	0	0	0	20	3	22	6	6	0	2	0	0	0	6	0	6	15	2	2	2
LBAL_08236	0	0	0	0	0	0	0	0	0	0	0	0	0	0	0	0	0	0	0	0	0	0	0	0	0	0	0	0	0	0	0	0	0	0	0	0	0	0	0	0	0	0	0	0	0	0	0	0	0
LBAL_01604	39	0	61	0	53	2	7	0	17	0	12	0	48	0	66	0	24	0	17	0	11	0	26	0	30	2	77	0	34	2	20	0	20	4	44	0	41	0	31	0	37	1	22	0	25	0	27	0	56
LBAL_01605	9	0	9	0	23	0	2	0	4	0	2	0	13	0	6	0	5	0	1	0	8	0	5	0	13	0	9	0	7	0	7	2	0	1	10	0	19	1	10	0	13	0	5	0	4	0	4	0	5
LBAL_01592	77	112	113	51	97	72	12	128	109	55	65	107	105	18	63	70	100	86	83	87	45	136	80	35	97	68	80	45	167	172	99	117	145	113	139	110	138	66	102	84	78	97	31	31	54	61	32	93	59
LBAL_01593	111	78	157	49	103	101	41	109	78	46	65	124	96	30	92	64	78	74	56	38	112	81	59	35	59	44	91	32	76	109	50	42	72	96	81	119	101	52	77	66	71	53	68	18	91	50	84	74	47
LBAL_01594	44	55	71	5	45	14	16	19	52	14	32	42	45	25	28	14	68	30	68	26	15	28	73	15	54	10	93	18	76	54	83	23	65	50	74	35	104	29	55	43	40	21	15	4	47	4	12	13	45
LBAL_01595	201	195	273	79	180	170	74	186	96	50	101	142	135	29	149	106	88	81	132	175	143	118	265	96	114	103	184	69	213	195	138	146	207	265	226	189	204	96	167	81	150	74	91	51	197	70	119	90	166
LBAL_01588	180	43	258	63	223	66	63	81	98	25	111	41	136	16	149	50	143	68	96	111	216	75	135	23	94	53	197	42	159	110	137	83	117	182	166	134	181	78	131	46	112	24	112	26	139	12	99	48	154
LBAL_01596	86	48	91	10	129	42	21	53	30	22	59	12	71	33	74	17	39	22	70	17	191	144	30	4	55	10	72	22	244	49	66	34	88	50	78	63	80	8	63	11	38	22	75	46	163	58	63	117	64
LBAL_01589	140	22	171	48	322	57	49	69	41	9	80	29	58	11	125	46	134	60	128	86	175	56	170	26	179	51	173	53	209	111	162	28	152	123	245	67	278	63	137	37	79	45	158	43	196	45	121	55	158
LBAL_01597	249	83	311	48	245	111	92	154	161	39	98	80	176	34	187	69	223	65	116	92	156	86	146	38	173	57	259	89	197	64	200	68	169	134	237	159	311	73	193	71	171	68	126	42	221	26	151	103	173
LBAL_01598	231	19	217	10	191	13	99	57	168	66	127	10	213	8	214	17	271	244	177	175	119	7	198	96	281	201	396	148	267	415	181	142	200	289	313	538	364	256	205	184	164	61	99	4	180	4	110	7	261
LBAL_01603	4	0	5	0	7	0	0	2	1	0	0	0	3	0	8	0	6	6	2	0	2	0	7	1	13	1	10	0	12	0	3	0	4	1	1	7	17	2	2	4	4	0	3	0	4	0	1	1	8
LBAL_01601	11	0	18	0	7	0	2	0	1	0	9	0	2	0	4	0	7	0	4	0	10	0	10	3	7	2	19	0	3	0	2	1	7	5	4	3	11	0	8	3	5	0	2	0	8	0	0	0	17
LBAL_01599	6	0	3	0	3	0	4	0	1	0	3	0	7	0	7	0	9	0	12	0	2	0	3	0	6	0	11	0	3	1	2	1	7	4	12	6	8	2	3	2	3	0	5	0	4	0	1	0	6
LBAL_01600	12	0	24	0	13	4	9	0	7	0	1	0	26	0	30	0	12	0	21	6	4	0	32	7	22	2	26	4	25	19	28	8	9	19	18	27	30	2	16	1	20	0	5	0	18	0	6	0	6
LBAL_01590	275	64	298	52	305	82	101	132	152	20	182	43	237	18	185	60	237	78	191	79	211	106	245	34	181	66	311	42	237	110	196	88	152	94	302	85	306	60	205	70	177	46	148	46	225	62	159	77	244
LBAL_01591	3	18	5	10	8	16	3	28	14	103	5	26	11	42	7	25	38	67	18	80	7	15	14	23	20	44	27	33	20	81	22	27	46	231	24	136	20	69	6	30	15	125	2	11	3	9	5	25	6
LBAL_01606	5	0	3	1	0	0	0	0	2	2	6	0	2	0	0	0	3	0	1	3	0	0	8	0	2	0	9	1	0	4	2	3	0	12	0	1	0	0	1	0	5	2	1	0	1	0	9	0	5
LBAL_01602	0	0	0	0	0	0	0	0	0	0	0	2	0	1	1	0	5	1	0	2	0	0	4	1	0	0	1	0	2	4	0	0	0	14	1	1	0	0	0	7	1	0	1	0	0	1	0	0	2
LBAL_11428	2	0	7	0	2	4	0	0	0	0	0	0	0	0	0	0	0	0	0	0	4	0	0	0	0	0	0	0	0	1	0	0	0	0	2	0	0	0	2	0	0	0	0	0	3	2	0	0	2
LBAL_11427	0	0	0	2	1	0	0	0	0	0	0	0	1	2	15	0	10	10	0	0	1	0	0	0	1	0	0	0	0	0	0	0	0	1	0	0	0	0	0	0	0	0	0	0	0	0	0	0	1
LBAL_00252	79	76	138	105	61	63	24	202	48	71	46	206	64	67	88	130	68	113	56	103	55	73	40	34	83	94	134	73	50	149	81	268	43	111	71	121	60	32	52	22	46	106	42	45	69	79	72	384	89
LBAL_04202	28	0	28	0	42	0	5	0	22	0	24	0	24	0	23	0	52	0	12	0	24	0	36	0	21	2	60	0	18	0	25	0	13	0	37	2	69	1	39	0	27	0	14	0	38	0	22	0	23
LBAL_04203	25	0	23	0	28	0	6	0	28	2	18	2	26	0	37	0	34	0	11	0	20	0	22	0	20	0	47	0	12	0	21	0	9	0	40	0	40	1	29	0	17	2	13	1	29	0	22	0	31
LBAL_04216	22	0	21	0	17	0	7	0	24	0	13	0	10	0	24	0	12	0	4	0	13	0	7	0	22	0	37	0	17	0	11	0	7	0	24	1	17	0	10	2	16	0	10	0	10	0	2	0	10
LBAL_04213	0	0	0	0	1	0	0	0	0	0	0	0	1	0	2	0	0	0	0	0	4	0	0	0	2	0	0	0	0	0	0	0	0	0	0	1	0	0	0	0	0	0	1	0	1	0	0	0	0
LBAL_04204	2	442	4	314	2	410	0	490	4	252	4	521	4	195	10	374	0	0	0	0	0	260	16	9	0	0	2	0	6	9	0	0	0	0	0	0	2	0	0	0	3	307	0	171	2	206	0	535	2
LBAL_04215	0	3	0	8	0	7	0	18	2	6	0	6	0	4	0	1	0	0	1	0	1	5	0	0	0	0	0	0	0	0	0	0	2	0	0	0	0	0	0	0	0	2	2	11	1	15	0	18	1
LBAL_04205	320	43	522	34	400	70	203	185	277	30	158	36	217	18	261	46	240	116	203	245	283	118	325	111	198	133	314	93	300	142	221	213	266	319	400	318	295	137	239	133	289	42	246	42	256	36	157	62	328
LBAL_04206	553	410	562	320	402	482	152	420	451	152	255	435	430	120	378	385	573	331	578	600	262	407	613	124	555	332	708	409	832	533	485	637	635	862	861	738	796	378	534	272	439	236	268	168	305	193	227	362	381
LBAL_04207	413	86	523	95	517	84	130	163	250	35	190	87	265	47	254	90	276	77	187	134	323	95	228	62	223	101	434	118	261	139	254	172	252	212	385	251	317	120	228	97	313	49	278	26	382	49	230	102	296
LBAL_04211	1	0	0	0	0	0	1	0	0	0	0	0	0	0	1	0	1	0	0	0	0	1	0	0	1	2	0	1	0	0	0	0	0	2	0	1	1	0	0	1	0	0	1	0	0	0	1	0	2
LBAL_04212	4	0	0	0	0	0	2	0	0	0	0	0	0	0	3	0	3	0	0	0	0	0	4	0	1	0	0	0	0	0	4	0	0	2	0	0	0	0	2	0	0	0	0	0	0	0	0	0	0
LBAL_04208	0	0	1	0	7	0	1	3	0	0	1	0	3	0	2	0	7	0	0	0	6	0	6	0	0	0	0	0	2	12	0	0	1	0	0	0	0	0	0	1	0	1	0	0	5	0	0	0	0
LBAL_04209	14	0	9	0	49	11	4	12	9	2	4	2	0	2	27	3	23	6	0	0	0	0	23	0	5	0	26	3	2	0	14	4	19	11	8	7	6	2	5	0	3	0	3	4	12	15	7	14	0
LBAL_04214	4	0	2	0	11	0	6	0	6	0	6	0	3	0	5	0	2	0	2	0	0	0	47	8	2	0	9	0	2	4	1	0	2	4	0	0	2	1	0	0	13	4	7	2	26	0	4	0	0
LBAL_04210	0	0	4	0	22	0	7	0	3	0	3	0	8	0	5	0	1	0	0	0	2	0	1	0	0	0	7	0	4	0	1	0	0	0	2	0	0	0	0	0	2	2	2	0	14	0	23	0	9
LBAL_06678	0	0	0	0	0	0	0	0	0	0	0	0	0	0	0	0	0	0	0	0	0	0	0	0	0	0	0	0	0	0	0	0	0	0	0	0	0	0	0	0	0	0	0	0	0	0	0	0	0
LBAL_00512	0	23	2	44	0	99	0	18	0	0	0	19	0	5	0	33	0	0	4	0	0	67	4	0	0	0	1	0	0	0	0	0	0	0	0	0	0	0	0	0	0	7	0	14	0	31	5	36	0
LBAL_01359	0	88	1	623	0	130	0	550	1	146	0	484	1	165	6	373	0	0	0	0	0	192	0	0	0	0	0	0	2	0	0	0	2	0	0	0	0	0	0	0	0	18	0	77	3	102	0	92	0
LBAL_00612	0	0	0	0	0	0	0	0	0	0	0	0	0	0	0	0	0	0	0	0	0	0	0	0	0	0	0	0	0	0	0	0	0	0	0	0	0	0	2	0	0	0	3	0	1	0	0	0	2
LBAL_00605	2	0	3	0	6	0	3	0	2	0	0	0	9	0	3	0	4	0	2	0	0	0	2	0	7	0	0	0	1	0	0	0	3	0	4	0	1	0	7	0	1	0	0	0	3	0	1	0	1
LBAL_00607	12	0	6	0	5	0	0	0	2	0	7	0	14	0	6	0	1	0	2	0	0	0	2	0	10	0	11	0	0	0	2	0	3	0	0	0	5	0	15	0	3	0	3	0	1	0	5	0	9
LBAL_00608	22	0	15	0	22	0	4	0	0	0	3	0	25	0	21	0	5	0	4	0	4	0	16	0	11	0	18	0	8	0	6	0	0	0	16	0	7	0	6	0	7	0	8	0	19	0	7	0	22
LBAL_00613	6	0	2	0	10	0	2	0	3	0	3	0	6	0	5	0	6	0	7	0	3	0	6	0	10	0	24	0	0	0	4	0	2	0	5	0	11	0	8	0	23	0	2	0	3	0	1	0	13
LBAL_00611	6	0	4	0	0	0	0	0	0	0	0	0	0	0	0	0	1	0	4	0	2	0	2	0	1	0	1	0	0	0	0	0	2	0	1	0	3	0	1	0	5	0	0	0	0	0	2	0	7
LBAL_00610	0	0	5	0	0	0	2	0	3	0	2	0	3	0	0	0	2	0	4	0	0	0	0	0	0	0	2	0	1	0	2	0	0	0	0	0	0	0	0	0	2	0	0	0	1	0	5	0	12
LBAL_00609	10	0	13	0	6	0	1	0	1	0	6	0	1	0	1	0	11	0	0	0	10	0	8	0	5	0	20	0	5	0	4	0	0	0	13	0	20	0	6	0	26	0	5	0	6	0	9	0	15
LBAL_00606	3	0	8	0	10	0	11	0	2	0	3	0	6	0	14	0	8	0	1	0	1	0	4	0	7	0	11	0	8	0	9	0	0	0	15	0	10	0	2	0	10	0	15	0	12	0	2	0	5
LBAL_11996	31	0	47	3	212	3	37	2	42	2	40	7	36	2	101	2	35	2	13	4	6	8	10	0	0	0	82	7	11	1	35	0	32	14	58	11	40	1	0	1	72	7	39	1	113	7	40	13	45
LBAL_06835	139	77	209	55	191	88	65	136	79	31	93	80	108	34	106	61	97	72	128	80	111	84	147	31	100	43	148	52	194	145	126	63	176	108	190	131	169	79	142	73	87	75	124	48	159	44	96	68	148
LBAL_08573	12	0	9	24	31	5	3	12	0	2	2	2	0	0	61	6	28	5	0	0	50	78	42	0	0	0	2	0	0	0	1	0	0	0	0	1	2	0	9	0	3	2	35	27	102	28	1	29	6
LBAL_08572	0	0	0	0	2	1	2	1	0	0	0	0	0	0	86	1	1	1	0	0	13	7	33	0	0	0	0	0	0	0	0	0	0	0	4	2	0	0	6	0	0	0	6	2	8	0	6	1	4
LBAL_04343	0	0	2	0	0	0	0	0	0	0	0	0	0	0	0	0	0	0	0	0	0	0	0	0	0	0	0	0	0	0	0	0	0	0	0	0	0	0	0	0	0	0	0	0	2	0	2	0	0
LBAL_09173	564	164	680	181	475	220	209	260	523	150	312	269	481	90	474	250	575	276	338	148	350	258	623	44	590	201	1000	296	538	289	681	230	542	325	707	307	917	168	573	174	550	312	295	120	421	88	287	174	518
LBAL_09181	231	521	245	68	534	987	309	2262	140	757	107	383	212	298	193	96	377	1266	244	1057	319	266	239	451	356	1171	416	1018	250	2446	294	1046	1323	2457	634	1909	346	1248	292	1265	166	654	158	137	219	132	116	261	219
LBAL_09182	52	127	72	19	394	50	15	28	39	154	29	37	44	63	59	24	182	161	83	135	190	28	93	145	153	130	170	135	55	95	127	242	830	1296	265	590	153	360	117	303	43	229	51	13	147	20	35	10	68
LBAL_09175	304	12	636	41	2784	197	225	519	179	77	263	90	293	37	841	75	738	211	527	256	1444	123	607	101	605	131	668	105	596	478	653	177	502	430	1015	617	777	377	568	150	194	92	751	57	1894	183	640	111	623
LBAL_09184	0	0	3	0	8	1	1	0	0	0	2	1	0	0	3	0	0	0	0	0	11	0	1	0	0	0	4	0	2	0	3	0	0	1	2	2	2	0	1	0	2	0	1	0	3	0	0	0	4
LBAL_09178	2	0	6	0	6	1	1	5	0	0	2	0	2	1	9	0	6	1	1	0	13	0	4	0	11	0	6	0	2	0	2	0	0	2	0	2	5	2	3	0	0	0	10	0	8	0	5	2	6
LBAL_09180	10	0	7	0	28	0	1	5	2	0	5	0	6	0	7	0	3	4	4	4	9	0	3	1	4	0	12	0	7	0	4	0	7	10	5	5	6	5	8	4	4	0	9	0	13	3	8	4	7
LBAL_09176	50	16	114	18	71	31	23	12	19	4	37	21	30	6	61	28	88	25	102	46	38	63	73	17	91	26	154	21	72	91	77	49	67	56	120	83	191	75	103	27	26	28	27	19	52	42	56	12	68
LBAL_09177	339	365	293	318	342	621	49	395	237	209	175	412	213	105	219	325	366	248	401	343	229	471	506	127	373	341	435	285	632	1396	405	454	413	442	557	586	618	355	340	282	260	289	115	181	225	195	125	313	219
LBAL_09183	0	0	0	0	0	0	0	0	0	0	0	0	0	0	0	0	0	0	0	0	0	0	0	0	0	0	0	0	0	0	0	0	0	0	0	0	0	0	0	0	0	0	0	0	0	0	0	0	0
LBAL_09179	0	0	0	0	0	0	0	3	0	4	1	0	1	0	0	0	0	0	0	0	1	0	0	0	0	0	1	0	1	0	0	0	0	0	1	0	2	0	0	2	0	0	0	0	0	0	0	4	1
LBAL_09174	0	8	1	6	1	12	0	45	1	17	0	2	1	2	2	6	2	2	14	2	1	5	6	0	0	4	2	5	0	25	17	4	16	2	27	13	19	4	1	8	4	12	5	6	0	3	1	28	2
LBAL_12765	20	0	96	24	0	0	13	22	3	4	20	2	0	0	36	4	10	4	0	0	24	6	13	4	0	0	64	2	21	5	0	0	24	23	58	34	59	26	32	18	42	12	62	1	66	4	36	4	93
LBAL_05473	218	173	224	132	240	82	93	112	84	44	88	150	105	33	154	118	189	147	150	201	84	120	150	59	170	120	215	114	194	104	192	190	157	413	255	208	183	82	202	64	108	68	88	50	171	63	64	109	176
LBAL_05474	182	27	185	39	219	86	45	109	120	24	69	77	80	39	125	48	132	51	117	131	119	85	138	21	105	79	148	72	187	183	134	71	168	162	207	147	205	70	142	70	80	31	119	10	141	12	107	77	136
LBAL_12182	126	12	156	26	174	65	36	40	50	24	65	24	105	18	129	31	112	31	118	53	85	42	118	18	108	30	155	45	174	80	88	48	112	116	182	72	224	37	96	49	94	15	38	18	77	31	71	32	154
LBAL_05805	6	0	11	0	28	0	1	0	4	0	5	0	4	0	18	2	3	0	6	0	13	2	1	0	4	1	6	0	5	0	2	4	0	0	1	2	2	0	1	0	0	0	6	2	4	0	0	0	3
LBAL_05787	119	2	158	0	321	6	64	11	57	0	67	6	77	2	156	8	32	9	68	48	160	16	56	6	46	7	69	10	84	34	47	11	55	16	56	31	94	5	42	14	65	4	110	8	157	12	95	11	147
LBAL_05794	793	136	1079	98	931	351	356	639	589	216	375	232	673	114	827	169	595	249	470	265	630	262	496	179	531	291	634	206	556	385	496	234	564	604	766	816	817	289	487	261	595	196	640	103	840	158	625	337	895
LBAL_05788	320	78	389	65	421	187	117	235	113	34	146	123	158	46	266	107	277	92	259	211	468	219	360	68	251	194	369	101	613	352	317	224	369	256	483	196	473	114	263	155	113	51	226	105	369	71	198	114	278
LBAL_05795	465	315	654	224	617	370	230	536	340	121	336	357	373	99	358	228	396	134	355	268	282	363	368	70	494	136	679	137	461	259	574	183	426	362	691	233	675	118	476	119	274	182	224	211	448	267	321	333	436
LBAL_05789	501	208	374	162	526	380	178	487	276	153	338	262	280	107	302	237	391	149	268	198	287	399	408	56	357	176	557	152	465	416	512	207	332	398	613	209	562	140	322	129	268	245	198	113	282	278	194	312	352
LBAL_05796	328	639	492	380	308	428	130	1224	317	183	186	724	323	148	269	436	440	197	444	412	211	461	609	104	439	272	616	281	748	856	477	346	588	690	707	502	680	291	430	243	281	448	185	132	238	213	208	463	376
LBAL_05790	188	95	324	46	203	121	119	146	84	33	123	130	133	52	189	68	222	46	198	157	136	83	309	49	252	72	293	90	182	105	246	102	204	199	416	167	294	61	249	63	117	67	131	50	214	33	132	73	186
LBAL_05797	4	0	0	0	1	2	2	0	1	0	2	0	0	0	1	0	1	0	0	0	3	0	0	0	4	0	1	0	0	0	2	0	2	5	0	5	12	0	2	0	0	0	1	0	2	0	2	0	2
LBAL_05798	184	101	236	11	46	170	76	124	32	29	13	8	77	17	121	29	20	0	12	14	17	30	18	2	44	4	37	5	4	12	27	6	22	4	45	77	32	50	14	0	37	76	14	2	90	9	83	88	125
LBAL_05791	7	0	35	0	7	2	6	0	2	2	5	4	2	6	4	0	3	163	0	12	2	2	156	2595	4	182	2	151	7	2	14	89	873	154	121	2068	370	1602	6	79	6	10	5	0	13	4	6	0	12
LBAL_05792	61	0	372	2	88	6	154	0	38	0	52	0	115	0	126	0	2	34	15	18	23	0	128	492	44	28	56	21	10	85	33	25	2351	33	40	404	403	176	19	67	46	4	46	0	128	0	374	0	425
LBAL_05793	22	0	41	0	11	0	21	0	32	0	3	0	6	1	22	0	1	0	1	2	0	0	4	0	8	0	10	0	7	0	4	0	3	0	4	0	4	0	0	0	40	0	3	0	18	0	4	0	14
LBAL_05799	11	0	35	486	24	481	4	42	20	34	20	22	11	2	16	874	114	0	32	18	9	69	60	1	86	8	103	4	24	2	82	6	95	13	115	4	135	10	109	15	14	10	2	124	8	332	16	488	14
LBAL_05800	359	107	734	169	844	401	240	398	272	62	191	82	222	67	449	292	311	188	387	316	563	246	431	152	352	200	401	152	316	304	383	258	463	488	542	400	440	166	353	286	197	115	471	117	569	106	302	211	442
LBAL_05801	97	2	90	0	154	6	41	1	131	26	88	4	116	6	95	1	133	40	114	19	90	9	118	8	123	26	153	12	186	25	112	17	57	10	220	23	195	11	114	24	94	14	39	1	103	1	83	4	117
LBAL_05802	60	0	118	3	117	12	35	2	59	4	57	7	98	2	80	2	108	26	62	8	67	5	121	6	70	25	139	9	173	21	85	11	78	15	157	28	143	17	74	4	69	3	73	0	94	8	59	9	93
LBAL_05803	75	0	66	3	94	3	25	4	58	0	55	0	77	5	82	0	84	10	46	6	45	4	96	3	73	10	84	7	125	11	77	12	52	15	130	30	107	13	40	15	66	5	39	0	64	1	57	3	71
LBAL_05804	217	2	298	0	352	10	99	1	134	5	170	0	199	5	265	10	403	21	302	68	157	10	385	19	410	18	387	20	570	168	373	57	300	59	573	89	673	36	353	38	111	6	183	2	299	2	180	1	258
LBAL_05806	29	0	64	0	76	0	17	2	24	5	25	0	53	0	60	0	73	4	59	5	40	0	80	1	98	2	111	3	51	25	61	4	34	12	92	17	103	7	59	4	57	2	20	0	89	1	46	3	52
LBAL_05807	414	3	623	7	581	16	186	17	295	67	228	5	471	42	526	13	706	79	445	26	438	5	508	6	657	84	739	28	487	255	524	34	366	77	957	83	912	42	562	62	416	41	361	2	560	4	441	17	537
LBAL_05808	475	6	818	0	666	0	262	4	509	1	358	0	537	0	668	43	1121	8	705	16	458	0	791	7	932	7	1122	5	584	55	897	13	552	10	1354	16	1278	16	973	24	456	0	405	0	549	6	500	2	620
LBAL_05809	3	1	50	635	0	1	75	2629	6	164	2	17	13	48	44	299	53	32	8	16	20	215	23	788	42	41	66	23	7	33	36	290	17	30	8	1104	26	708	66	44	5	17	0	6	6	200	5	604	10
LBAL_05890	0	0	0	0	0	0	0	0	0	0	0	0	0	0	0	0	0	0	0	0	0	0	0	0	0	0	0	0	0	0	0	0	0	0	0	0	0	0	0	0	0	0	0	0	0	0	0	0	0
LBAL_05810	0	0	0	0	0	0	0	0	0	0	0	0	0	0	0	0	0	0	0	0	0	0	0	0	0	0	0	0	0	0	0	0	0	0	0	0	0	0	2	0	0	0	0	0	0	0	0	0	0
LBAL_05811	25	2	40	2	31	1	8	8	22	40	18	6	26	16	31	2	37	130	19	62	23	0	32	141	49	134	42	138	50	89	36	168	263	791	106	661	41	309	34	109	18	12	7	0	25	6	14	1	31
LBAL_05858	524	148	623	122	759	364	247	328	335	142	392	191	378	47	513	212	321	189	335	323	480	230	376	83	329	144	507	186	492	257	341	234	343	328	466	468	582	248	304	176	348	153	383	71	539	149	364	238	554
LBAL_05859	256	577	343	534	322	960	98	900	124	459	196	927	212	235	256	685	94	419	79	262	196	802	38	108	71	293	106	328	48	668	104	306	101	378	95	528	153	293	60	241	167	600	166	215	240	510	147	798	245
LBAL_05812	211	137	227	154	292	174	93	144	172	94	146	190	141	84	125	106	162	125	100	135	169	219	162	59	156	144	274	123	156	317	150	182	152	251	231	216	241	141	170	104	131	132	127	78	202	90	135	179	184
LBAL_05860	535	1490	1071	4816	1062	2647	238	891	254	2163	364	4516	375	2101	626	2585	921	1668	589	467	608	3497	799	134	837	1557	1404	975	663	669	863	1236	1188	1306	1493	1761	1313	746	757	1319	369	2762	451	1754	894	5351	596	8407	1046
LBAL_05894	102	1	98	1	127	2	29	0	96	1	71	6	137	1	86	0	64	9	53	0	51	2	52	3	59	3	84	12	43	3	48	9	32	9	71	3	83	9	48	8	115	8	53	2	91	1	61	4	143
LBAL_05861	634	0	552	0	574	2	209	5	467	4	451	0	623	2	577	0	276	0	227	0	274	1	233	0	282	0	420	5	271	7	279	4	121	2	315	15	370	5	253	1	574	2	230	2	496	2	450	2	704
LBAL_05813	94	0	94	2	95	0	26	2	42	0	68	0	61	0	102	0	68	0	26	6	76	0	30	0	48	1	72	0	49	0	33	0	24	0	87	4	68	0	49	1	46	0	53	1	69	0	75	0	85
LBAL_05814	43	0	52	0	33	0	26	0	31	1	21	0	46	0	60	0	41	0	17	1	27	0	22	0	28	1	55	0	17	1	14	0	13	0	42	0	32	4	14	1	26	2	14	4	29	0	25	0	50
LBAL_05815	79	0	57	0	71	0	17	0	45	1	63	0	88	2	123	0	69	1	26	0	50	0	21	2	53	0	69	0	22	2	42	1	24	1	92	4	45	0	31	1	43	0	46	0	76	0	42	2	112
LBAL_05816	181	154	215	82	239	168	94	296	165	116	129	199	144	50	122	125	190	188	114	453	185	196	133	124	121	175	215	205	232	201	184	297	289	1056	231	322	217	174	157	107	171	176	120	63	198	83	127	143	179
LBAL_05862	63	7	43	4	19	10	18	25	22	2	6	14	30	4	18	10	21	14	17	51	28	2	21	3	37	17	56	2	20	20	16	17	14	70	31	9	47	8	27	9	21	2	16	8	17	2	15	5	15
LBAL_05863	450	87	602	57	602	241	175	202	281	41	254	90	292	24	346	105	371	113	389	253	420	174	547	50	403	112	552	103	810	366	418	166	367	349	707	220	684	148	412	98	396	77	357	63	508	54	267	114	392
LBAL_05817	430	100	724	151	1057	429	203	446	208	94	378	178	364	44	515	177	315	155	242	171	494	241	320	81	359	92	309	114	408	275	250	170	380	314	539	474	494	203	269	106	194	165	372	81	671	125	520	235	594
LBAL_05818	376	3816	194	363	182	1117	108	802	321	1246	182	1747	285	1031	281	517	552	860	309	447	154	835	361	444	548	749	513	587	276	2417	466	818	523	942	767	2259	587	1115	414	809	258	1687	103	278	98	542	97	559	191
LBAL_05864	79	86	110	116	99	44	26	78	72	98	45	161	62	70	75	56	80	29	110	249	70	122	160	22	140	55	168	32	56	43	113	35	103	415	89	46	105	28	180	118	69	143	57	50	69	49	47	95	53
LBAL_05819	105	1	177	12	169	3	32	10	142	11	65	1	56	1	128	2	90	46	33	75	100	6	70	24	86	45	127	39	70	311	70	41	32	58	72	59	114	53	76	29	134	10	105	1	123	5	78	2	121
LBAL_05820	398	14	431	18	514	70	126	55	459	18	244	21	300	17	372	14	316	291	147	203	336	44	196	72	384	235	541	242	215	834	250	270	143	273	319	352	325	218	296	336	509	52	287	14	421	21	290	121	383
LBAL_05821	25	4	44	14	57	19	24	45	17	23	8	12	19	19	20	8	19	16	1	13	67	16	9	4	14	26	20	6	3	33	7	6	15	25	25	13	22	2	14	21	17	9	27	16	74	41	38	11	20
LBAL_05865	22	79	22	179	27	330	12	563	14	84	23	177	16	77	38	161	120	145	8	48	19	267	26	35	78	196	86	128	31	158	29	89	116	282	53	200	70	46	89	113	15	179	23	133	37	343	17	279	33
LBAL_05866	466	88	583	23	547	25	150	90	222	164	301	108	296	39	442	31	506	464	172	368	244	12	229	580	304	412	495	378	110	486	378	522	573	566	501	1379	423	754	321	348	236	156	188	8	336	10	322	23	444
LBAL_05895	3	0	11	0	16	0	8	5	2	0	1	0	9	0	7	3	10	12	2	9	1	0	0	28	4	7	4	5	3	2	3	12	13	6	4	39	5	10	3	9	3	3	11	0	6	2	7	0	11
LBAL_05822	46	60	41	35	30	50	20	85	40	14	27	61	26	15	28	39	57	35	73	50	55	80	60	23	52	43	44	37	79	59	58	74	83	81	118	67	73	58	44	50	33	69	24	24	46	19	26	53	44
LBAL_05867	9175	5157	5095	2050	4471	2768	1543	3132	7896	7338	4884	6238	7020	6857	3333	1853	6972	1848	3434	1994	3523	3205	5175	594	6659	1954	7805	1881	5331	3973	6423	1815	4349	4067	8881	3157	8846	1579	5674	1545	7500	8955	2287	1344	3509	1107	1993	1885	3631
LBAL_05823	1283	639	1704	582	1881	1033	588	816	890	283	794	799	959	264	1220	412	845	242	788	322	1272	753	908	123	762	200	1073	155	888	484	727	265	508	362	1024	401	1199	179	629	234	891	444	974	285	1391	472	1069	669	1476
LBAL_05868	28	12	24	12	89	38	9	16	21	22	12	37	26	8	30	5	23	19	8	19	62	15	19	3	17	26	34	18	12	14	21	10	6	55	8	45	27	24	21	36	40	22	24	12	46	12	25	18	45
LBAL_05824	1586	915	2527	934	2685	1574	736	1080	1082	640	972	1429	1179	342	1632	669	1067	341	962	499	1483	1272	1107	214	994	348	1373	273	1000	827	1078	416	638	573	1198	528	1600	308	863	338	1236	615	1248	574	1748	728	1351	1342	2050
LBAL_05825	0	30	2	28	2	50	5	141	0	65	0	76	2	45	0	71	1	101	59	102	9	33	52	54	4	96	28	66	34	562	33	126	106	191	40	139	23	98	11	74	0	79	0	16	3	36	4	88	10
LBAL_05869	422	41	340	42	352	74	140	43	323	24	218	55	322	14	243	43	273	46	229	178	215	83	252	64	281	78	357	80	305	107	293	126	210	215	352	162	391	107	316	83	309	27	225	40	300	36	175	58	384
LBAL_05826	289	152	350	94	349	163	164	270	295	76	184	145	221	50	233	84	226	103	171	207	263	121	244	83	223	132	320	115	462	374	187	223	275	375	349	261	330	179	205	163	258	111	156	62	223	67	161	135	282
LBAL_05870	301	64	331	43	398	129	98	131	190	29	157	173	202	35	234	65	301	92	278	168	202	116	284	68	242	98	460	143	346	150	354	289	283	383	525	286	545	130	293	102	245	45	148	29	225	48	251	130	225
LBAL_05827	1382	789	1559	531	2074	1098	589	998	864	418	920	867	1182	357	1305	744	788	626	795	688	1261	909	1024	357	712	579	1135	477	1185	1074	864	735	941	1289	1372	1357	1250	702	799	586	944	547	980	414	1542	496	1014	869	1257
LBAL_05871	403	186	510	102	523	216	161	128	203	131	197	268	381	80	376	138	341	115	212	153	272	186	250	62	256	123	420	161	334	181	272	220	317	267	421	271	453	173	273	143	297	110	289	106	350	139	195	270	397
LBAL_05872	198	130	160	118	186	114	39	141	134	81	110	137	88	72	86	84	99	106	83	143	118	111	96	42	85	111	137	98	137	152	116	150	94	232	70	182	150	83	101	72	137	161	70	27	128	76	60	84	92
LBAL_05828	1313	137	1250	117	1625	212	540	163	1019	60	922	90	1075	58	1122	161	922	280	919	462	987	149	1071	242	921	245	1322	206	1079	578	895	409	713	960	1576	724	1401	384	930	284	914	107	875	42	1179	63	951	131	952
LBAL_05873	273	65	264	59	254	55	84	47	156	22	154	86	160	23	160	43	167	68	134	71	183	44	152	77	142	104	245	92	138	74	163	172	99	173	201	148	155	74	157	68	158	26	74	19	193	21	113	40	172
LBAL_05829	206	178	222	141	155	190	71	140	154	100	109	152	113	65	109	206	308	178	198	167	118	190	299	58	223	177	403	180	356	231	304	319	460	287	464	244	464	140	300	169	171	199	115	90	116	78	111	156	158
LBAL_05830	684	210	948	162	1163	487	305	461	476	271	477	368	659	122	693	282	515	153	310	291	686	284	482	90	538	221	547	118	471	394	500	131	380	361	695	357	613	170	377	153	392	282	637	99	830	180	536	269	797
LBAL_05874	652	54	714	46	493	75	216	367	411	116	410	78	440	46	578	57	936	46	600	507	292	51	749	46	829	63	951	42	921	232	805	100	514	647	1110	235	1109	131	743	79	305	99	214	24	432	19	408	51	551
LBAL_05831	112	63	145	73	258	85	96	1308	72	26	93	92	83	28	106	80	41	16	7	26	101	84	16	5	49	21	47	13	40	77	24	6	41	36	31	13	42	15	62	22	90	39	92	27	136	42	86	62	75
LBAL_05832	5	0	6	3	54	12	2	26	6	1	5	0	11	3	10	4	0	6	2	0	12	3	4	30	0	14	1	5	0	9	0	15	0	6	2	45	4	23	1	18	4	0	8	1	19	9	0	2	9
LBAL_05833	6	40	10	31	20	69	6	237	19	105	10	63	8	55	9	70	13	117	7	37	15	30	5	116	14	88	32	92	4	93	12	74	46	185	4	206	11	93	5	81	35	89	3	23	2	31	1	95	5
LBAL_05834	7	35	6	28	14	47	0	205	15	104	5	73	3	51	8	63	24	130	2	33	3	46	5	75	23	97	15	56	8	87	2	50	32	143	9	134	5	78	17	103	15	67	4	22	0	42	4	85	7
LBAL_05835	0	0	0	0	4	0	0	0	0	0	0	0	0	0	0	0	0	1	0	48	0	0	0	0	0	0	3	0	2	32	0	0	0	30	0	2	0	2	0	0	2	0	0	0	0	0	1	0	0
LBAL_05836	0	0	0	0	0	0	0	0	0	0	0	0	0	0	4	0	0	0	0	25	0	0	0	2	0	0	0	0	0	12	0	4	2	15	0	0	0	2	0	0	0	0	0	0	0	0	0	0	1
LBAL_05837	191	206	336	48	301	176	90	168	118	164	140	254	80	64	174	78	48	366	93	834	234	277	57	207	36	381	100	240	150	1201	76	277	202	661	95	941	84	492	40	351	94	178	139	87	240	73	167	158	274
LBAL_05838	197	278	308	145	331	308	97	733	188	528	140	312	107	227	261	140	287	397	242	576	261	333	265	392	309	453	320	262	202	965	286	463	289	577	427	1395	395	932	288	482	226	581	224	56	201	134	156	451	303
LBAL_05839	600	10	494	5	667	16	225	12	454	27	365	11	709	11	635	3	451	18	188	69	420	8	346	40	452	15	524	20	234	214	284	17	170	134	387	88	410	40	333	39	539	25	352	4	463	2	388	10	544
LBAL_05875	324	1586	162	396	148	2594	729	50021	24	1572	113	1753	163	1845	164	1127	53	506	64	19	1335	6715	82	20	46	54	217	722	43	49	34	385	36	39	77	338	78	174	63	65	50	2079	142	990	373	2246	418	1541	492
LBAL_05840	407	9	395	6	528	23	173	53	305	36	291	11	448	8	528	14	398	171	378	204	296	6	378	125	378	141	574	94	369	356	372	238	358	311	568	575	604	275	403	208	491	34	267	11	331	15	288	10	528
LBAL_05896	1	0	4	0	4	0	3	0	2	0	6	0	2	0	3	0	4	0	2	10	2	0	6	0	3	0	4	1	3	2	4	3	1	6	2	4	3	4	1	1	6	0	1	0	5	0	0	0	6
LBAL_05841	96	5	153	0	157	8	42	9	84	11	84	0	116	1	155	7	168	62	86	64	92	1	127	29	141	41	168	32	99	94	113	55	132	72	171	158	162	76	119	72	117	14	72	6	112	2	80	3	143
LBAL_05842	136	77	114	20	99	198	48	349	64	147	46	56	82	123	118	26	123	410	104	110	65	120	64	196	146	400	182	307	232	246	96	426	119	247	136	939	97	482	98	380	98	158	72	84	85	62	83	126	128
LBAL_05843	780	118	799	34	969	431	275	775	496	334	508	142	619	232	673	126	918	951	523	537	446	200	561	657	824	880	991	749	795	1120	701	1004	634	841	840	2222	830	1238	656	1031	545	413	448	174	674	201	393	225	661
LBAL_05876	237	295	299	249	360	579	82	312	130	179	174	368	188	89	189	365	217	250	209	307	325	694	219	141	201	305	246	223	373	603	242	321	278	568	336	550	367	251	313	236	164	207	173	243	272	349	108	350	194
LBAL_05877	908	67	711	490	414	239	125	293	224	31	671	383	478	18	421	593	147	38	3	8	190	380	26	7	122	10	149	50	7	26	68	51	8	12	76	24	91	11	108	13	474	35	124	204	313	568	359	740	504
LBAL_05844	45	121	58	310	26	124	14	367	30	127	21	186	46	105	76	454	36	102	10	81	82	482	18	286	36	63	33	82	26	507	22	189	13	39	31	436	33	265	47	76	42	139	34	194	64	328	10	296	58
LBAL_05893	0	0	0	0	0	1	0	1	0	0	0	0	0	0	0	1	0	0	0	0	0	0	0	0	0	0	0	0	0	0	0	0	0	0	0	0	1	0	0	0	0	0	0	0	0	0	0	0	0
LBAL_05887	0	0	0	0	0	1	0	1	0	0	0	2	0	0	0	0	0	0	0	0	2	0	0	0	0	0	0	0	0	0	0	2	0	0	0	0	0	0	0	0	0	0	0	0	0	0	0	0	0
LBAL_05886	0	0	0	0	0	0	0	1	0	0	0	0	0	0	0	0	0	0	0	0	0	0	0	0	0	0	0	0	0	0	0	0	0	2	0	0	0	0	0	0	0	0	0	0	0	0	0	0	0
LBAL_05888	0	0	0	0	0	0	0	0	0	0	0	0	0	4	0	0	0	0	0	0	0	0	0	0	0	0	0	0	0	0	0	0	0	0	0	0	0	0	0	0	0	0	0	0	2	0	0	0	0
LBAL_05891	0	0	2	0	0	0	1	0	0	0	0	0	0	0	0	0	0	0	0	0	2	0	0	4	0	0	0	0	0	0	0	0	0	0	0	0	0	2	0	0	4	0	0	0	4	0	2	0	0
LBAL_05892	1	0	0	0	2	0	0	0	0	0	0	0	0	0	0	0	0	8	0	0	0	0	0	0	0	0	0	0	0	0	0	0	0	0	0	0	0	0	0	0	0	0	4	0	0	0	0	0	0
LBAL_05878	121	52	220	28	371	97	105	383	98	181	145	93	112	74	221	30	211	100	185	126	225	71	179	61	238	114	344	74	187	59	168	63	184	214	351	233	329	143	198	64	78	123	156	36	306	71	145	118	257
LBAL_05889	1	0	6	0	7	0	1	2	0	0	0	0	4	2	0	0	8	2	12	0	4	0	8	0	3	0	10	2	1	0	8	0	2	3	2	4	14	0	0	1	0	1	5	4	5	0	9	1	2
LBAL_05885	8	0	27	0	50	6	24	10	21	2	2	0	6	1	19	0	37	6	17	4	8	22	4	0	6	0	20	0	31	8	26	7	24	18	20	10	19	4	12	2	16	2	12	0	10	0	35	6	16
LBAL_05845	122	52	121	13	80	37	46	86	78	110	121	70	84	39	30	34	139	239	155	390	24	44	215	130	161	229	230	241	215	303	183	235	264	555	262	677	233	314	235	178	102	127	43	15	60	22	36	27	57
LBAL_05879	9541	29	7356	16	4919	65	2683	117	5964	40	7166	34	6601	38	5827	10	3982	507	2849	679	3142	75	2931	167	3320	284	3771	407	3223	821	3310	568	2960	1204	6592	1415	4824	595	3397	344	4003	45	2363	6	4118	16	3986	11	5862
LBAL_05880	1374	354	1565	377	2110	965	462	612	798	263	720	609	940	190	1107	499	738	407	814	528	1113	754	702	229	569	366	1026	329	982	1248	770	479	728	922	852	727	1025	437	572	383	995	325	791	312	1392	437	923	534	1474
LBAL_05846	103	31	30	2	357	129	74	67	68	24	83	62	91	20	16	14	238	99	94	99	181	141	112	17	167	83	281	68	350	231	231	154	305	390	372	261	351	122	10	6	62	23	20	14	36	12	148	99	128
LBAL_05881	519	138	776	225	836	490	240	327	384	86	388	218	478	73	508	278	357	142	288	205	475	401	336	88	246	152	398	124	428	372	310	266	313	300	500	256	450	161	360	126	321	134	446	265	624	378	379	262	545
LBAL_05847	92	28	72	39	138	88	23	69	79	22	50	40	53	14	59	37	107	44	74	77	36	46	104	8	75	45	129	79	134	101	87	47	65	118	158	82	158	44	56	34	69	56	40	40	73	42	58	83	78
LBAL_05882	343	368	276	1450	114	1126	75	1115	158	487	72	383	505	217	378	2163	112	195	132	139	130	729	176	45	91	147	121	158	161	225	123	164	159	120	248	221	190	157	99	194	249	900	69	390	98	536	81	985	74
LBAL_05848	8	7	0	9	0	8	7	23	2	8	0	14	7	6	0	9	0	0	0	0	0	4	0	0	0	0	0	0	1	0	0	0	0	0	0	3	0	0	0	0	7	9	2	3	0	0	0	9	6
LBAL_05849	9	5	4	13	0	24	4	20	10	1	2	12	10	2	0	5	0	0	0	2	0	6	2	0	0	3	2	1	0	2	0	0	2	0	1	0	3	0	1	0	2	10	0	6	7	0	0	9	6
LBAL_05850	259	17	446	15	428	21	113	60	56	19	185	6	129	13	331	7	814	6	916	36	326	11	1094	19	686	16	1164	24	1073	236	959	17	780	95	1789	97	1571	51	784	25	50	35	247	6	394	10	238	12	338
LBAL_05851	128	36	197	43	111	98	52	83	101	22	51	76	102	23	77	62	144	35	93	93	90	97	174	12	130	53	171	47	136	169	134	71	112	139	208	88	153	56	111	41	77	36	83	34	141	40	117	81	113
LBAL_05852	2204	710	2601	644	2600	1296	880	1184	1558	667	1381	969	1843	358	1793	740	1976	1014	1744	1066	1918	1401	1820	453	1738	958	2437	790	2430	2036	1827	1186	2078	2469	3275	2371	2680	1115	1748	952	1578	752	1289	473	1917	643	1477	1033	2039
LBAL_05853	135	29	388	53	332	165	118	149	79	30	118	46	166	16	218	37	173	50	315	186	347	204	246	16	168	64	213	29	835	703	255	96	350	277	443	89	353	68	215	83	108	34	277	78	234	70	143	75	192
LBAL_05883	375	190	556	172	594	328	169	467	242	108	277	217	286	66	375	225	566	229	471	419	377	425	597	156	555	360	584	249	978	488	574	426	648	789	789	696	814	384	476	261	320	280	210	165	423	182	231	259	392
LBAL_05854	313	51	441	70	417	154	129	80	165	60	195	78	172	38	302	50	225	108	222	105	371	206	241	37	173	100	240	63	239	199	258	123	168	240	318	267	351	117	220	60	178	49	264	33	347	63	247	88	276
LBAL_05855	1179	448	2137	322	2702	773	623	1135	670	338	786	538	909	162	1539	486	1094	434	692	332	1590	671	1002	145	861	525	1210	442	939	680	1049	483	1259	642	1474	764	1165	300	955	409	675	468	1337	346	1808	337	1231	608	1511
LBAL_05884	364	0	364	6	598	4	162	9	222	0	249	7	288	10	305	0	357	3	198	4	231	0	279	2	302	12	378	4	260	10	301	2	181	3	409	8	437	1	234	7	225	6	247	0	482	2	327	3	403
LBAL_05856	85	4	152	0	151	4	26	10	48	10	46	4	49	0	152	0	112	2	54	0	71	29	67	2	60	0	138	0	44	0	74	0	37	4	81	0	100	0	65	0	70	2	30	2	128	8	66	3	107
LBAL_05857	7	0	10	1	11	0	1	0	2	0	7	0	2	0	8	0	8	0	1	0	0	0	2	0	8	0	1	0	2	0	6	0	0	0	0	0	6	0	0	0	5	0	0	0	14	0	10	0	5
LBAL_05072	319	23	334	50	292	91	104	66	261	11	234	58	223	17	204	19	234	35	164	72	173	50	208	35	267	35	324	66	231	79	230	54	133	86	310	67	342	34	205	28	199	30	122	19	149	35	147	44	213
LBAL_05080	289	163	320	114	201	144	103	308	205	99	155	180	181	55	123	165	242	158	260	314	126	199	342	169	248	188	451	214	455	345	261	272	358	546	426	401	398	236	250	193	190	159	123	120	157	89	156	155	210
LBAL_05073	150	12	208	10	187	38	60	47	88	4	91	22	124	10	142	4	220	24	210	103	281	80	292	22	200	35	295	26	295	296	203	27	165	112	332	74	296	56	204	28	82	10	190	34	201	30	97	43	157
LBAL_05092	4	0	14	0	3	4	6	0	3	0	1	0	10	0	12	0	2	0	0	0	4	1	4	0	16	0	19	0	2	0	13	0	4	0	10	0	11	0	15	0	7	0	6	0	10	0	3	0	12
LBAL_05090	17	1	13	0	17	6	0	0	9	0	4	1	11	0	10	2	9	1	1	2	7	0	7	1	11	0	9	2	9	0	7	0	4	0	5	0	10	0	7	0	14	0	4	0	11	2	2	0	28
LBAL_05089	7	0	10	0	22	0	2	0	5	0	3	0	14	0	12	0	7	0	3	4	15	0	9	0	5	0	27	0	2	0	8	0	8	0	8	1	10	0	7	0	14	0	13	0	17	0	7	2	6
LBAL_05074	144	15	130	9	102	18	48	5	86	15	64	12	80	15	111	7	216	0	57	8	60	15	164	6	190	0	255	22	34	2	183	2	41	5	262	11	218	12	219	3	106	16	79	7	76	15	42	18	97
LBAL_05075	421	1181	469	866	301	787	136	1951	277	338	276	1340	267	221	289	890	666	275	511	528	213	811	725	188	661	371	659	411	952	1294	615	350	745	973	1054	599	863	304	525	286	356	613	174	334	295	468	196	856	377
LBAL_05081	134	84	139	46	197	95	32	153	39	44	38	54	70	18	105	84	128	85	248	252	108	125	272	44	116	124	257	74	516	209	201	132	333	394	372	184	325	97	195	75	69	107	111	64	134	43	81	65	111
LBAL_05076	52	20	65	26	85	62	19	68	55	10	51	50	30	14	45	33	83	56	87	61	82	102	92	19	102	69	124	83	162	48	121	84	119	123	147	75	175	24	87	44	64	22	36	20	54	35	26	45	70
LBAL_05082	386	113	688	69	775	295	204	351	222	75	303	127	329	63	524	169	402	185	418	384	489	256	467	95	375	204	501	133	668	647	418	188	528	421	704	388	681	151	343	175	225	115	334	67	565	129	424	161	492
LBAL_05083	559	26	667	12	813	103	217	53	626	16	543	39	495	17	498	32	461	59	210	61	540	70	260	29	360	33	449	47	205	119	337	47	247	67	386	63	441	35	361	38	532	38	370	12	674	27	553	33	727
LBAL_05088	25	0	36	4	17	4	14	0	8	0	17	0	15	2	14	0	8	2	6	1	12	3	9	1	12	0	13	0	9	0	18	2	6	6	11	0	13	0	3	0	34	0	5	1	32	1	19	0	22
LBAL_05091	41	2	67	1	72	13	18	4	25	0	30	1	33	2	71	0	28	2	28	2	69	4	21	0	30	1	56	0	2	0	24	0	11	0	55	6	27	2	25	0	59	4	32	0	66	2	37	0	85
LBAL_05084	59	1	65	0	67	13	10	0	68	1	35	3	31	0	59	0	53	1	13	1	48	6	18	1	30	2	51	1	17	4	39	0	12	2	25	5	34	1	26	0	61	0	38	3	66	6	39	1	66
LBAL_05085	193	129	260	78	205	176	74	229	157	108	138	205	176	39	192	86	183	117	189	86	143	79	199	60	214	103	183	98	188	284	193	84	161	186	335	233	260	116	138	99	203	80	123	24	164	71	128	140	218
LBAL_05077	44	0	69	0	50	0	41	2	52	0	28	0	50	0	68	0	40	2	47	0	15	0	39	0	32	0	52	0	102	2	42	0	21	0	37	0	61	0	43	0	29	0	13	0	30	0	46	0	66
LBAL_05086	7	0	27	4	18	0	17	6	17	0	8	0	17	0	10	0	3	0	26	0	6	0	12	5	11	0	7	0	1	0	7	0	21	0	27	3	29	1	7	0	6	0	8	0	21	2	12	0	17
LBAL_05078	213	305	26	402	13	1133	329	12834	31	113	101	454	363	157	51	774	2	2	9	8	44	304	0	3	2	0	8	0	28	7	7	7	27	0	4	0	2	0	2	3	118	240	8	102	25	215	7	463	4
LBAL_05079	4	0	19	0	18	0	5	2	12	0	10	0	13	0	7	0	5	0	12	1	4	0	17	0	3	0	8	0	0	1	5	0	10	0	17	0	20	0	5	0	4	0	9	0	13	0	6	0	14
LBAL_05087	1152	188	875	103	856	165	305	399	1010	116	657	196	824	73	680	145	505	109	261	210	533	156	341	60	359	120	522	119	400	219	291	163	391	300	637	215	587	103	371	127	884	120	476	79	761	97	481	131	762
LBAL_04219	0	4	0	9	0	28	0	24	0	2	3	8	0	0	2	10	0	0	0	2	2	14	2	0	2	2	1	0	1	2	2	0	16	14	4	0	2	0	0	0	0	0	0	7	10	6	2	6	4
LBAL_04218	0	4	2	18	0	16	0	22	0	2	2	10	0	0	0	38	2	0	0	0	4	17	0	0	2	0	4	0	2	4	0	0	10	8	6	0	0	0	8	0	8	6	0	2	0	11	0	2	4
LBAL_11153	224	71	307	50	468	77	118	146	127	51	164	149	130	33	254	91	250	94	322	354	276	101	314	128	186	132	354	136	745	677	347	232	269	411	395	297	446	170	190	124	148	93	238	58	389	134	174	164	311
LBAL_11982	0	0	0	0	0	0	0	0	0	0	0	0	0	0	0	0	0	0	0	0	0	0	0	0	0	0	0	0	1	0	2	0	2	0	2	0	0	0	0	0	0	0	0	0	0	0	0	0	0
LBAL_08635	366	175	334	131	183	159	87	150	222	51	197	245	218	72	128	145	347	102	244	185	160	254	289	41	302	169	470	139	251	129	328	254	303	401	385	279	499	124	304	108	269	142	111	100	167	152	125	167	182
LBAL_08634	366	107	353	83	499	212	147	203	266	75	236	171	247	75	192	119	252	110	251	220	234	186	285	83	256	156	379	113	281	262	251	162	345	316	394	265	420	107	369	145	283	163	222	51	336	59	149	133	238
LBAL_00007	32	0	0	0	0	0	58	4	0	2	0	0	85	0	0	0	0	0	122	18	6	0	0	0	158	16	0	0	0	0	32	0	208	170	198	142	1	0	0	0	0	0	0	0	12	0	124	4	0
LBAL_10386	21	0	39	0	43	0	7	0	27	0	5	0	56	0	37	0	20	0	5	0	15	0	20	0	22	0	42	0	5	0	15	0	9	0	25	0	28	0	11	0	70	0	20	0	29	0	31	0	22
LBAL_10367	296	122	317	110	230	93	68	163	257	46	135	132	187	31	193	71	193	86	142	146	105	101	153	41	183	96	236	74	206	119	182	137	143	263	266	142	289	108	170	65	219	95	81	48	154	37	127	96	204
LBAL_10374	34	194	22	62	28	82	5	42	12	314	19	479	11	447	7	65	27	109	17	14	21	122	23	5	47	105	36	63	28	47	23	95	154	373	41	94	38	37	17	69	14	402	20	31	10	89	9	66	26
LBAL_10375	5	4	0	4	6	0	7	1	0	2	5	14	1	6	3	2	4	1	0	0	6	2	0	0	1	2	1	2	0	18	2	0	1	2	4	33	5	23	0	1	2	19	0	0	5	0	4	4	2
LBAL_10376	138	4172	135	974	69	365	64	931	114	13929	135	1253	207	7530	105	1551	60	1852	14	106	73	886	37	180	59	1166	42	1138	0	475	28	896	49	190	72	1499	56	482	32	979	103	15449	51	186	93	257	79	1711	101
LBAL_10377	1852	24	1946	22	2203	47	551	38	1551	57	999	34	1652	21	1226	12	532	11	172	28	1460	49	327	4	413	14	706	12	36	22	337	20	239	37	463	46	570	10	320	21	1757	23	899	13	1591	19	999	64	1520
LBAL_10378	21	4	59	2	40	0	10	2	6	18	5	0	16	8	39	0	74	119	54	1003	55	2	34	14	74	57	42	72	8	54	16	17	426	3270	8	123	2	34	10	166	7	21	53	0	18	0	22	0	40
LBAL_10368	470	133	255	49	132	42	77	109	396	93	257	114	356	152	195	46	165	22	82	62	84	42	129	2	163	37	205	71	114	53	179	25	71	62	199	40	195	12	189	33	480	231	98	20	111	48	123	101	180
LBAL_10379	556	112	863	117	1030	388	331	215	252	81	315	158	316	63	718	214	534	170	510	451	628	354	629	128	457	166	781	187	725	438	436	332	519	529	748	399	649	186	452	274	274	109	472	184	764	210	460	302	726
LBAL_10369	750	324	967	227	1163	415	420	597	464	210	449	315	595	147	619	282	439	349	469	501	598	362	452	1580	381	411	618	388	653	1259	510	639	541	946	685	1703	716	613	456	406	450	323	477	170	767	183	543	345	798
LBAL_10370	675	66	523	63	420	77	177	196	640	83	381	110	661	41	421	68	642	73	281	137	242	61	424	40	539	71	700	60	325	200	434	120	298	286	732	139	628	76	499	73	594	76	283	52	302	30	318	85	453
LBAL_10380	34	49	33	29	63	35	10	8	29	310	43	46	23	98	23	51	144	475	62	697	13	45	71	143	94	474	185	397	67	227	133	518	365	2477	155	815	255	355	74	490	26	315	25	5	41	40	14	33	14
LBAL_10381	1547	271	1173	222	1200	306	498	383	1046	159	1116	319	1197	138	922	245	719	191	414	192	833	314	440	127	608	209	848	187	388	377	558	304	351	386	802	533	724	255	529	171	1232	280	699	124	904	233	601	305	1074
LBAL_10382	158	147	177	68	83	93	63	230	165	159	103	190	169	145	133	119	70	26	65	30	69	36	69	7	85	32	72	19	70	68	68	25	50	26	91	34	90	26	64	15	115	237	43	20	131	19	83	115	151
LBAL_10387	13	15	25	11	9	6	3	2	12	2	11	6	3	5	14	4	6	11	2	2	7	7	3	0	2	7	2	2	0	0	0	8	0	11	27	8	9	3	3	4	6	8	4	6	6	8	8	19	18
LBAL_10383	846	426	550	207	343	199	125	330	621	334	333	461	653	300	322	206	811	245	494	295	230	209	657	52	799	262	893	328	465	258	840	372	634	455	1027	400	890	198	665	212	933	687	284	138	268	154	227	328	369
LBAL_10384	627	705	728	539	507	567	204	946	437	312	352	779	405	304	493	470	522	269	374	574	338	597	424	143	413	329	726	317	470	487	546	407	520	973	785	581	658	216	489	247	364	409	278	206	385	317	325	544	475
LBAL_10371	598	388	917	286	795	583	247	794	302	246	323	409	443	122	601	417	543	592	697	808	700	563	880	364	655	460	764	396	1250	1209	664	683	1019	1246	1193	1186	1123	580	758	457	396	456	513	252	556	164	490	409	596
LBAL_10372	515	422	337	195	265	207	120	240	450	147	241	314	326	122	251	177	680	199	467	285	184	259	644	104	628	291	920	180	588	158	835	334	597	508	842	386	919	152	643	158	486	477	155	135	217	91	192	279	286
LBAL_10385	129	57	147	70	148	84	54	57	71	31	42	61	37	29	96	76	174	80	115	53	123	168	148	38	109	75	166	54	109	12	154	108	115	165	121	75	150	20	178	78	115	34	97	80	86	68	78	42	79
LBAL_10373	18	6	27	0	24	9	7	6	12	19	7	4	8	10	33	14	12	0	9	4	23	4	9	0	16	0	6	0	14	5	12	0	11	5	15	0	14	0	3	0	19	8	18	0	29	1	38	5	17
LBAL_12192	4	0	2	0	0	0	0	0	0	0	0	0	5	0	1	0	0	0	6	1	2	0	0	0	0	0	2	0	0	0	0	0	0	0	0	0	0	0	0	0	0	0	1	0	0	0	2	0	3
LBAL_04031	2	0	40	2	32	0	26	22	18	2	15	5	18	2	52	5	48	12	24	19	4	2	4	1	4	1	31	5	0	0	2	0	0	2	1	0	17	4	5	0	4	2	93	38	176	30	21	11	61
LBAL_04235	3	0	10	0	10	0	0	2	3	0	1	0	4	0	26	0	6	2	6	0	14	2	2	0	6	0	14	0	4	2	3	0	3	0	8	1	2	0	4	0	18	0	5	0	3	2	16	0	14
LBAL_04819	215	2	201	2	212	7	100	9	190	6	136	2	205	0	161	5	257	5	166	6	138	0	190	11	213	4	291	2	75	8	213	4	91	6	314	5	297	2	170	1	121	0	92	0	212	0	131	0	200
LBAL_06360	2	0	2	0	18	8	1	5	1	0	8	0	16	0	11	2	17	4	4	0	4	2	0	0	3	0	10	0	5	4	24	4	0	0	44	6	15	2	0	0	3	0	13	4	0	0	24	9	0
LBAL_06361	0	0	0	0	18	8	2	1	0	0	4	0	6	0	8	0	26	1	0	2	3	8	0	0	1	0	0	0	11	1	29	2	0	0	5	6	15	2	0	0	0	0	6	0	0	0	8	6	0
LBAL_06359	8	0	0	0	19	0	6	4	0	0	0	0	12	0	0	0	14	6	0	0	5	0	0	0	0	0	0	0	9	2	4	2	0	0	22	4	8	2	0	0	0	0	32	0	0	0	15	2	0
LBAL_00733	3	33	30	25	8	11	5	30	11	65	10	27	9	24	14	36	129	26	2	281	3	28	9	5	160	23	152	21	7	0	53	11	311	717	47	30	31	26	88	12	13	108	5	4	9	23	13	51	13
LBAL_00734	496	5	595	3	119	6	102	4	243	7	347	6	345	4	260	2	162	7	69	16	92	4	232	0	195	4	256	0	38	4	178	0	62	50	306	1	273	6	161	4	323	12	128	2	139	0	261	3	382
LBAL_00738	0	0	0	0	0	0	0	0	0	0	0	0	0	0	0	0	0	0	0	0	0	2	0	0	0	0	0	0	0	0	0	0	0	0	0	0	0	0	0	0	0	0	0	0	0	0	0	0	0
LBAL_00714	12	0	3	0	5	0	0	0	8	0	1	0	2	0	12	0	13	0	16	0	4	0	26	0	19	0	10	0	8	7	4	0	5	0	7	0	12	0	12	0	5	0	5	0	4	0	4	0	8
LBAL_00715	26	0	16	0	11	0	4	0	19	0	23	0	30	0	15	0	19	0	37	0	20	0	25	0	23	0	30	0	22	20	33	0	31	0	32	0	27	0	31	0	7	0	15	0	8	0	14	0	26
LBAL_00723	32	0	24	0	8	0	12	0	11	0	10	0	19	0	17	0	26	0	34	0	5	0	12	0	19	0	24	0	36	22	10	0	28	0	37	0	26	0	10	0	17	0	14	0	11	0	9	0	22
LBAL_00716	403	199	554	182	700	260	235	394	325	164	164	236	299	68	408	198	336	228	192	278	289	271	277	147	284	266	453	243	350	271	338	356	273	515	460	469	494	280	237	206	235	170	338	103	453	126	294	305	501
LBAL_00717	1021	601	999	469	994	669	363	981	757	549	568	845	884	349	682	615	669	420	450	558	708	595	488	174	560	452	934	575	792	648	635	701	734	952	951	917	903	424	662	337	767	655	469	217	769	229	544	710	865
LBAL_00724	318	66	300	131	344	119	133	213	252	74	173	112	253	31	165	71	224	41	153	174	258	59	174	49	159	66	236	52	154	175	193	98	127	187	278	194	245	95	174	50	181	66	163	17	241	46	161	72	214
LBAL_00718	189	64	296	87	328	145	71	176	103	78	123	82	148	22	179	62	179	84	175	138	238	196	178	35	141	59	253	52	274	271	202	147	231	167	321	189	307	119	186	142	114	77	144	97	214	76	190	110	207
LBAL_00732	217	43	252	27	193	72	66	54	152	20	113	62	143	22	126	61	229	144	174	234	137	68	221	120	203	126	302	180	244	181	212	217	246	476	308	301	258	162	214	114	139	41	102	43	115	19	120	60	170
LBAL_00725	758	768	782	421	614	419	237	1460	674	488	388	788	693	266	439	443	955	513	813	723	381	523	946	272	765	577	1015	467	1263	1670	930	694	1018	1335	1504	1106	1388	592	923	437	651	767	287	220	453	215	356	660	552
LBAL_00726	1017	101	1587	165	3241	267	512	136	579	111	742	149	829	84	1346	135	626	228	487	239	1335	283	438	248	377	208	948	214	269	136	656	413	389	410	639	494	801	339	475	254	692	111	869	110	1699	141	867	152	1335
LBAL_00719	583	180	837	195	682	430	266	321	455	240	332	268	598	136	634	283	419	213	242	245	438	338	314	140	309	257	537	170	369	389	377	277	419	452	509	562	387	280	313	218	447	245	372	138	637	145	371	308	513
LBAL_00720	54	127	63	222	68	420	64	551	39	40	53	206	41	38	73	433	26	125	49	80	52	267	46	52	41	94	53	77	48	80	46	54	44	109	56	140	52	60	33	80	49	56	64	152	48	205	41	294	40
LBAL_00743	1	3	3	1	1	6	1	8	0	0	0	1	2	0	2	8	1	5	3	2	0	10	0	2	0	0	1	4	0	0	4	0	1	0	0	1	1	0	0	0	5	0	0	3	1	5	4	0	0
LBAL_00721	6	5	20	7	14	14	8	21	12	9	6	7	3	2	15	5	5	6	14	2	1	5	9	0	18	9	13	2	2	20	5	9	12	23	16	6	5	4	9	4	18	6	3	0	14	1	6	9	17
LBAL_00727	671	56	859	55	744	298	209	147	726	43	584	98	614	21	387	111	512	234	103	41	394	201	220	38	657	94	406	88	22	77	330	137	218	107	477	177	408	91	345	94	539	20	316	36	476	162	586	103	633
LBAL_00728	66	14	124	9	92	98	22	24	97	7	70	11	55	10	39	12	73	28	10	7	58	75	36	10	94	15	42	12	3	21	34	13	23	13	77	16	58	16	47	18	53	12	45	14	59	74	69	33	71
LBAL_00729	96	14	105	5	97	100	38	26	123	12	85	20	64	4	48	27	60	33	11	9	42	50	36	8	118	12	52	8	0	13	28	17	35	11	77	31	64	10	63	13	78	9	47	5	91	64	79	40	110
LBAL_00730	87	4	103	8	75	103	16	38	76	2	76	18	71	11	33	24	46	32	16	5	47	43	48	1	100	8	39	18	3	19	33	30	30	11	102	43	68	13	47	20	70	14	11	1	66	64	44	44	53
LBAL_00722	88	87	108	70	75	170	34	719	44	451	23	225	29	165	35	94	134	470	46	214	29	64	63	266	120	376	113	295	78	613	84	313	367	828	139	1170	111	600	85	328	58	316	33	62	47	83	58	138	39
LBAL_00741	13	35	14	19	12	22	2	41	5	43	3	33	9	22	10	5	28	99	8	22	6	15	7	22	5	31	25	53	13	32	8	49	44	133	13	134	18	43	10	69	15	45	6	1	4	9	15	28	4
LBAL_00737	24	0	18	0	32	0	16	0	14	0	10	0	24	0	14	0	7	0	17	0	9	0	10	1	16	0	20	0	6	0	10	0	6	0	11	0	26	0	14	0	44	0	7	0	27	0	10	0	30
LBAL_00731	270	6	376	0	457	4	95	4	224	3	312	1	262	5	372	2	248	26	184	2	314	0	235	1	233	4	254	19	198	28	220	9	155	25	436	23	367	5	164	27	253	2	258	2	356	1	246	2	403
LBAL_00742	6	0	6	0	2	0	4	0	1	0	0	0	5	0	5	0	2	0	3	0	7	0	5	0	6	0	4	0	2	0	5	0	0	0	5	0	6	0	2	0	0	0	2	0	5	0	0	0	8
LBAL_00736	59	1	80	7	43	17	23	36	29	2	35	2	39	3	82	9	71	6	57	17	49	17	92	11	105	13	101	5	79	28	81	18	61	40	63	16	96	12	41	8	37	3	29	7	107	5	54	4	73
LBAL_00735	18	0	17	0	19	1	6	0	6	0	7	0	13	0	6	2	8	2	30	16	3	2	23	4	15	0	8	0	13	5	4	1	18	7	31	4	28	0	22	2	3	0	19	0	20	0	7	2	36
LBAL_00739	6	1	8	0	1	0	1	0	0	0	1	0	6	0	2	4	8	0	6	10	1	0	11	2	0	0	0	0	9	3	6	0	2	1	8	0	9	0	4	0	0	0	5	0	31	2	6	0	2
LBAL_00740	5	1	3	0	2	0	2	0	1	0	2	0	4	0	4	0	3	0	2	1	2	0	1	0	2	0	1	0	0	6	1	0	2	0	4	6	3	0	9	0	4	0	0	0	3	0	2	0	5
LBAL_07355	126	46	119	17	52	55	39	114	11	12	38	71	46	7	129	270	2	0	0	0	30	42	0	0	3	0	2	0	0	0	1	0	1	0	2	0	0	0	2	0	18	16	42	71	72	202	49	138	88
LBAL_07400	0	0	0	0	0	0	0	0	0	0	0	0	0	0	0	0	0	0	0	0	0	0	0	0	0	0	0	0	0	0	0	0	0	0	0	0	0	0	0	0	0	0	0	0	0	0	0	0	0
LBAL_07401	0	0	0	0	0	0	0	0	0	0	0	0	0	0	0	0	0	0	0	0	0	0	0	0	0	0	0	0	0	0	0	0	0	0	0	0	0	0	0	0	0	0	0	0	0	0	0	0	0
LBAL_01865	36	0	59	3	47	2	7	8	8	0	13	0	16	0	31	2	17	0	10	0	32	0	16	0	19	0	29	2	11	5	18	6	6	8	20	17	28	9	18	1	49	0	15	0	40	0	36	2	67
LBAL_01864	22	0	60	0	38	8	24	9	11	2	20	3	27	0	34	2	27	0	22	0	24	0	15	2	27	0	60	0	10	1	17	4	29	8	33	12	47	6	16	0	53	4	29	0	58	1	34	0	45
LBAL_01309	2	0	6	0	5	0	0	0	7	0	0	0	8	0	5	0	6	0	3	0	0	0	4	2	0	0	11	0	6	0	0	0	2	5	6	2	3	1	0	0	4	0	0	1	7	0	1	0	6
LBAL_01877	276	85	352	102	441	192	95	276	191	57	188	153	186	60	228	107	334	130	307	214	263	233	332	63	348	190	364	112	439	363	355	172	357	346	470	253	545	149	338	160	214	94	186	58	299	137	160	215	273
LBAL_01878	246	46	405	55	357	153	88	122	156	48	239	93	179	33	237	80	236	107	201	142	147	156	255	36	195	84	311	89	326	298	223	157	223	199	382	215	312	73	223	101	181	108	199	73	261	69	219	129	246
LBAL_00402	328	204	466	175	462	283	174	349	209	238	156	252	304	117	396	246	312	246	200	372	218	219	275	123	284	271	332	203	292	472	267	337	362	459	446	415	370	269	259	271	205	273	211	117	307	154	257	327	296
LBAL_00410	137	388	190	264	160	557	106	1322	125	420	58	494	114	270	196	457	214	567	209	886	102	505	236	239	173	563	318	412	362	1727	252	636	507	1011	366	1090	293	635	206	577	137	568	77	147	142	348	92	749	176
LBAL_00411	3	25	4	0	76	1	2	4	0	19	8	6	3	7	3	0	3	92	4	20	17	0	0	35	0	49	0	71	0	51	2	162	34	131	1	233	0	89	1	48	6	13	6	0	28	8	9	1	2
LBAL_00412	26	9	15	0	78	24	2	6	28	98	14	5	27	15	13	0	1	535	0	86	33	5	0	336	1	605	6	473	0	295	3	688	231	726	5	983	13	570	2	478	11	96	23	4	28	4	15	4	19
LBAL_00413	9	0	24	0	40	0	2	3	0	0	10	2	19	0	5	2	14	0	6	0	24	0	6	1	16	3	22	2	4	2	20	5	3	1	20	6	2	0	10	3	8	0	11	0	18	1	8	2	26
LBAL_00403	41	8	58	7	64	13	17	9	34	31	15	5	42	6	36	2	29	165	27	96	40	2	42	72	28	238	57	247	21	69	32	363	207	1055	49	478	61	390	31	240	32	62	34	2	56	5	38	2	49
LBAL_00414	1474	439	2132	294	2830	411	597	578	1012	378	1045	428	1153	167	1532	305	2458	488	1013	500	1676	320	1877	210	2155	474	2471	395	825	608	2109	528	1348	914	3109	775	2608	427	2072	443	820	493	1330	194	1646	193	1222	384	1709
LBAL_00404	233	30	272	13	223	26	88	50	139	22	137	36	154	17	144	27	205	38	177	98	125	42	259	23	220	33	344	30	243	141	229	33	114	54	248	72	327	30	166	52	147	27	116	6	166	24	104	32	158
LBAL_00415	307	80	309	87	392	82	106	184	199	73	145	72	161	32	215	66	118	42	118	77	197	97	135	23	151	54	213	46	175	303	151	69	157	122	172	134	178	61	116	42	208	82	177	34	245	58	176	107	288
LBAL_00405	196	175	217	100	233	133	52	200	140	109	110	106	154	63	134	127	166	82	138	124	136	141	145	48	109	65	199	96	121	194	189	124	139	233	266	128	164	51	122	47	161	123	69	70	126	84	93	133	179
LBAL_00416	183	24	109	20	175	34	38	36	99	9	81	26	133	7	114	27	119	19	67	35	114	42	73	6	75	12	152	11	70	30	49	27	81	56	112	33	150	13	87	9	132	28	74	29	92	14	80	16	99
LBAL_00406	314	81	229	99	261	253	88	152	183	51	136	74	190	26	173	132	200	64	123	119	197	174	171	36	185	80	247	73	246	170	231	118	196	237	356	198	255	50	204	70	201	54	156	76	197	54	80	173	163
LBAL_00417	73	20	56	17	106	18	18	21	47	12	26	41	27	9	52	9	31	13	27	29	60	15	43	22	43	24	53	5	48	52	28	34	42	66	80	43	57	14	32	21	47	8	21	16	66	7	36	18	30
LBAL_00407	917	42	853	58	824	77	350	157	992	98	705	74	808	51	733	44	231	36	115	58	542	19	107	12	162	13	214	28	182	207	88	3	165	200	156	62	181	43	130	16	768	88	417	16	732	47	498	85	798
LBAL_00418	1218	756	3509	1380	4563	5571	637	2781	660	689	814	1177	490	345	1815	2233	1432	1275	1693	1732	2463	3525	1811	641	1428	1500	2123	1585	2428	1726	1954	1836	1789	2792	2395	2479	2963	1418	1504	970	618	894	1755	1369	2968	2216	1598	2271	2079
LBAL_00408	407	235	950	223	1281	591	313	734	249	110	323	166	285	81	658	399	472	349	535	691	1025	392	536	207	574	269	569	259	1310	664	627	393	894	1083	986	705	880	261	609	337	218	191	839	210	1018	144	640	445	790
LBAL_00419	1743	241	1917	263	2330	531	728	610	1296	249	997	392	1493	105	1430	317	1539	459	1073	668	1168	419	1490	243	1258	452	2237	346	1328	911	1548	516	1095	1050	1932	911	2023	520	1480	437	1502	319	938	217	1629	206	1120	385	1702
LBAL_00409	291	127	161	376	171	2810	32	128	106	195	75	357	231	130	159	391	114	37	128	30	172	1146	88	11	111	62	73	38	135	214	42	73	161	106	166	326	71	73	88	80	202	180	89	282	109	725	69	565	137
LBAL_00420	627	680	635	644	859	7194	372	1757	567	1793	420	1999	745	565	652	689	980	1739	1076	1248	916	6047	1063	767	1020	1578	1299	1331	1358	3660	1083	1690	1859	3160	1864	3623	1560	1643	1072	2112	568	2331	422	2054	561	2983	418	2208	583
LBAL_00421	0	0	2	4	0	0	0	0	4	2	0	0	3	0	4	0	1	6	10	1465	0	0	0	0	4	2	1	0	4	1786	2	12	29	625	2	12	6	10	2	2	5	0	0	0	0	0	0	0	2
LBAL_00422	92	0	128	2	147	34	62	28	85	15	92	3	113	1	124	6	64	41	55	44	51	49	66	42	66	25	88	26	57	112	34	49	66	37	67	130	96	68	70	39	68	12	60	0	136	0	66	4	84
LBAL_07634	0	0	1	0	5	0	0	0	0	0	2	0	0	0	4	0	10	0	0	0	0	0	0	0	6	2	0	0	0	2	9	1	0	0	2	0	4	0	6	0	1	0	0	0	0	0	4	0	0
LBAL_07635	0	0	1	0	9	3	1	0	0	0	1	0	1	0	8	1	2	1	2	0	6	0	4	0	8	0	9	0	3	0	2	0	2	0	4	0	1	1	6	0	4	0	2	0	11	0	1	0	0
LBAL_07633	0	0	19	2	4	0	4	0	2	2	0	0	5	3	15	0	6	3	4	0	2	0	4	0	7	1	26	0	5	2	5	0	11	1	21	9	10	2	16	0	4	0	12	2	10	0	9	0	2
LBAL_01674	0	0	2	0	0	2	0	2	0	0	0	0	0	0	4	0	2	0	0	0	0	0	0	0	0	0	0	0	2	0	0	0	0	0	0	0	0	0	0	0	0	0	0	0	0	2	10	0	2
LBAL_07102	0	0	0	0	0	0	0	0	0	0	0	0	0	0	0	0	0	0	0	0	0	0	0	0	0	0	0	0	0	0	0	0	0	0	0	0	0	0	0	0	0	0	0	0	0	0	0	0	0
LBAL_07103	0	0	0	0	0	0	0	0	0	0	0	0	0	0	0	0	0	0	0	0	0	0	0	0	0	0	0	0	0	0	0	0	0	0	0	0	0	0	0	0	0	0	0	0	0	0	0	0	0
LBAL_08784	7	0	8	4	5	2	11	0	5	0	2	0	10	2	18	0	7	6	13	0	17	0	7	0	11	1	8	2	5	0	1	1	8	6	3	10	7	0	1	4	3	0	3	0	8	0	6	2	14
LBAL_08787	5	0	12	1	10	0	5	0	10	0	5	0	3	0	11	0	8	1	6	8	6	0	0	0	9	0	14	3	27	0	11	10	13	1	8	3	10	0	11	2	4	0	5	0	21	1	11	0	16
LBAL_08786	4	1	4	1	4	0	1	0	2	0	11	0	2	2	9	0	4	0	4	0	5	0	5	0	0	0	4	0	7	3	6	2	1	6	0	0	7	0	2	1	4	1	4	0	2	5	6	0	5
LBAL_08785	5	0	8	0	10	1	3	0	5	0	5	1	2	1	20	4	7	0	10	0	9	0	18	0	14	0	7	3	7	2	1	2	6	8	15	9	3	1	6	2	3	1	5	0	14	0	3	0	17
LBAL_08770	184	102	203	99	118	111	35	84	163	54	84	90	144	22	95	102	271	104	192	110	45	82	298	28	239	96	358	96	214	148	295	170	327	202	315	163	405	106	264	74	201	200	22	30	82	78	53	130	90
LBAL_08779	248	160	200	148	168	156	51	132	153	84	168	152	136	80	101	111	183	150	152	108	86	136	157	28	217	106	239	98	184	159	244	122	235	164	251	245	283	128	318	72	183	184	68	120	154	84	95	134	155
LBAL_08771	182	59	150	38	150	69	44	105	86	50	100	68	98	25	114	49	115	68	111	95	83	39	133	35	94	84	150	67	215	164	124	96	110	173	172	146	222	64	119	63	111	44	64	23	89	18	79	54	99
LBAL_08780	212	22	234	37	292	56	72	95	129	48	149	41	163	29	171	28	240	204	184	187	196	46	211	183	201	198	427	198	193	126	263	249	267	725	261	548	367	295	229	201	152	84	122	14	181	16	149	52	189
LBAL_08772	343	77	431	69	422	203	151	306	193	100	246	223	199	40	291	104	169	119	165	133	288	153	156	79	172	110	227	91	294	258	166	147	184	195	230	236	254	129	121	93	178	67	227	66	287	89	239	130	318
LBAL_08781	545	336	377	297	458	284	176	725	233	444	270	434	370	295	443	312	646	109	303	99	288	122	509	650	569	106	600	73	420	121	623	148	305	86	821	458	812	278	549	100	254	364	162	70	354	97	191	541	417
LBAL_08773	880	1346	2112	1957	2079	7206	387	3004	490	1055	582	1421	570	462	1151	3524	1322	1856	1678	2096	1494	5509	1796	585	1492	1793	2186	1862	3644	3112	1843	2022	2680	3720	2316	3421	2696	1606	1423	1082	621	2012	1006	2068	1926	3298	855	2924	1445
LBAL_08782	13	10	63	10	33	16	18	18	21	8	3	16	29	4	47	4	24	8	31	13	61	24	29	9	9	6	18	12	16	14	20	20	20	29	33	11	26	10	29	13	35	3	40	9	31	2	26	6	29
LBAL_08774	2831	848	2489	873	3679	883	876	1046	2173	1119	1837	1228	3009	862	2484	488	1175	496	769	354	2408	762	1069	151	1057	459	1316	275	1019	938	927	354	771	657	1486	894	1376	408	1026	470	1990	1072	1673	351	2761	714	1505	894	2114
LBAL_08775	620	0	222	0	251	0	124	4	578	0	147	4	438	0	255	0	419	7	30	0	208	4	123	1	287	0	346	4	48	2	258	0	35	2	135	2	202	3	252	2	611	0	118	0	192	5	125	2	303
LBAL_08776	20	21	34	22	44	63	20	44	15	4	24	27	21	2	42	42	50	18	90	95	26	30	111	10	42	41	88	12	201	124	120	31	81	196	103	44	117	27	45	27	36	16	36	4	51	35	12	35	39
LBAL_08777	668	779	506	457	566	1763	242	1316	326	468	279	1099	499	283	511	459	731	2153	906	963	286	382	940	677	813	1556	1046	1345	1096	1736	809	1647	1222	1804	1587	3855	1214	1603	821	1662	294	839	249	531	374	283	309	2250	425
LBAL_08778	112	5	167	8	235	21	73	23	93	9	93	23	107	7	166	10	153	60	197	114	130	18	207	23	126	51	236	44	440	159	195	106	120	108	207	167	221	87	174	61	75	23	73	8	202	25	126	30	132
LBAL_08783	120	6	120	2	152	15	43	10	70	3	58	11	85	4	118	7	78	6	96	41	129	33	112	14	65	17	198	32	100	44	148	20	83	49	148	28	151	20	112	21	62	12	58	4	101	17	121	13	92
LBAL_01828	0	0	0	0	0	0	2	0	33	0	0	0	4	0	19	0	48	2	0	0	0	0	2	0	1	0	2	0	0	0	0	0	0	0	0	0	0	0	0	0	1	4	1	0	0	0	0	0	1
LBAL_01829	0	0	0	0	0	0	0	0	0	0	0	0	0	0	0	0	0	0	0	0	0	0	0	0	0	0	0	0	0	0	0	0	0	0	0	0	0	0	0	0	0	0	0	0	0	0	0	0	0
LBAL_01612	0	0	0	0	1	0	0	0	0	0	0	0	0	0	0	0	0	0	0	0	0	0	0	0	0	0	0	0	0	0	4	0	4	0	2	0	0	0	0	0	0	0	0	0	0	0	0	0	0
LBAL_10146	9	0	5	2	5	0	0	0	0	0	0	0	10	0	5	0	5	0	11	0	1	0	0	5	1	0	13	0	5	0	2	2	4	14	3	4	6	4	4	4	6	0	2	0	0	0	2	0	8
LBAL_10155	69	2	67	4	103	10	33	24	37	6	33	3	64	1	101	5	51	11	76	23	55	7	68	11	43	7	88	11	68	40	63	16	69	48	102	50	101	24	54	10	33	6	66	4	105	7	60	11	97
LBAL_10145	9	0	12	0	10	0	1	1	0	0	1	0	3	0	1	0	6	4	5	0	12	0	7	4	13	0	10	0	18	3	0	3	8	2	11	7	12	0	8	2	6	0	3	0	8	0	3	2	9
LBAL_10154	17	0	14	2	29	1	3	0	9	0	0	0	10	0	18	0	11	2	13	11	16	0	13	2	8	1	12	0	19	5	19	0	14	13	19	10	20	4	8	1	7	0	2	0	19	1	24	0	19
LBAL_10148	21	0	26	0	20	4	7	0	6	0	17	5	21	0	22	0	8	3	15	7	22	1	21	1	21	6	33	2	20	7	10	4	23	10	37	9	40	5	12	2	10	1	4	0	31	3	15	0	25
LBAL_10147	9	1	13	0	17	0	4	1	3	0	3	0	0	0	11	0	5	0	2	2	7	0	11	1	3	4	8	0	8	1	9	1	4	5	13	0	7	1	3	1	0	0	8	0	6	0	4	0	8
LBAL_10135	139	43	166	50	107	45	31	24	57	21	55	37	79	8	86	36	117	79	126	85	48	68	167	69	59	46	151	68	131	80	163	134	192	128	195	245	190	162	92	70	125	28	73	30	72	33	26	51	79
LBAL_10128	14	6	4	0	14	4	4	4	12	22	4	2	16	2	6	2	19	354	0	10	8	0	171	3686	1	220	8	498	8	49	36	717	450	1586	210	6661	402	2893	10	405	6	38	0	5	4	0	2	4	10
LBAL_10129	364	31	349	61	403	73	132	163	251	19	196	63	272	13	281	55	274	71	262	82	254	104	310	51	216	62	346	71	365	186	244	108	284	250	459	203	378	119	250	52	238	26	175	33	277	24	180	38	252
LBAL_10136	1652	232	2168	533	1734	1835	568	487	1652	276	1217	371	1592	207	1980	1098	1848	171	1175	191	1244	1201	1178	83	1597	117	1867	84	1620	511	1376	182	1156	256	2047	238	1644	71	1610	99	1622	434	1131	696	1425	561	866	1328	1480
LBAL_10144	28	0	43	2	60	27	4	11	18	5	12	9	30	5	39	4	31	3	35	8	24	3	17	0	47	1	31	4	45	15	22	6	27	26	34	14	26	4	23	2	37	7	20	4	7	9	35	17	37
LBAL_10149	1	0	7	0	3	1	3	2	1	0	2	0	1	1	0	0	0	0	0	0	4	0	2	0	0	0	2	0	2	0	0	0	1	1	4	6	1	0	0	0	0	0	1	0	6	2	0	0	3
LBAL_10137	69	9	101	10	73	121	30	20	81	21	48	22	70	3	101	58	71	5	45	4	57	64	42	0	72	4	69	2	82	21	41	4	59	18	106	5	62	4	48	2	55	19	58	21	48	24	44	40	85
LBAL_10130	477	552	487	375	303	531	140	756	396	301	274	488	282	159	260	340	577	535	608	610	206	385	618	221	556	568	793	471	1114	1128	644	679	734	933	893	892	1048	379	650	446	321	409	150	181	241	229	226	497	316
LBAL_10138	120	55	85	82	86	56	38	66	76	28	40	37	49	21	64	60	50	44	139	136	70	90	119	16	67	31	112	17	202	87	144	54	92	144	144	59	134	26	73	29	60	32	24	47	72	30	36	67	63
LBAL_10131	46	42	86	26	97	30	23	38	35	22	32	28	31	14	70	45	31	11	35	33	55	58	41	7	32	27	58	27	35	36	39	37	44	40	56	48	34	32	26	15	56	17	34	21	98	13	53	26	66
LBAL_10139	121	11	75	0	69	2	42	0	44	4	51	5	64	2	53	1	88	0	65	3	53	2	112	0	66	0	135	0	222	4	93	0	55	0	170	0	143	0	84	0	95	4	35	0	52	1	46	2	77
LBAL_10132	86	54	133	29	127	33	35	63	67	10	44	55	58	10	43	39	73	17	52	59	29	30	68	7	80	40	104	44	76	47	84	70	70	56	130	44	137	49	79	12	49	36	45	22	91	19	60	21	92
LBAL_10140	14	10	18	3	36	43	6	123	12	15	6	29	12	19	15	7	10	13	9	26	11	9	11	7	11	13	16	18	6	28	6	10	9	29	12	29	14	5	5	8	10	45	13	0	11	9	9	12	26
LBAL_10133	62	27	73	33	59	43	26	16	61	10	28	22	81	6	41	15	54	25	42	13	32	46	90	4	95	48	104	26	70	47	47	27	83	10	65	21	69	8	74	26	43	18	22	20	79	22	31	25	57
LBAL_10141	70	2	102	4	81	8	37	4	53	0	45	10	35	0	59	5	105	2	109	68	45	14	96	5	70	2	121	18	111	24	121	11	100	71	170	27	135	6	80	12	51	8	74	14	85	6	60	8	84
LBAL_10134	844	211	951	205	1022	308	375	535	556	164	478	303	622	105	715	165	558	230	458	425	690	238	511	192	523	251	733	230	573	390	572	383	538	554	837	560	812	303	534	268	546	189	541	79	746	91	513	240	795
LBAL_10152	219	18	248	19	431	60	65	68	153	21	191	45	128	10	160	33	166	68	184	159	193	46	214	63	139	53	262	62	310	160	171	130	198	262	264	150	285	75	204	61	132	11	111	18	234	25	91	49	192
LBAL_10151	456	92	392	94	632	98	134	143	222	58	236	103	242	19	253	93	274	93	353	210	291	125	335	80	307	143	422	87	439	259	383	268	297	326	406	367	509	148	306	165	213	49	190	41	412	34	174	80	328
LBAL_10150	343	18	438	34	487	71	98	57	308	49	212	45	356	40	340	50	397	101	393	226	226	38	504	78	596	156	644	79	318	61	395	101	294	396	500	174	663	62	490	192	371	35	187	20	382	25	289	46	394
LBAL_10142	161	29	232	12	215	47	86	43	126	21	75	17	102	8	167	34	243	135	216	198	100	35	242	45	166	97	274	89	345	155	193	143	189	240	282	163	235	81	170	66	95	31	96	22	137	17	146	23	189
LBAL_10153	0	2	0	0	7	0	0	0	0	0	0	0	1	0	5	0	1	0	2	0	0	0	0	0	0	0	7	0	4	1	0	2	0	2	0	0	0	0	0	0	0	0	5	0	0	0	0	0	0
LBAL_10143	155	260	129	156	159	218	48	129	59	136	54	129	52	44	96	140	86	97	85	168	118	197	92	28	108	142	126	132	164	169	193	179	102	67	51	69	82	78	82	100	87	108	68	35	88	55	62	106	125
LBAL_11292	0	0	0	0	2	0	0	0	0	0	0	0	0	0	0	0	0	0	0	0	0	0	0	0	0	0	0	0	0	0	0	0	0	0	0	0	4	0	0	0	0	0	0	0	0	0	0	0	0
LBAL_05768	0	0	1	0	0	0	1	0	0	0	0	0	1	0	0	2	0	1	2	0	0	0	0	1	0	0	0	0	0	3	0	0	0	2	0	0	0	0	1	1	0	0	0	0	0	0	0	0	0
LBAL_07568	242	144	305	85	323	186	86	135	120	257	130	201	159	118	188	113	181	80	86	215	106	136	89	37	123	85	223	81	105	83	147	79	222	709	155	151	254	110	114	84	112	350	115	71	156	129	203	318	235
LBAL_07587	84	2	158	4	151	7	35	1	26	5	86	14	43	2	88	4	31	37	20	289	41	5	22	54	24	94	60	54	12	36	12	60	345	1208	17	242	37	96	11	41	22	9	46	1	163	10	96	2	104
LBAL_07607	263	91	206	104	177	138	63	212	194	88	136	236	124	66	137	92	175	107	135	160	135	121	176	65	188	95	224	113	320	272	243	146	195	276	292	218	290	110	156	69	169	109	102	41	191	48	90	83	181
LBAL_07606	4	0	9	2	7	2	2	0	0	3	2	0	2	0	14	0	0	0	0	4	11	0	0	2	4	0	2	0	0	2	2	0	0	20	2	0	2	0	0	0	2	3	5	0	24	0	14	2	10
LBAL_07588	1	0	25	0	21	2	1	6	6	0	0	0	0	0	5	0	4	0	1	0	10	2	1	1	2	2	0	0	2	6	0	0	1	2	0	1	0	2	0	0	0	0	12	0	12	2	9	0	3
LBAL_07569	549	81	732	68	797	235	229	237	279	76	325	146	390	56	460	79	350	94	327	117	430	194	411	72	328	125	379	60	336	308	362	135	344	227	512	260	496	91	296	83	321	66	348	58	505	121	320	107	487
LBAL_07570	26	0	34	6	60	39	11	24	28	7	19	14	31	3	27	14	26	12	14	40	58	40	26	4	12	6	38	4	49	16	25	4	36	53	38	10	43	4	13	8	17	2	45	16	55	21	34	13	25
LBAL_07589	394	901	707	505	723	2298	355	3953	150	377	249	808	170	223	379	748	199	441	1027	1148	578	1583	783	277	274	385	375	328	1043	1513	398	585	1815	2336	1022	1026	674	537	347	414	165	466	377	802	640	685	438	742	523
LBAL_07571	146	40	217	130	321	79	73	139	80	30	87	87	56	45	140	103	171	31	208	163	167	117	117	62	68	19	210	53	221	226	178	52	189	199	185	125	257	52	108	34	89	43	138	51	249	64	111	99	139
LBAL_07572	363	166	400	96	378	137	134	178	188	52	205	182	245	67	355	85	186	54	142	117	288	154	184	32	167	64	227	57	160	129	167	106	115	193	285	134	233	88	146	57	228	92	249	57	347	53	211	141	284
LBAL_07590	1179	1683	2165	1433	2540	1927	374	1384	672	1121	658	1803	768	649	1701	1654	839	769	631	1280	1713	1555	733	426	757	857	912	812	811	1400	730	1029	1014	2526	1219	1842	904	934	629	766	507	1253	1781	887	1982	741	1170	1352	1441
LBAL_07573	251	100	325	145	228	141	84	116	173	57	135	148	179	34	213	128	182	114	102	109	143	168	132	30	143	87	185	115	169	107	136	110	145	165	200	292	241	115	178	73	170	114	138	101	190	65	120	104	264
LBAL_07591	112	27	109	31	109	38	46	67	76	32	48	64	53	22	60	25	62	37	74	68	81	89	49	38	56	47	86	57	144	54	80	62	92	85	140	111	92	68	47	54	47	45	48	20	95	39	36	57	93
LBAL_07574	96	14	119	18	107	31	37	20	68	19	43	10	59	3	40	9	41	9	62	36	59	20	64	14	72	13	111	39	71	33	68	29	52	83	96	67	105	32	78	20	67	12	59	10	69	7	31	23	81
LBAL_07592	232	52	185	73	187	108	69	106	138	45	88	73	149	38	94	55	149	85	187	96	130	75	216	43	186	68	231	76	210	150	190	113	259	247	291	146	248	60	191	57	193	61	98	24	117	57	100	79	105
LBAL_07575	2911	2900	1428	636	773	279	451	623	1979	1294	1249	1539	2413	1448	1025	589	1027	257	501	510	569	359	883	103	1098	291	1441	219	781	578	923	363	808	935	1285	336	1295	191	990	214	2355	2605	554	128	630	114	585	573	952
LBAL_07576	100	17	90	6	110	67	13	38	58	14	46	10	19	12	42	44	121	58	95	56	50	32	106	16	79	32	132	44	90	34	112	36	125	80	146	62	123	38	97	34	75	20	44	14	71	16	42	42	53
LBAL_07577	971	1015	799	398	647	437	239	625	590	744	416	528	595	379	443	324	2806	658	5372	2440	347	266	5953	412	2780	716	3274	741	4702	1103	4758	970	5208	2647	7889	1490	6942	693	3720	573	605	766	397	157	417	127	460	426	570
LBAL_07593	74	50	87	58	110	107	29	103	46	44	59	56	70	15	70	96	70	83	131	139	37	217	110	38	75	118	130	64	169	113	116	90	164	271	191	193	195	79	139	54	54	85	39	70	62	66	53	70	107
LBAL_07578	62	21	102	41	88	46	24	43	26	7	43	24	47	7	55	35	57	12	42	18	39	44	73	13	83	54	77	51	41	20	73	33	39	33	57	30	68	11	52	11	51	13	34	30	82	21	38	55	72
LBAL_07594	2064	1543	2301	1165	1163	643	608	476	1003	312	1140	1134	1333	330	1501	997	527	129	215	165	803	363	322	77	521	171	634	207	216	134	457	155	294	232	584	249	425	133	445	108	938	432	757	250	941	191	848	795	1407
LBAL_07605	2	0	4	0	9	0	0	0	16	0	4	0	5	0	4	0	1	0	1	0	3	0	0	0	3	0	0	0	2	0	2	0	2	0	0	2	1	0	1	0	3	0	9	0	5	2	2	0	14
LBAL_07579	1803	874	2406	448	3083	1019	816	2963	1406	913	1158	940	1540	536	1872	648	1451	1610	748	729	1841	839	879	1134	1526	2016	1293	1439	1316	1953	1026	1903	1082	1258	1664	4212	1365	2567	1216	1730	1279	1210	1078	266	1987	410	1017	534	1772
LBAL_07595	240	171	270	80	569	209	61	382	258	252	155	273	139	136	222	125	154	299	105	526	431	202	138	263	165	357	179	364	115	713	112	338	402	1450	205	824	105	436	123	359	276	286	164	88	292	191	158	345	251
LBAL_07596	2371	146	1803	83	2966	272	669	393	1914	263	1707	348	1999	167	1668	105	1116	244	455	145	1643	120	689	167	1098	177	1160	136	651	195	861	186	540	270	1382	652	1246	276	831	163	1350	223	1266	32	1898	122	1085	177	1596
LBAL_07604	0	0	14	1	17	0	2	0	6	0	6	0	11	0	6	0	0	0	1	0	24	0	5	8	8	0	7	0	4	0	12	0	9	0	16	4	28	2	5	0	12	0	4	0	11	0	1	0	21
LBAL_07580	123	32	208	52	192	89	47	116	72	20	57	70	68	16	90	48	92	57	60	67	153	103	104	63	76	51	156	101	109	75	81	58	100	173	145	118	145	67	91	35	77	51	80	43	153	31	69	42	129
LBAL_07597	163	158	135	42	154	82	47	135	114	199	101	203	116	111	80	87	172	211	166	209	57	115	148	34	167	188	208	186	188	175	205	189	151	298	256	263	253	113	141	122	118	246	76	38	91	25	49	85	52
LBAL_07581	7710	18530	2430	5136	3295	1204	886	4379	1520	1589	2342	13775	2888	2111	2774	2129	869	279	825	581	2166	951	796	244	760	414	878	263	929	1813	688	442	702	588	1161	853	986	586	869	376	1497	1500	1544	379	2830	503	1865	1489	2077
LBAL_07598	1926	647	2469	905	2913	1294	731	1376	1137	880	1109	1363	1443	767	1799	747	1495	574	1131	424	1976	1085	1123	255	1287	394	1908	343	1127	1117	1136	432	1422	1098	1620	1054	1592	509	1159	399	1680	1043	1203	498	2337	947	1377	1055	2077
LBAL_07599	106	17	167	26	169	53	37	53	68	33	62	27	126	11	154	22	77	23	36	29	128	20	63	13	68	24	154	17	95	52	49	32	82	74	71	62	132	41	78	38	152	47	93	3	182	16	114	28	135
LBAL_07582	1211	3	959	1	573	0	244	9	1032	2	690	9	939	3	820	0	268	2	203	0	474	3	107	0	178	6	163	0	416	14	116	1	99	4	207	2	130	3	140	3	964	2	296	0	602	2	385	0	897
LBAL_07600	1198	430	1250	477	1331	661	432	879	594	316	716	840	692	208	858	462	368	222	178	284	1073	676	256	89	282	212	485	271	238	299	368	250	316	511	410	570	409	237	299	178	852	292	613	178	923	311	597	468	955
LBAL_07583	10	9	9	12	4	7	12	29	6	7	9	25	10	8	22	33	12	63	0	4	13	7	42	170	16	154	13	86	6	18	9	82	273	459	54	1595	47	278	3	125	10	16	10	3	46	7	23	30	19
LBAL_07584	210	150	212	166	242	267	76	253	90	73	115	191	166	56	138	209	132	102	147	141	105	266	190	41	121	122	225	139	235	137	155	170	168	297	265	176	228	109	168	96	115	150	58	96	141	106	112	227	188
LBAL_07601	35	315	48	51	20	143	38	938	8	217	33	278	30	94	52	209	9	76	13	52	11	93	27	97	20	157	21	73	9	114	19	202	19	233	27	378	21	212	6	181	10	450	28	31	16	160	30	120	60
LBAL_07585	444	159	439	83	324	157	184	217	233	135	230	156	360	55	326	99	324	155	288	278	152	93	283	104	275	120	492	128	478	422	315	190	389	284	443	266	434	127	267	125	352	122	198	71	289	80	258	136	322
LBAL_07586	179	91	216	84	161	142	59	174	77	65	84	134	115	33	118	112	68	62	92	55	157	93	66	16	28	68	73	52	55	136	67	69	88	114	100	83	110	65	64	35	90	89	83	44	118	48	94	133	120
LBAL_07602	0	0	9	0	1	0	0	2	0	0	0	0	0	0	3	0	4	0	2	2	10	0	2	4	1	0	5	0	1	20	3	0	5	6	6	0	12	0	2	0	3	0	0	1	6	0	4	0	4
LBAL_07603	0	0	0	0	0	0	0	1	0	0	0	0	0	0	0	1	0	0	3	4	0	0	0	0	0	0	0	0	0	29	0	0	1	0	1	1	0	2	0	0	0	0	0	0	0	0	0	0	0
LBAL_09309	13	0	27	0	16	0	4	5	2	4	6	0	16	2	24	2	17	7	15	7	12	0	41	4	2	0	25	0	12	6	21	0	11	12	38	21	39	0	25	8	25	4	2	0	24	0	19	0	25
LBAL_10416	6	0	0	0	0	2	0	0	0	0	0	0	4	0	0	0	0	0	2	0	0	0	4	0	0	0	2	0	12	2	4	0	0	0	0	0	0	0	1	0	0	0	0	0	2	0	2	2	0
LBAL_10415	6	0	0	0	0	0	0	4	0	0	0	0	10	0	0	0	0	0	8	0	0	0	0	0	0	0	4	0	0	0	4	0	3	0	0	0	0	0	10	0	0	0	0	0	2	0	0	0	11
LBAL_10927	2	0	0	0	0	0	0	0	6	0	0	0	6	0	4	0	8	0	9	0	2	0	2	0	10	0	0	0	4	1	3	0	16	0	8	0	10	0	2	0	8	0	4	0	2	0	2	0	0
LBAL_06915	0	0	0	0	0	0	0	0	0	0	0	0	0	0	0	0	0	0	0	0	0	0	0	0	0	0	0	0	0	0	0	0	0	0	0	0	0	0	0	0	0	0	0	0	0	0	0	0	0
LBAL_06916	0	0	0	0	0	0	0	0	0	0	0	0	2	0	0	0	0	0	0	0	0	0	0	0	0	0	0	0	0	0	0	0	0	0	0	0	0	0	0	0	0	0	0	0	0	0	0	0	0
LBAL_06918	0	0	0	0	0	0	0	0	0	0	0	0	0	0	0	0	0	0	0	0	0	0	0	0	0	0	0	0	0	0	0	0	0	0	0	0	0	0	0	0	0	0	0	0	0	0	0	0	0
LBAL_06917	0	0	0	0	0	0	0	0	0	0	0	0	0	0	0	0	0	0	2	0	0	0	0	0	0	0	0	0	0	0	0	0	0	0	0	0	0	0	0	0	0	0	0	0	0	0	0	0	0
LBAL_08533	341	20	534	31	944	58	222	205	109	56	247	26	191	26	527	36	205	284	776	129	485	20	510	278	220	243	309	173	1574	492	276	256	510	100	728	945	746	733	244	267	188	47	366	17	767	28	525	73	591
LBAL_08536	25	0	61	0	104	2	11	0	7	0	16	0	15	0	54	0	16	0	66	1	86	0	75	8	17	0	38	0	117	7	28	3	40	6	94	7	54	9	27	0	9	0	42	0	66	0	64	0	77
LBAL_08530	1729	41	3743	32	3110	13	795	65	1019	18	1448	11	1847	12	2451	74	1447	32	1043	15	2958	5	1391	34	1293	43	1135	49	1315	116	1505	10	916	114	2213	124	1738	59	1507	45	912	14	1325	2	3898	7	1324	61	1787
LBAL_08537	23	0	39	0	49	0	6	0	11	0	13	1	25	0	18	0	23	0	14	0	14	0	19	0	16	2	7	0	7	2	24	0	18	0	24	0	28	1	11	2	12	0	16	0	41	0	26	0	28
LBAL_08534	10	0	20	0	24	0	1	0	1	0	10	0	4	0	9	2	4	0	4	0	5	0	4	1	3	0	4	0	1	0	0	0	0	0	8	0	7	0	7	0	8	0	9	0	17	0	3	0	1
LBAL_08535	0	0	4	0	2	0	1	0	0	0	4	0	1	0	1	0	0	0	2	0	1	0	0	0	0	0	2	0	0	0	1	0	0	0	1	0	1	0	2	0	9	0	0	0	2	0	1	0	3
LBAL_08525	87	0	67	2	83	2	18	4	92	0	46	0	92	0	82	0	85	1	38	0	28	2	47	5	60	4	95	6	30	1	49	0	33	10	68	13	71	3	31	3	86	1	17	0	57	0	30	0	48
LBAL_08540	17	0	3	0	4	0	0	0	7	0	2	0	3	0	6	0	5	0	2	0	1	0	5	0	5	0	6	0	1	0	2	0	0	2	10	2	6	0	20	1	3	0	0	0	12	0	5	0	7
LBAL_08539	6	0	9	0	0	0	2	0	1	0	2	0	3	0	6	0	5	0	3	2	1	0	4	0	11	0	6	0	4	3	5	0	5	1	13	2	7	0	3	0	14	0	2	0	0	0	2	0	9
LBAL_08538	7	0	12	0	8	0	0	0	3	0	2	0	11	0	3	0	4	0	4	6	8	0	4	0	8	0	15	0	0	0	17	4	2	0	9	4	15	0	1	0	7	0	3	0	6	6	3	0	8
LBAL_08541	6	0	8	0	2	0	0	0	0	0	1	0	13	0	4	0	3	0	4	0	2	0	2	2	3	0	2	0	0	1	9	0	1	0	8	1	4	0	2	0	13	0	0	0	0	0	8	0	2
LBAL_08526	278	482	227	302	162	426	131	286	111	96	74	374	377	107	137	352	90	126	97	71	143	323	81	14	141	150	105	115	177	196	352	334	126	144	154	178	144	80	104	108	153	217	80	127	118	151	185	276	114
LBAL_08527	219	4	381	13	315	24	79	4	157	5	115	13	92	4	242	8	225	11	136	25	130	22	192	9	226	20	216	20	181	21	162	15	122	45	246	33	262	12	210	25	148	15	113	4	218	17	137	19	304
LBAL_08531	291	184	458	210	432	257	108	140	166	135	158	190	279	67	296	138	363	163	245	261	218	334	284	199	314	181	423	190	431	214	302	179	348	355	442	507	444	230	350	145	238	249	231	223	313	132	198	217	297
LBAL_08528	19	5	35	12	67	14	8	2	16	1	11	3	19	4	13	18	28	5	14	16	17	8	17	18	20	10	19	8	28	16	16	6	10	25	39	16	34	8	19	10	27	7	25	8	33	18	30	11	23
LBAL_08532	475	40	355	40	484	47	164	83	335	24	201	50	536	32	325	27	210	39	187	39	336	61	213	23	262	19	315	55	210	26	214	58	207	117	237	141	274	76	215	53	321	24	217	22	327	38	208	39	352
LBAL_08529	627	25	793	21	657	54	262	73	463	19	374	36	652	19	582	22	345	32	182	60	372	36	427	63	328	22	580	36	183	53	350	33	246	118	514	130	396	55	566	66	508	26	308	12	578	29	435	30	503
LBAL_08237	0	0	0	0	0	0	0	0	0	0	0	0	0	0	0	0	0	0	0	0	0	0	0	0	0	0	0	0	0	0	0	0	0	0	0	0	0	0	0	0	0	0	0	0	0	0	0	0	0
LBAL_09293	10	0	2	0	1	0	0	1	2	2	2	2	0	0	13	0	11	0	5	0	0	0	8	0	10	0	2	0	0	0	0	0	1	0	9	0	17	0	11	0	14	0	5	0	2	0	2	0	4
LBAL_01959	0	73	2	68	9	72	0	2822	0	8	0	33	6	4	6	151	0	5	2	0	3	29	0	0	2	0	3	0	4	0	8	0	0	2	0	0	5	0	0	0	1	34	4	84	2	88	1	114	2
LBAL_03472	29	5	35	6	26	28	8	27	12	20	30	8	14	19	25	18	34	20	46	17	13	10	45	4	26	12	34	15	29	16	20	14	29	19	38	35	40	34	21	23	15	14	9	0	23	7	19	15	33
LBAL_03473	137	29	93	14	93	86	46	78	33	71	44	54	64	62	139	40	137	71	97	54	52	25	113	31	84	45	116	58	140	87	96	54	153	58	169	149	228	154	122	43	91	68	72	7	101	55	75	65	123
LBAL_03474	114	8	223	0	75	19	55	71	96	18	105	17	98	10	133	5	195	75	115	33	40	3	78	13	146	42	239	33	128	60	148	73	80	91	162	28	139	28	156	56	91	30	77	4	106	7	81	4	125
LBAL_03470	353	103	472	80	503	229	108	263	207	91	251	177	219	64	346	162	352	113	224	202	275	209	283	38	361	117	370	102	305	344	295	123	274	268	457	206	413	140	288	103	227	157	190	68	341	142	224	192	381
LBAL_03475	490	242	489	194	575	499	209	325	334	354	322	393	357	174	342	162	301	291	230	273	303	386	282	55	294	251	366	250	305	358	266	205	255	329	403	338	421	211	261	223	308	427	264	122	406	243	277	387	474
LBAL_03476	20	3	28	0	28	0	3	3	8	2	6	2	11	0	35	1	9	6	7	17	17	0	6	1	14	3	17	4	7	319	11	10	5	15	11	19	16	6	8	4	13	0	18	1	25	9	23	3	34
LBAL_03477	303	0	370	0	282	2	119	0	333	0	290	0	438	0	360	0	144	2	71	5	181	0	52	1	110	1	114	3	133	0	65	0	58	2	95	2	130	2	86	2	302	2	190	0	213	0	178	2	348
LBAL_03478	692	0	724	0	717	1	303	13	787	11	619	5	937	7	844	2	275	2	193	6	363	0	139	3	386	7	423	2	426	12	194	6	156	2	310	10	193	9	203	2	706	2	377	0	649	4	483	5	919
LBAL_03471	160	120	206	130	172	243	90	240	168	143	69	166	126	56	123	226	133	92	113	214	105	247	184	52	136	97	153	105	222	326	124	131	142	234	164	161	192	67	124	86	122	184	67	97	128	153	68	274	170
LBAL_03479	3785	2608	3058	548	1958	1458	1677	7697	1757	3506	1708	2850	2805	2362	2662	501	2828	2239	1748	1407	1482	1033	2509	306	2149	1453	3577	831	1684	3135	2557	930	2030	2113	3284	2975	3405	812	2280	1466	2459	5424	998	374	1820	891	1760	2618	2611
LBAL_08353	0	0	6	0	4	0	0	0	0	0	0	0	0	0	0	0	0	0	0	0	0	0	0	0	0	0	2	0	0	0	0	0	0	0	0	0	0	0	0	0	2	0	0	0	2	0	0	0	0
LBAL_04018	2	9	1	0	11	0	1	0	0	1	0	12	9	0	30	2	24	6	2	2	6	0	0	0	4	0	7	0	1	0	0	0	7	1	9	0	0	0	4	3	1	7	4	0	3	2	6	4	1
LBAL_10315	173	27	205	50	158	48	64	107	250	50	110	44	166	14	81	18	181	24	181	100	80	40	209	53	216	52	312	79	201	243	283	149	163	180	321	176	275	90	172	26	181	28	71	6	92	27	54	36	94
LBAL_10316	921	115	1293	169	2161	226	388	262	438	138	496	233	558	83	958	147	585	177	566	187	1071	186	621	113	623	182	832	169	745	420	563	309	575	409	1013	628	862	255	578	163	689	76	690	61	1376	104	815	200	1118
LBAL_07048	149	67	142	122	208	294	52	112	152	73	81	142	121	66	112	103	70	17	41	29	157	201	42	5	77	30	89	16	73	17	60	22	45	60	93	50	86	29	58	28	100	92	89	67	184	111	126	119	171
LBAL_07045	91	2	125	14	161	13	15	7	43	6	29	21	80	0	94	19	82	17	73	28	164	27	88	11	77	25	146	25	94	31	83	18	72	44	87	52	112	11	89	21	80	7	54	12	113	10	53	11	126
LBAL_07014	886	72	679	85	778	105	255	152	459	74	444	130	634	40	458	100	493	192	584	406	479	104	589	196	448	220	680	188	983	614	530	440	604	627	955	715	770	423	472	251	579	106	349	21	541	68	446	102	574
LBAL_07028	385	99	315	99	347	85	101	78	323	28	204	72	273	54	206	52	257	77	198	134	266	96	272	70	258	65	340	93	215	189	224	162	231	364	378	192	319	64	224	67	325	42	163	47	245	41	143	80	231
LBAL_07015	90	48	87	34	84	38	30	59	81	26	57	64	73	33	59	28	133	44	59	41	49	50	80	14	90	23	141	34	115	62	105	76	90	70	169	87	155	55	79	46	66	38	15	25	80	22	40	22	59
LBAL_07016	339	110	322	74	198	76	109	182	272	70	178	119	221	62	173	105	404	205	488	438	156	85	512	89	494	315	644	204	606	291	625	325	478	623	773	367	825	169	512	233	352	159	111	52	136	54	127	115	219
LBAL_07017	131	13	131	40	132	31	37	47	51	79	54	16	69	11	66	20	73	141	47	64	130	54	78	37	46	218	181	137	38	43	96	198	575	91	56	127	66	73	67	139	53	96	90	21	100	31	93	24	77
LBAL_07029	468	93	668	140	605	238	251	322	260	101	316	168	340	50	507	127	316	137	309	323	508	256	308	69	268	119	405	133	491	481	268	224	295	365	454	464	407	184	323	136	290	147	369	93	529	119	353	201	564
LBAL_07018	2190	430	3457	473	3833	844	1097	1117	1259	531	1224	627	1621	335	2444	427	1901	763	1590	706	2646	912	1723	244	1571	727	2507	673	1465	1205	2009	719	1876	1162	2439	1321	2643	587	1748	651	1517	518	2167	253	3042	476	2152	809	2636
LBAL_07030	567	126	665	151	954	358	154	169	204	52	269	137	326	60	378	215	430	181	412	275	878	651	483	86	348	196	603	139	394	222	358	260	582	440	625	321	520	115	310	126	390	72	403	219	758	224	374	215	438
LBAL_07019	57	22	102	51	80	130	13	53	16	10	34	24	34	11	37	70	52	64	78	190	59	165	105	15	49	41	119	73	133	104	117	97	104	117	140	92	130	46	81	55	29	34	53	40	42	45	21	86	62
LBAL_07031	451	322	539	216	414	315	187	889	484	195	249	413	490	115	284	333	535	326	399	370	188	236	380	117	512	268	678	239	547	1218	469	328	525	547	645	419	675	261	505	246	389	296	206	155	354	153	259	330	434
LBAL_07032	564	214	484	134	438	240	152	371	427	76	289	362	376	95	283	211	318	141	170	158	232	243	239	107	275	152	397	115	310	281	291	241	284	358	458	366	392	192	310	129	394	217	187	106	294	126	236	213	333
LBAL_07020	204	36	237	51	244	57	75	37	136	14	110	44	153	21	167	37	208	58	152	124	127	94	229	35	183	73	253	66	247	160	173	90	292	189	326	153	322	61	208	56	119	38	144	45	162	30	106	43	131
LBAL_07033	6664	6056	4518	2441	3178	3143	1412	2768	5181	9526	3118	4339	5415	5346	3746	2687	8214	3967	3564	1659	2103	2881	5235	913	7609	4273	9264	2948	4864	3436	7041	2768	6270	2656	9428	3694	8810	1936	6628	2646	4303	12559	1548	1364	2288	1382	2019	2538	3285
LBAL_07021	1183	576	1171	544	1113	812	366	1095	753	359	720	771	878	168	756	558	1050	444	729	600	645	781	818	204	886	375	1324	421	1012	1192	953	590	830	863	1243	942	1237	483	772	386	879	447	520	404	765	349	564	616	900
LBAL_07043	872	188	952	119	913	278	284	346	567	253	484	283	557	136	676	154	949	602	761	575	568	317	795	476	926	549	1113	587	1056	847	834	856	924	886	1351	1389	1202	764	893	533	598	260	426	91	750	124	494	174	728
LBAL_07042	253	21	279	22	215	46	79	56	178	24	155	46	180	11	170	21	192	49	156	124	160	49	195	51	176	40	296	43	241	90	259	123	173	139	280	171	271	56	178	60	216	16	103	25	163	31	133	57	269
LBAL_07022	1251	63	1053	125	1180	209	374	77	760	45	759	82	966	12	827	103	843	109	499	187	668	188	645	87	712	102	933	127	585	175	742	148	488	261	968	323	1016	164	652	103	728	70	561	76	884	126	631	155	905
LBAL_07034	280	7	358	15	343	30	106	116	203	43	131	26	200	15	228	15	168	54	159	81	287	13	148	43	164	36	239	28	137	81	142	75	162	208	208	157	216	56	158	48	188	24	208	10	249	12	173	23	235
LBAL_07035	2232	1561	4267	1071	2970	3663	1598	7851	1322	2081	1939	1902	1613	1225	3441	1971	4218	3326	6102	4261	1157	1887	5408	1290	4453	2278	4791	1542	9397	6664	4757	2145	7853	12960	9291	6398	7852	2875	4857	2764	1140	2732	1274	820	1943	1325	2338	3030	4090
LBAL_07023	1090	414	1415	428	1564	991	569	1293	615	446	767	634	880	238	1240	570	779	646	586	952	860	693	617	255	646	584	848	486	752	606	735	549	915	2099	934	1292	934	696	637	461	706	488	774	269	1065	452	802	714	1286
LBAL_07024	459	5	516	9	519	15	182	15	182	10	298	8	330	12	464	4	280	30	441	101	342	15	373	34	272	23	395	34	712	228	266	56	303	189	579	168	505	76	235	23	211	7	316	0	466	15	312	19	519
LBAL_07036	82	23	135	33	186	50	42	56	54	6	62	25	50	15	103	31	76	45	76	64	78	37	123	14	96	36	123	41	121	84	87	71	101	105	155	63	107	34	94	44	75	14	37	22	95	9	87	46	114
LBAL_07037	1534	153	1594	188	1373	286	650	591	1324	296	853	256	1502	165	1386	193	1667	239	983	446	891	155	1303	154	1355	159	1980	174	1208	603	1375	214	1046	582	2048	448	1904	266	1395	208	1291	257	694	84	1077	137	993	286	1417
LBAL_07046	11	1	40	3	30	8	6	5	20	0	3	1	16	1	19	3	11	6	19	6	7	16	26	1	7	0	32	1	7	0	16	22	9	15	27	8	25	1	13	2	12	0	15	13	29	10	4	0	25
LBAL_07038	194	42	197	54	217	122	78	85	94	26	121	98	103	45	142	124	161	94	151	153	153	161	182	59	105	101	253	60	250	157	189	118	206	230	279	139	282	73	111	57	100	54	101	45	174	98	92	121	122
LBAL_07025	1653	604	2157	501	2190	1422	763	1681	1285	938	1059	912	1477	453	1637	721	1849	1310	1944	1261	1175	1004	1770	552	1863	1088	2454	915	2695	2515	1900	1111	2113	2010	3209	2360	2748	1220	1774	989	1332	1118	965	461	1630	496	1199	1144	1799
LBAL_07047	8	0	22	0	32	0	14	0	0	1	3	0	4	0	31	0	28	0	28	4	15	0	27	0	26	7	21	1	41	67	21	13	17	10	27	6	34	9	15	2	16	0	20	0	13	3	24	0	15
LBAL_07044	119	0	75	3	259	23	23	6	42	4	72	3	76	0	109	0	122	5	110	28	82	13	113	2	82	2	133	9	139	118	103	12	80	43	100	13	208	22	111	9	87	9	60	18	172	44	60	4	94
LBAL_07026	226	71	351	52	424	140	118	143	137	39	172	96	226	23	183	98	210	89	168	98	229	120	217	26	207	129	282	85	241	159	226	84	213	147	323	154	298	103	191	92	215	59	158	70	271	50	194	55	229
LBAL_07039	3256	376	6690	302	9356	705	2268	752	1904	553	2186	473	2196	322	4688	446	2796	744	1880	767	4959	468	2102	743	2306	864	4208	653	1579	743	2515	868	1741	1481	3207	2221	3949	942	2362	839	2371	509	3919	214	6259	314	4328	672	5664
LBAL_07040	17	6	128	26	251	56	51	91	15	2	33	10	27	6	75	34	107	11	153	57	194	88	85	15	53	19	46	9	62	18	150	58	80	41	158	48	110	32	55	16	48	16	97	26	178	69	94	66	82
LBAL_07027	334	204	414	143	347	137	192	274	260	44	252	182	183	42	383	129	382	102	191	147	245	163	231	86	225	116	423	147	209	120	284	178	172	155	299	225	536	110	258	122	315	115	189	71	278	59	205	155	319
LBAL_07041	156	40	176	45	147	55	68	54	127	16	93	56	103	14	138	65	167	46	105	72	105	101	153	41	135	51	275	58	180	109	170	64	150	157	216	69	216	60	106	43	151	104	101	21	117	33	92	61	120
LBAL_03423	1	0	0	0	0	0	0	0	0	0	0	0	0	0	0	0	0	0	0	0	0	0	0	0	0	0	4	0	0	0	1	4	0	0	0	0	0	0	0	0	0	0	0	0	0	0	0	0	0
[truncated: 10,909 more rows]
[truncated: 205 more columns]
