# Supplementary material for: Developmental transcriptomes predict adult social behaviours in the socially flexible sweat bee, Lasioglossum baleicum
Source: Mol Ecol. 2023 Dec 18;34(15):e17244. doi: 10.1111/mec.17244 (PMC11587898; doi:10.1111/mec.17244)
Supplement: Supplementary file 1 — Appendix S1. [file MEC-34-e17244-s001.zip › S5_DESeq2_results_all_all pairwise annotations.xlsx]

## Sheet: Tab_summary
DESeq2 results for each pairwise comparison for all behavioral phenotypes
Differential expression tested in all behavioral phenotypes in both brain and fat bodies . Excluded sequenced indivuals were samples 54Br which had poor library qualiity and samples 9(BR and FB) which was a parasite.
Only female individuals used in the analysis
Each tab shows the significantly differentially expressed genes for the following comparisons:
tab name	description	tissue
Q-W.BR	queen vs worker	brain
Q-W.FB	queen vs worker	fatbody
Q-Sol.BR	queen vs solitary reproductive	brain
Q-Sol.FB	queen vs solitary reproductive	fatbody
Q-F.BR	queen vs foundress	brain
Q-F.FB	queen vs foundress	fatbody
F-Sol.BR	foundress vs solitary reprooductive	brain
F-Sol.FB	foundress vs solitary reprooductive	fatbody
F-W.BR	foundress vs worker	brain
F-W.FB	foundress vs worker	fatbody
W-Sol.BR	worker vs soltary reproductive	brain
W-Sol.FB	worker vs soltary reproductive	fatbody
W-Spr.BR	worker vs spring pupa	brain
W-Spr.Fb	worker vs spring pupa	fatbody
social-biasedVsolitary-biased_pupa brain	sunny site vs shady site spring pupa	brain
social-biasedVsolitary-biased_pupa fatbody	sunny site vs shady site spring pupa	fatbody
WvsQSol_brain	worker vs Queen and solitary reproductive	brain
WvsQSol_fb	worker vs Queen and solitary reproductive	fatbody
Columns in each tab show the following output from DESeq2:
Gene_ID	gene name
baseMean	base mean expression over all samples
log2FoldChange	log2 fold change
lfcSE	standard error
stat	Wald statistic
pvalue	Wald test p-value
padj	BH adjusted p-value

## Sheet: W-Sol.BR
GeneID	baseMean	log2FoldChange	lfcSE	stat	pvalue	padj
LBAL_08485	49.7382	-5.0618	0.883765	-5.72754	1.02e-08	7.4e-07
LBAL_11453	816.197	-4.91174	0.609993	-8.05211	8.14e-16	2.4e-12
LBAL_11911	237.9	-4.32148	0.766056	-5.64121	1.69e-08	1.13e-06
LBAL_03942	2439.82	-4.1262	0.77021	-5.35724	8.45e-08	4.28e-06
LBAL_02442	209.401	-4.05496	0.537038	-7.5506	4.33e-14	3.68e-11
LBAL_02445	99.7425	-4.02235	0.532967	-7.5471	4.45e-14	3.68e-11
LBAL_08120	1027.08	-3.81039	0.537446	-7.0898	1.34e-12	3.61e-10
LBAL_12199	52.9289	-3.70949	0.884438	-4.19418	2.74e-05	0.000445521
LBAL_03922	28089.5	-3.67616	0.678314	-5.41955	5.97e-08	3.15e-06
LBAL_08293	30.6443	-3.5705	0.618048	-5.77706	7.6e-09	5.76e-07
LBAL_03892	9008.63	-3.56607	0.624137	-5.71361	1.11e-08	7.72e-07
LBAL_00949	47.0347	-3.33513	0.800617	-4.1657	3.1e-05	0.000496231
LBAL_08121	127.913	-3.28032	0.504059	-6.50781	7.63e-11	1.27e-08
LBAL_02748	125.589	-3.23752	0.721247	-4.48879	7.16e-06	0.00015452
LBAL_09082	254.896	-3.22275	0.452107	-7.12829	1.02e-12	2.91e-10
LBAL_10596	457.396	-3.14725	0.363414	-8.66025	4.71e-18	4.17e-14
LBAL_07797	30.7255	-3.14147	0.777387	-4.04106	5.32e-05	0.000757246
LBAL_09182	93.5284	-3.10922	0.626056	-4.96636	6.82e-07	2.26e-05
LBAL_09175	786.812	-3.06187	0.395341	-7.74489	9.57e-15	1.7e-11
LBAL_07231	560.108	-3.0311	0.46618	-6.50199	7.93e-11	1.27e-08
LBAL_00826	48.2521	-2.97877	0.637589	-4.67192	2.98e-06	7.67e-05
LBAL_11197	217.117	-2.91614	0.433956	-6.7199	1.82e-11	3.5e-09
LBAL_09216	58.3722	-2.89862	0.605751	-4.78516	1.71e-06	4.82e-05
LBAL_09407	570.768	-2.75871	0.459	-6.01025	1.85e-09	1.77e-07
LBAL_10600	3112.4	-2.74335	0.40816	-6.72125	1.8e-11	3.5e-09
LBAL_06223	71.851	-2.7335	0.575799	-4.74731	2.06e-06	5.64e-05
LBAL_10597	283.671	-2.73041	0.371331	-7.35302	1.94e-13	9.54e-11
LBAL_11627	1131.44	-2.71723	0.653523	-4.15781	3.21e-05	0.000509606
LBAL_08820	76.8608	-2.70045	0.583639	-4.62692	3.71e-06	9.09e-05
LBAL_09230	398.732	-2.69778	0.414825	-6.50342	7.85e-11	1.27e-08
LBAL_06478	56.7285	-2.63732	0.625156	-4.21867	2.46e-05	0.000410325
LBAL_08852	132.452	-2.58437	0.488757	-5.28764	1.24e-07	5.93e-06
LBAL_08337	174.253	-2.54451	0.530651	-4.79508	1.63e-06	4.65e-05
LBAL_12838	320.909	-2.54435	0.42258	-6.02099	1.73e-09	1.67e-07
LBAL_06612	893.694	-2.51974	0.610622	-4.12652	3.68e-05	0.000564942
LBAL_04522	569.477	-2.47084	0.48183	-5.12804	2.93e-07	1.13e-05
LBAL_06759	256.147	-2.4398	0.604917	-4.03328	5.5e-05	0.000781495
LBAL_08656	137.449	-2.43272	0.363092	-6.70002	2.08e-11	3.78e-09
LBAL_07699	180.628	-2.38678	0.473172	-5.04421	4.55e-07	1.63e-05
LBAL_10109	130.857	-2.34111	0.445682	-5.25287	1.5e-07	6.64e-06
LBAL_04066	325.93	-2.31444	0.299752	-7.72118	1.15e-14	1.7e-11
LBAL_05042	287.796	-2.24111	0.370647	-6.04648	1.48e-09	1.49e-07
LBAL_08048	84.707	-2.23504	0.433282	-5.15838	2.49e-07	9.95e-06
LBAL_02126	194.597	-2.227	0.560202	-3.97536	7.03e-05	0.000934109
LBAL_04137	1099.57	-2.21984	0.541578	-4.09883	4.15e-05	0.000627171
LBAL_06335	75.6934	-2.21672	0.542157	-4.0887	4.34e-05	0.000651869
LBAL_09866	143.497	-2.21298	0.516512	-4.28447	1.83e-05	0.000326766
LBAL_10110	639.793	-2.13896	0.390447	-5.47824	4.3e-08	2.38e-06
LBAL_02130	41.6073	-2.12529	0.472265	-4.50021	6.79e-06	0.000149253
LBAL_00850	276.925	-2.11222	0.401411	-5.26199	1.43e-07	6.51e-06
LBAL_04154	58.9501	-2.11149	0.497356	-4.24542	2.18e-05	0.000375136
LBAL_01031	230.323	-2.10788	0.29027	-7.26179	3.82e-13	1.48e-10
LBAL_11859	547.576	-2.082	0.473037	-4.40136	1.08e-05	0.000214329
LBAL_01853	342.797	-2.0817	0.435442	-4.78067	1.75e-06	4.92e-05
LBAL_01854	586.539	-2.0797	0.504666	-4.12094	3.77e-05	0.00057779
LBAL_09814	733.209	-2.0596	0.283883	-7.25512	4.01e-13	1.48e-10
LBAL_09334	187.482	-2.0345	0.450803	-4.51306	6.39e-06	0.000142346
LBAL_06263	556.631	-2.0234	0.411575	-4.91624	8.82e-07	2.78e-05
LBAL_06344	976.83	-2.01734	0.378536	-5.32931	9.86e-08	4.91e-06
LBAL_06009	112.643	-2.01075	0.424988	-4.7313	2.23e-06	5.95e-05
LBAL_12149	187.126	-1.96291	0.467492	-4.19882	2.68e-05	0.000441036
LBAL_00247	203.143	-1.95813	0.379913	-5.15415	2.55e-07	1.01e-05
LBAL_11096	1478.45	-1.95805	0.346691	-5.64783	1.62e-08	1.1e-06
LBAL_04062	149.161	-1.94472	0.375794	-5.17497	2.28e-07	9.36e-06
LBAL_05021	592.716	-1.938	0.375192	-5.16535	2.4e-07	9.7e-06
LBAL_01049	130.238	-1.93322	0.403778	-4.78783	1.69e-06	4.78e-05
LBAL_05556	1559.89	-1.93251	0.259989	-7.43304	1.06e-13	6.58e-11
LBAL_09390	70.3709	-1.92971	0.476017	-4.05388	5.04e-05	0.000726235
LBAL_09473	592.378	-1.92535	0.484766	-3.97171	7.14e-05	0.000945675
LBAL_06221	223.756	-1.92464	0.415926	-4.62737	3.7e-06	9.09e-05
LBAL_03732	966.259	-1.91935	0.458034	-4.19041	2.78e-05	0.000452145
LBAL_10787	204.203	-1.89958	0.389529	-4.8766	1.08e-06	3.28e-05
LBAL_02570	391.976	-1.89872	0.368883	-5.14722	2.64e-07	1.04e-05
LBAL_03021	188.675	-1.89329	0.389113	-4.86566	1.14e-06	3.43e-05
LBAL_01481	2497.29	-1.89133	0.349064	-5.41829	6.02e-08	3.16e-06
LBAL_12083	736.908	-1.86771	0.316697	-5.89745	3.69e-09	3.09e-07
LBAL_03627	303.079	-1.84533	0.36933	-4.99644	5.84e-07	1.98e-05
LBAL_01513	194.444	-1.84166	0.386445	-4.76564	1.88e-06	5.2e-05
LBAL_02079	57.0246	-1.83238	0.373986	-4.89958	9.6e-07	3e-05
LBAL_11365	226.762	-1.83012	0.438562	-4.17301	3.01e-05	0.000483696
LBAL_04330	250.077	-1.8201	0.361528	-5.03448	4.79e-07	1.68e-05
LBAL_07559	356.158	-1.81986	0.296574	-6.13627	8.45e-10	9.25e-08
LBAL_03117	261.788	-1.81445	0.404644	-4.48406	7.32e-06	0.000156333
LBAL_11321	179.958	-1.80954	0.442863	-4.086	4.39e-05	0.000656173
LBAL_01932	538.051	-1.80609	0.359442	-5.02471	5.04e-07	1.76e-05
LBAL_12619	201.959	-1.799	0.406975	-4.42043	9.85e-06	0.000199849
LBAL_04571	4469.84	-1.79788	0.251086	-7.16041	8.04e-13	2.46e-10
LBAL_09340	356.559	-1.79221	0.392646	-4.56444	5.01e-06	0.000117782
LBAL_05232	317.966	-1.79196	0.366428	-4.89037	1.01e-06	3.11e-05
LBAL_07500	2231.07	-1.78352	0.362415	-4.92121	8.6e-07	2.73e-05
LBAL_00214	1493.65	-1.78193	0.287603	-6.19582	5.8e-10	6.76e-08
LBAL_11633	621.15	-1.77715	0.358436	-4.95806	7.12e-07	2.33e-05
LBAL_04270	210.538	-1.76112	0.377869	-4.66067	3.15e-06	7.98e-05
LBAL_06132	669.066	-1.74816	0.343299	-5.09222	3.54e-07	1.33e-05
LBAL_02498	856.471	-1.74574	0.28991	-6.02164	1.73e-09	1.67e-07
LBAL_03002	159.955	-1.73758	0.324806	-5.34959	8.82e-08	4.42e-06
LBAL_04334	550.438	-1.7323	0.326133	-5.31165	1.09e-07	5.35e-06
LBAL_02314	2123.43	-1.73021	0.337891	-5.1206	3.05e-07	1.17e-05
LBAL_00489	506.519	-1.72766	0.379823	-4.54859	5.4e-06	0.000126263
LBAL_05280	75.3381	-1.72371	0.423206	-4.07298	4.64e-05	0.000683592
LBAL_10222	214.72	-1.70037	0.398292	-4.26914	1.96e-05	0.000345869
LBAL_04657	571.877	-1.69024	0.291642	-5.79559	6.81e-09	5.29e-07
LBAL_04063	228.89	-1.67705	0.320124	-5.23875	1.62e-07	7.03e-06
LBAL_03522	1117.32	-1.67698	0.35527	-4.72031	2.35e-06	6.23e-05
LBAL_02279	164.623	-1.67522	0.382886	-4.37525	1.21e-05	0.0002348
LBAL_11545	455.651	-1.66307	0.359772	-4.62257	3.79e-06	9.26e-05
LBAL_08032	3482.5	-1.63804	0.33242	-4.92761	8.32e-07	2.65e-05
LBAL_06139	445.012	-1.63294	0.360662	-4.52761	5.97e-06	0.000135614
LBAL_03104	548.404	-1.63188	0.318163	-5.12908	2.91e-07	1.13e-05
LBAL_01990	682.477	-1.63096	0.31042	-5.25406	1.49e-07	6.64e-06
LBAL_12824	948.246	-1.62925	0.37481	-4.34687	1.38e-05	0.000260022
LBAL_10745	1213.83	-1.62443	0.338128	-4.80419	1.55e-06	4.47e-05
LBAL_08940	1254.67	-1.61633	0.338845	-4.77011	1.84e-06	5.1e-05
LBAL_01208	3717.47	-1.60949	0.234515	-6.86306	6.74e-12	1.57e-09
LBAL_01000	100.481	-1.60854	0.378901	-4.24527	2.18e-05	0.000375136
LBAL_09984	282.291	-1.60584	0.3679	-4.36489	1.27e-05	0.000243551
LBAL_01214	417.39	-1.59538	0.388584	-4.10562	4.03e-05	0.000612171
LBAL_11779	259.474	-1.59448	0.354881	-4.49302	7.02e-06	0.000152712
LBAL_10751	324.417	-1.57665	0.392673	-4.01517	5.94e-05	0.0008307
LBAL_10855	91.4232	-1.57386	0.370502	-4.2479	2.16e-05	0.000372926
LBAL_11171	410.035	-1.5674	0.281265	-5.57266	2.51e-08	1.5e-06
LBAL_04397	276.844	-1.54952	0.366752	-4.22499	2.39e-05	0.000401995
LBAL_02283	3395.4	-1.54126	0.316475	-4.87008	1.12e-06	3.38e-05
LBAL_01763	195.502	-1.53812	0.265583	-5.79146	6.98e-09	5.37e-07
LBAL_07647	118.777	-1.52943	0.374693	-4.08184	4.47e-05	0.000665788
LBAL_04399	167.219	-1.52916	0.347233	-4.40386	1.06e-05	0.000212831
LBAL_00077	20648.8	-1.52497	0.345787	-4.41016	1.03e-05	0.000208139
LBAL_08409	35033	-1.51863	0.336531	-4.5126	6.4e-06	0.000142346
LBAL_02924	717.026	-1.51689	0.264442	-5.73617	9.68e-09	7.1e-07
LBAL_04468	610.623	-1.51686	0.331994	-4.56893	4.9e-06	0.000115591
LBAL_08368	232.14	-1.4991	0.3625	-4.13545	3.54e-05	0.000550068
LBAL_03546	396.811	-1.49541	0.261484	-5.71893	1.07e-08	7.66e-07
LBAL_11202	281.943	-1.49201	0.314863	-4.73861	2.15e-06	5.82e-05
LBAL_00418	1796.09	-1.48758	0.37476	-3.96944	7.2e-05	0.000951916
LBAL_02859	12756.8	-1.48721	0.350379	-4.24457	2.19e-05	0.000375589
LBAL_10544	1007.17	-1.48321	0.303809	-4.88205	1.05e-06	3.2e-05
LBAL_10591	382.534	-1.48239	0.331795	-4.46779	7.9e-06	0.000166437
LBAL_08309	668.836	-1.48236	0.332164	-4.46273	8.09e-06	0.000169614
LBAL_10031	631.762	-1.47705	0.258595	-5.71181	1.12e-08	7.74e-07
LBAL_08420	4583.02	-1.47611	0.325336	-4.53719	5.7e-06	0.000131624
LBAL_08942	102.501	-1.47382	0.357137	-4.12675	3.68e-05	0.000564942
LBAL_02568	444.833	-1.46791	0.329703	-4.45224	8.5e-06	0.000176447
LBAL_03374	497.63	-1.46235	0.333919	-4.37934	1.19e-05	0.000232984
LBAL_08027	593.485	-1.45783	0.267808	-5.44358	5.22e-08	2.82e-06
LBAL_08909	251.93	-1.4468	0.352795	-4.10097	4.11e-05	0.000622472
LBAL_07908	731.886	-1.43947	0.305987	-4.70435	2.55e-06	6.68e-05
LBAL_03966	333.167	-1.43155	0.273201	-5.23992	1.61e-07	7.02e-06
LBAL_00452	994.806	-1.42751	0.280442	-5.0902	3.58e-07	1.34e-05
LBAL_01472	210.594	-1.42323	0.300054	-4.74326	2.1e-06	5.72e-05
LBAL_12056	127.265	-1.42115	0.3001	-4.7356	2.18e-06	5.87e-05
LBAL_03137	1970.54	-1.4141	0.272632	-5.18685	2.14e-07	8.9e-06
LBAL_02456	425.341	-1.41116	0.300801	-4.69133	2.71e-06	7.06e-05
LBAL_11390	2982.55	-1.4098	0.332466	-4.24044	2.23e-05	0.00038183
LBAL_03639	185.279	-1.40495	0.253378	-5.5449	2.94e-08	1.72e-06
LBAL_04244	1374.64	-1.37955	0.348128	-3.96275	7.41e-05	0.000973156
LBAL_01767	637.15	-1.37818	0.342169	-4.02779	5.63e-05	0.000794897
LBAL_12500	1418.99	-1.37008	0.278682	-4.91628	8.82e-07	2.78e-05
LBAL_08290	228.478	-1.36966	0.284908	-4.80738	1.53e-06	4.42e-05
LBAL_11950	145.3	-1.36783	0.33671	-4.06233	4.86e-05	0.000708484
LBAL_12610	1649.07	-1.35538	0.257808	-5.25732	1.46e-07	6.61e-06
LBAL_06311	377.784	-1.32438	0.289684	-4.57181	4.84e-06	0.00011432
LBAL_05405	189.696	-1.31697	0.300093	-4.38852	1.14e-05	0.000224348
LBAL_03664	488.149	-1.31629	0.261143	-5.04051	4.64e-07	1.65e-05
LBAL_00816	14207.5	-1.31563	0.264388	-4.97613	6.49e-07	2.16e-05
LBAL_07657	999.915	-1.29304	0.241426	-5.35583	8.52e-08	4.29e-06
LBAL_07701	773.503	-1.29264	0.294517	-4.38904	1.14e-05	0.000224318
LBAL_02399	4776.21	-1.29246	0.326502	-3.95851	7.54e-05	0.000987686
LBAL_06212	2555.19	-1.28231	0.172422	-7.43707	1.03e-13	6.58e-11
LBAL_10158	239.247	-1.28179	0.316689	-4.04746	5.18e-05	0.000741586
LBAL_01010	489.132	-1.27994	0.287075	-4.45857	8.25e-06	0.000172528
LBAL_08172	1005.55	-1.27225	0.281312	-4.52257	6.11e-06	0.000137827
LBAL_11389	1232.77	-1.27205	0.279513	-4.55093	5.34e-06	0.000125269
LBAL_11875	394.942	-1.27002	0.268258	-4.73435	2.2e-06	5.89e-05
LBAL_12570	115.025	-1.26869	0.298727	-4.24698	2.17e-05	0.000373729
LBAL_05726	438.653	-1.26348	0.269809	-4.68287	2.83e-06	7.29e-05
LBAL_05521	660.385	-1.26316	0.2887	-4.37534	1.21e-05	0.0002348
LBAL_07562	760.563	-1.26254	0.303552	-4.15922	3.19e-05	0.000508309
LBAL_00043	246.899	-1.26173	0.288052	-4.38022	1.19e-05	0.000232553
LBAL_02542	752.639	-1.2599	0.293555	-4.29187	1.77e-05	0.000317546
LBAL_02142	2879.79	-1.25688	0.299505	-4.19653	2.71e-05	0.000443359
LBAL_06196	1480.95	-1.25534	0.233842	-5.36832	7.95e-08	4.05e-06
LBAL_10760	459.538	-1.2553	0.252097	-4.97942	6.38e-07	2.13e-05
LBAL_00596	1090.77	-1.25457	0.278805	-4.49982	6.8e-06	0.000149253
LBAL_09402	717.616	-1.25291	0.278867	-4.49285	7.03e-06	0.000152712
LBAL_11902	4921.25	-1.2464	0.175131	-7.11693	1.1e-12	3.06e-10
LBAL_02007	239.687	-1.24459	0.253387	-4.91182	9.02e-07	2.84e-05
LBAL_03367	367.83	-1.24149	0.237728	-5.22233	1.77e-07	7.6e-06
LBAL_07589	410.8	-1.24124	0.310533	-3.99713	6.41e-05	0.00087723
LBAL_10786	1241.06	-1.2397	0.274179	-4.52151	6.14e-06	0.000138167
LBAL_06146	245.846	-1.23685	0.308616	-4.00774	6.13e-05	0.00084658
LBAL_05523	446.495	-1.23573	0.273955	-4.51071	6.46e-06	0.000143213
LBAL_12216	807.478	-1.23154	0.275793	-4.46544	7.99e-06	0.000167876
LBAL_03688	250.957	-1.22579	0.270385	-4.5335	5.8e-06	0.00013275
LBAL_05712	770.767	-1.22177	0.232362	-5.25803	1.46e-07	6.61e-06
LBAL_05028	5761.74	-1.22163	0.280028	-4.36253	1.29e-05	0.000245664
LBAL_09429	1164.36	-1.22015	0.300682	-4.05793	4.95e-05	0.000717243
LBAL_00888	3131.73	-1.21708	0.214691	-5.66898	1.44e-08	9.83e-07
LBAL_08323	971.319	-1.21435	0.245718	-4.94205	7.73e-07	2.48e-05
LBAL_04922	142.456	-1.21398	0.304663	-3.98466	6.76e-05	0.000907772
LBAL_10005	1957.02	-1.2099	0.243692	-4.96488	6.87e-07	2.27e-05
LBAL_09013	535.378	-1.20799	0.255547	-4.72708	2.28e-06	6.05e-05
LBAL_08711	1121.53	-1.20087	0.254748	-4.71395	2.43e-06	6.39e-05
LBAL_02470	1088.99	-1.19788	0.300032	-3.99251	6.54e-05	0.000889915
LBAL_08876	739.369	-1.19223	0.291939	-4.08385	4.43e-05	0.000661156
LBAL_06218	442.664	-1.19087	0.269738	-4.41491	1.01e-05	0.000204086
LBAL_10502	162.571	-1.18496	0.247496	-4.78777	1.69e-06	4.78e-05
LBAL_08153	419.736	-1.18409	0.290508	-4.07591	4.58e-05	0.000678415
LBAL_08054	246.733	-1.18097	0.222605	-5.30524	1.13e-07	5.48e-06
LBAL_02573	1399.32	-1.17877	0.204774	-5.75645	8.59e-09	6.35e-07
LBAL_06839	1275.14	-1.17815	0.253418	-4.64903	3.33e-06	8.38e-05
LBAL_03055	216.982	-1.17633	0.293681	-4.00545	6.19e-05	0.000850842
LBAL_06147	456.655	-1.1727	0.287553	-4.07819	4.54e-05	0.000674036
LBAL_00914	2884.79	-1.17238	0.208109	-5.6335	1.77e-08	1.16e-06
LBAL_03110	816.83	-1.1653	0.23383	-4.98356	6.24e-07	2.1e-05
LBAL_08882	766.925	-1.1583	0.266053	-4.35364	1.34e-05	0.000254206
LBAL_05408	1040.54	-1.14335	0.202602	-5.64334	1.67e-08	1.12e-06
LBAL_04889	488.711	-1.14259	0.266863	-4.28154	1.86e-05	0.000330435
LBAL_08019	399.487	-1.13904	0.220919	-5.15591	2.52e-07	1e-05
LBAL_07533	686.282	-1.13865	0.208288	-5.46671	4.58e-08	2.51e-06
LBAL_04475	281.408	-1.13718	0.250806	-4.53409	5.79e-06	0.00013275
LBAL_12707	490.209	-1.13469	0.246396	-4.60514	4.12e-06	9.96e-05
LBAL_11863	1960.08	-1.12336	0.240502	-4.6709	3e-06	7.68e-05
LBAL_07367	420.329	-1.12292	0.216422	-5.18855	2.12e-07	8.86e-06
LBAL_06624	1450.65	-1.10897	0.27854	-3.98136	6.85e-05	0.000916319
LBAL_07516	540.384	-1.10053	0.199674	-5.51165	3.55e-08	2.01e-06
LBAL_10435	440.755	-1.08718	0.260583	-4.17209	3.02e-05	0.000484772
LBAL_03485	319.425	-1.07433	0.213344	-5.03566	4.76e-07	1.68e-05
LBAL_00154	714.055	-1.05624	0.254678	-4.14736	3.36e-05	0.000529655
LBAL_10094	411.341	-1.05419	0.216658	-4.86568	1.14e-06	3.43e-05
LBAL_05012	459.325	-1.05087	0.205602	-5.11117	3.2e-07	1.22e-05
LBAL_10741	796.126	-1.04809	0.225527	-4.64727	3.36e-06	8.42e-05
LBAL_02006	211.088	-1.04468	0.252518	-4.13706	3.52e-05	0.000548136
LBAL_06623	2712.65	-1.04071	0.201077	-5.17569	2.27e-07	9.36e-06
LBAL_07039	3956.01	-1.04026	0.172309	-6.03716	1.57e-09	1.56e-07
LBAL_05040	818.375	-1.03735	0.166743	-6.22127	4.93e-10	5.83e-08
LBAL_03865	390.005	-1.03167	0.241117	-4.2787	1.88e-05	0.000332671
LBAL_05507	684.498	-1.03056	0.19583	-5.2625	1.42e-07	6.51e-06
LBAL_10316	840.328	-1.01831	0.210113	-4.84652	1.26e-06	3.71e-05
LBAL_11560	1524	-1.01434	0.187849	-5.39974	6.67e-08	3.46e-06
LBAL_01496	718.279	-1.00548	0.241805	-4.1582	3.21e-05	0.000509606
LBAL_01004	763.455	-1.00381	0.23093	-4.34681	1.38e-05	0.000260022
LBAL_01495	702.39	-0.999441	0.250693	-3.98671	6.7e-05	0.000902715
LBAL_09971	363.177	-0.989136	0.205338	-4.81711	1.46e-06	4.25e-05
LBAL_09712	1452.98	-0.987689	0.207432	-4.7615	1.92e-06	5.29e-05
LBAL_06282	401.244	-0.986232	0.190281	-5.18304	2.18e-07	9.04e-06
LBAL_02355	517.611	-0.974758	0.201114	-4.8468	1.25e-06	3.71e-05
LBAL_09467	485.274	-0.97248	0.23477	-4.14227	3.44e-05	0.000538595
LBAL_00279	891.023	-0.971521	0.235375	-4.12755	3.67e-05	0.000564358
LBAL_07281	435.299	-0.965007	0.24234	-3.98203	6.83e-05	0.000915104
LBAL_06405	4126.08	-0.96461	0.240306	-4.0141	5.97e-05	0.000833177
LBAL_09769	338.008	-0.959105	0.239056	-4.01205	6.02e-05	0.000837812
LBAL_03429	404.499	-0.950341	0.194501	-4.88604	1.03e-06	3.17e-05
LBAL_01399	311.858	-0.94391	0.210914	-4.47533	7.63e-06	0.000161051
LBAL_04844	4037.16	-0.932306	0.15476	-6.02421	1.7e-09	1.67e-07
LBAL_07279	340.93	-0.930344	0.228196	-4.07696	4.56e-05	0.0006765
LBAL_08265	405.936	-0.928407	0.218423	-4.25049	2.13e-05	0.000369358
LBAL_06385	2334.28	-0.923166	0.199114	-4.63637	3.55e-06	8.81e-05
LBAL_02404	489.83	-0.919116	0.216978	-4.23599	2.28e-05	0.000386486
LBAL_01493	2554.37	-0.918051	0.15044	-6.10245	1.04e-09	1.1e-07
LBAL_02401	3325.55	-0.915248	0.174801	-5.23595	1.64e-07	7.1e-06
LBAL_02394	2005.27	-0.896317	0.210666	-4.25468	2.09e-05	0.000363937
LBAL_07483	2370.37	-0.893719	0.223862	-3.99227	6.54e-05	0.000889915
LBAL_12478	406.67	-0.891258	0.193058	-4.61653	3.9e-06	9.48e-05
LBAL_04513	374.11	-0.884246	0.215865	-4.09628	4.2e-05	0.000633038
LBAL_05458	1518.47	-0.883192	0.184966	-4.77488	1.8e-06	5.01e-05
LBAL_09532	2437.53	-0.882029	0.222251	-3.96862	7.23e-05	0.00095375
LBAL_10208	1407.7	-0.880652	0.206462	-4.26544	2e-05	0.000350451
LBAL_01564	620.688	-0.875821	0.201574	-4.34492	1.39e-05	0.000261714
LBAL_08129	1609.58	-0.867658	0.218218	-3.9761	7.01e-05	0.000932588
LBAL_05740	442.902	-0.867465	0.206681	-4.19712	2.7e-05	0.000443026
LBAL_02578	2052.58	-0.850756	0.190839	-4.45797	8.27e-06	0.000172602
LBAL_05252	1875.15	-0.842191	0.207885	-4.05124	5.09e-05	0.00073208
LBAL_08114	1063.28	-0.826787	0.207382	-3.98679	6.7e-05	0.000902715
LBAL_11919	970.614	-0.819691	0.167535	-4.89266	9.95e-07	3.08e-05
LBAL_04506	1145.74	-0.8151	0.189027	-4.31209	1.62e-05	0.000294004
LBAL_03011	2004.72	-0.8104	0.190097	-4.26309	2.02e-05	0.000353277
LBAL_06207	578.014	-0.802892	0.181843	-4.41531	1.01e-05	0.000204086
LBAL_11721	815.272	-0.799766	0.190363	-4.20128	2.65e-05	0.000438201
LBAL_00679	672.728	-0.789509	0.194695	-4.05511	5.01e-05	0.000724758
LBAL_04793	639.891	-0.787278	0.19297	-4.07981	4.51e-05	0.000670504
LBAL_05855	1268.36	-0.785907	0.182928	-4.29626	1.74e-05	0.000313025
LBAL_06336	2583.51	-0.785807	0.174723	-4.49745	6.88e-06	0.00015018
LBAL_09783	3480.39	-0.781605	0.170031	-4.59683	4.29e-06	0.000103069
LBAL_00678	4250.68	-0.781593	0.16741	-4.66873	3.03e-06	7.74e-05
LBAL_03875	2455.24	-0.780482	0.155869	-5.00729	5.52e-07	1.89e-05
LBAL_03386	1184.83	-0.7741	0.158514	-4.88348	1.04e-06	3.19e-05
LBAL_11044	1287.5	-0.77298	0.194082	-3.98275	6.81e-05	0.000913728
LBAL_06192	2361.06	-0.748282	0.149997	-4.98866	6.08e-07	2.06e-05
LBAL_06222	1653.02	-0.746597	0.166284	-4.48988	7.13e-06	0.000154102
LBAL_03097	1247.61	-0.74154	0.146347	-5.06701	4.04e-07	1.46e-05
LBAL_12464	8638.11	-0.739201	0.181909	-4.06357	4.83e-05	0.000705878
LBAL_09114	302.309	-0.737607	0.182425	-4.04334	5.27e-05	0.00075234
LBAL_04400	710.77	-0.715352	0.175914	-4.06648	4.77e-05	0.000699433
LBAL_12681	1023.12	-0.647683	0.14549	-4.45174	8.52e-06	0.000176447
LBAL_01053	3104.8	-0.628161	0.156699	-4.00872	6.1e-05	0.000844403
LBAL_11200	4875.38	0.527729	0.122063	4.32341	1.54e-05	0.000283144
LBAL_09882	1191.89	0.619721	0.154031	4.02337	5.74e-05	0.000808343
LBAL_01396	1046.89	0.650083	0.138588	4.69076	2.72e-06	7.06e-05
LBAL_11210	463.245	0.687923	0.156317	4.40083	1.08e-05	0.000214373
LBAL_03254	10602.7	0.695819	0.153175	4.54263	5.56e-06	0.000128637
LBAL_05995	803.694	0.709268	0.17722	4.00219	6.28e-05	0.000861093
LBAL_06345	549.396	0.728134	0.179435	4.05793	4.95e-05	0.000717243
LBAL_00269	1375.45	0.741433	0.184018	4.02913	5.6e-05	0.000791617
LBAL_12098	544.024	0.747332	0.163105	4.58192	4.61e-06	0.000109221
LBAL_06234	1756.67	0.75211	0.187939	4.00189	6.28e-05	0.000861093
LBAL_02575	2271.15	0.771929	0.183564	4.20524	2.61e-05	0.000431398
LBAL_00669	373.889	0.775035	0.192328	4.02975	5.58e-05	0.000790812
LBAL_05755	571.097	0.776134	0.180844	4.29173	1.77e-05	0.000317546
LBAL_00896	595.742	0.778971	0.194132	4.01258	6.01e-05	0.000837239
LBAL_05565	471.612	0.780381	0.188225	4.14601	3.38e-05	0.000531844
LBAL_07948	1761.53	0.784374	0.148636	5.27714	1.31e-07	6.13e-06
LBAL_03331	1845.12	0.794158	0.195574	4.06065	4.89e-05	0.000711251
LBAL_04958	461.793	0.797836	0.179856	4.43597	9.17e-06	0.000187679
LBAL_10809	362.685	0.798818	0.200348	3.98714	6.69e-05	0.000902715
LBAL_07061	381.649	0.807941	0.190585	4.23927	2.24e-05	0.000382927
LBAL_03845	1241.39	0.813648	0.198908	4.09057	4.3e-05	0.000647743
LBAL_07538	1200.06	0.822724	0.205376	4.00594	6.18e-05	0.000850842
LBAL_10793	1040.88	0.829563	0.202239	4.1019	4.1e-05	0.000621024
LBAL_07939	349.585	0.830742	0.207191	4.00954	6.08e-05	0.000842776
LBAL_04597	1402.7	0.836122	0.18472	4.52642	6e-06	0.000136032
LBAL_07037	1072.43	0.850273	0.208889	4.07045	4.69e-05	0.00068992
LBAL_10640	594.592	0.851355	0.191286	4.45069	8.56e-06	0.000176894
LBAL_11942	1456.09	0.855692	0.182252	4.69511	2.66e-06	6.95e-05
LBAL_10384	392.755	0.859374	0.205697	4.17786	2.94e-05	0.000474604
LBAL_00334	635.825	0.861561	0.209131	4.11972	3.79e-05	0.000579844
LBAL_10381	897.319	0.862512	0.205373	4.19974	2.67e-05	0.000440374
LBAL_01516	384.274	0.867097	0.206683	4.19531	2.73e-05	0.00044494
LBAL_12320	323.01	0.870296	0.217022	4.01017	6.07e-05	0.000841862
LBAL_10483	560.693	0.873701	0.214994	4.06385	4.83e-05	0.000705878
LBAL_00305	447.062	0.875792	0.21183	4.13442	3.56e-05	0.000550613
LBAL_05542	1429.51	0.882312	0.213671	4.12931	3.64e-05	0.000561034
LBAL_02784	810.867	0.891987	0.216873	4.11295	3.91e-05	0.000596108
LBAL_08066	1072.44	0.892848	0.210652	4.2385	2.25e-05	0.000382927
LBAL_11752	755.854	0.897039	0.216991	4.13399	3.57e-05	0.00055068
LBAL_06536	2344.09	0.913278	0.218195	4.1856	2.84e-05	0.000460548
LBAL_06968	251.709	0.919546	0.223853	4.10781	3.99e-05	0.000607446
LBAL_08118	703.071	0.920123	0.205122	4.48573	7.27e-06	0.000156333
LBAL_05170	1821.28	0.923225	0.220987	4.17774	2.94e-05	0.000474604
LBAL_00079	696.317	0.925597	0.213353	4.33834	1.44e-05	0.000267962
LBAL_06083	1509.43	0.926757	0.213828	4.33413	1.46e-05	0.000272003
LBAL_06089	871.254	0.93471	0.228713	4.08683	4.37e-05	0.000654932
LBAL_06203	726.63	0.942597	0.210238	4.48348	7.34e-06	0.000156333
LBAL_11647	809.513	0.97	0.183817	5.27699	1.31e-07	6.13e-06
LBAL_08140	412.791	0.972908	0.211891	4.59155	4.4e-06	0.000104857
LBAL_11479	498.505	0.975632	0.223515	4.36495	1.27e-05	0.000243551
LBAL_04839	626.111	0.979306	0.243428	4.02298	5.75e-05	0.000808343
LBAL_00093	561.912	0.979426	0.205233	4.77228	1.82e-06	5.06e-05
LBAL_11981	601.54	0.983706	0.213607	4.60522	4.12e-06	9.96e-05
LBAL_09244	993.222	0.988057	0.228715	4.32003	1.56e-05	0.000285778
LBAL_12657	236.488	0.990514	0.194646	5.08881	3.6e-07	1.34e-05
LBAL_02121	919.01	0.995988	0.204943	4.85983	1.17e-06	3.51e-05
LBAL_09743	1116.21	0.997762	0.240379	4.15079	3.31e-05	0.000522708
LBAL_12368	789.688	1.00083	0.22749	4.39946	1.09e-05	0.000215023
LBAL_08340	803.978	1.0009	0.214617	4.66367	3.11e-06	7.91e-05
LBAL_09714	627.536	1.00199	0.237789	4.2138	2.51e-05	0.000416913
LBAL_09320	227.204	1.00573	0.225772	4.4546	8.4e-06	0.000174923
LBAL_02223	853.012	1.00813	0.225213	4.47633	7.59e-06	0.000160682
LBAL_06778	350.471	1.0109	0.197088	5.12921	2.91e-07	1.13e-05
LBAL_04503	505.309	1.01145	0.223642	4.52262	6.11e-06	0.000137827
LBAL_11913	3199.14	1.01255	0.233097	4.34388	1.4e-05	0.000262396
LBAL_10882	1031.44	1.01325	0.164741	6.15056	7.72e-10	8.76e-08
LBAL_02207	1654.23	1.02329	0.211629	4.83532	1.33e-06	3.92e-05
LBAL_04635	793.352	1.02791	0.22675	4.53321	5.81e-06	0.00013275
LBAL_10857	671.67	1.03042	0.199506	5.16485	2.41e-07	9.7e-06
LBAL_12631	556.533	1.03118	0.217377	4.74372	2.1e-06	5.72e-05
LBAL_06800	411.38	1.03457	0.200439	5.16154	2.45e-07	9.83e-06
LBAL_11927	482.961	1.03694	0.203297	5.1006	3.39e-07	1.28e-05
LBAL_02606	298.511	1.03906	0.261689	3.97061	7.17e-05	0.000948658
LBAL_00725	475.916	1.03966	0.262096	3.96671	7.29e-05	0.00095859
LBAL_00291	549.506	1.04322	0.217162	4.80387	1.56e-06	4.47e-05
LBAL_09348	768.383	1.04605	0.23919	4.3733	1.22e-05	0.000235881
LBAL_08386	2265.65	1.04861	0.226236	4.63502	3.57e-06	8.84e-05
LBAL_01426	1232.2	1.05065	0.197657	5.3155	1.06e-07	5.27e-06
LBAL_01506	755.929	1.05981	0.177101	5.98421	2.17e-09	2.03e-07
LBAL_04412	1063.93	1.06045	0.245305	4.32299	1.54e-05	0.000283144
LBAL_01727	313.89	1.06429	0.268299	3.9668	7.28e-05	0.00095859
LBAL_01006	541.856	1.0781	0.240414	4.48432	7.31e-06	0.000156333
LBAL_11605	694.477	1.08844	0.210528	5.17005	2.34e-07	9.56e-06
LBAL_02233	416.079	1.09049	0.222197	4.90778	9.21e-07	2.89e-05
LBAL_08189	703.023	1.0913	0.175272	6.22634	4.77e-10	5.72e-08
LBAL_11230	255.078	1.09325	0.224891	4.86126	1.17e-06	3.49e-05
LBAL_01462	959.272	1.0978	0.265413	4.1362	3.53e-05	0.000549228
LBAL_09111	510.57	1.098	0.253312	4.33457	1.46e-05	0.000272003
LBAL_02485	300.268	1.09857	0.258168	4.25527	2.09e-05	0.000363697
LBAL_01262	524.351	1.09947	0.200692	5.4784	4.29e-08	2.38e-06
LBAL_04698	776.499	1.10742	0.243573	4.54655	5.45e-06	0.000126896
LBAL_09079	619.122	1.11113	0.263672	4.21404	2.51e-05	0.000416913
LBAL_02661	471.236	1.11204	0.254166	4.37527	1.21e-05	0.0002348
LBAL_11000	710.26	1.11629	0.175193	6.3718	1.87e-10	2.63e-08
LBAL_02251	1392.98	1.11669	0.214899	5.19633	2.03e-07	8.54e-06
LBAL_08841	2129.47	1.12063	0.19971	5.6113	2.01e-08	1.28e-06
LBAL_00195	530.627	1.12097	0.257419	4.35464	1.33e-05	0.000253583
LBAL_09049	379.092	1.12811	0.238177	4.73644	2.18e-06	5.86e-05
LBAL_10672	551.436	1.12956	0.2009	5.6225	1.88e-08	1.22e-06
LBAL_06409	418.76	1.13033	0.227415	4.97033	6.68e-07	2.22e-05
LBAL_12297	154.482	1.13063	0.279503	4.04516	5.23e-05	0.000747724
LBAL_02260	1746.97	1.13112	0.252326	4.48278	7.37e-06	0.000156333
LBAL_08077	175.333	1.13401	0.273683	4.14352	3.42e-05	0.000536688
LBAL_03504	877.518	1.13525	0.245213	4.62966	3.66e-06	9.04e-05
LBAL_11478	261.751	1.13536	0.242223	4.68727	2.77e-06	7.16e-05
LBAL_02666	489.905	1.13976	0.245385	4.64477	3.4e-06	8.5e-05
LBAL_03304	655.185	1.14055	0.186007	6.13176	8.69e-10	9.4e-08
LBAL_07529	898.263	1.1434	0.194284	5.8852	3.98e-09	3.29e-07
LBAL_01537	740.848	1.14363	0.159622	7.16458	7.8e-13	2.46e-10
LBAL_06596	770.105	1.15003	0.268671	4.28043	1.87e-05	0.000331429
LBAL_09693	331.395	1.15033	0.217241	5.29518	1.19e-07	5.73e-06
LBAL_07031	315.636	1.15447	0.29011	3.97942	6.91e-05	0.000921057
LBAL_09632	515.247	1.15779	0.210803	5.49227	3.97e-08	2.23e-06
LBAL_10096	163.553	1.15902	0.256405	4.52027	6.18e-06	0.000138276
LBAL_09462	896.391	1.16979	0.267261	4.37695	1.2e-05	0.0002348
LBAL_06204	885.57	1.18004	0.259773	4.54258	5.56e-06	0.000128637
LBAL_01730	350.592	1.18082	0.280368	4.2117	2.53e-05	0.000420035
LBAL_04084	435.63	1.19584	0.252274	4.74023	2.13e-06	5.79e-05
LBAL_06142	204.698	1.20367	0.285252	4.21967	2.45e-05	0.000409279
LBAL_10880	314.633	1.20519	0.299767	4.02042	5.81e-05	0.000813703
LBAL_09245	177.707	1.21088	0.302286	4.00575	6.18e-05	0.000850842
LBAL_11194	677.835	1.21346	0.30251	4.01132	6.04e-05	0.000839078
LBAL_11470	311.223	1.22405	0.232944	5.25471	1.48e-07	6.64e-06
LBAL_12723	166.005	1.22494	0.284729	4.30212	1.69e-05	0.000305478
LBAL_05087	674.732	1.22806	0.231786	5.29825	1.17e-07	5.66e-06
LBAL_01701	285.447	1.23221	0.311179	3.95982	7.5e-05	0.000983754
LBAL_12246	494.516	1.23509	0.211873	5.82938	5.56e-09	4.37e-07
LBAL_03236	378.682	1.23525	0.287668	4.29402	1.75e-05	0.000315558
LBAL_10059	1206.5	1.2357	0.262835	4.70142	2.58e-06	6.76e-05
LBAL_07577	477.515	1.2407	0.299549	4.1419	3.44e-05	0.000538595
LBAL_10207	2854.66	1.24438	0.252133	4.93543	8e-07	2.56e-05
LBAL_05910	180.845	1.24569	0.27459	4.53654	5.72e-06	0.000131686
LBAL_10112	934.491	1.24905	0.224717	5.55834	2.72e-08	1.61e-06
LBAL_01468	1625.43	1.25248	0.226483	5.53015	3.2e-08	1.83e-06
LBAL_03551	6456.57	1.25702	0.273117	4.60249	4.17e-06	0.000100577
LBAL_03963	282.901	1.25868	0.280786	4.4827	7.37e-06	0.000156333
LBAL_10517	298.272	1.25999	0.263743	4.77734	1.78e-06	4.97e-05
LBAL_02253	1871.37	1.27004	0.212388	5.97981	2.23e-09	2.06e-07
LBAL_09728	342.494	1.2725	0.266296	4.77853	1.77e-06	4.95e-05
LBAL_08139	1422.62	1.27284	0.252012	5.05072	4.4e-07	1.59e-05
LBAL_09514	367.531	1.28031	0.249098	5.13977	2.75e-07	1.08e-05
LBAL_04982	202.768	1.28383	0.286298	4.48426	7.32e-06	0.000156333
LBAL_11511	225.063	1.2859	0.276474	4.65107	3.3e-06	8.32e-05
LBAL_09704	291.529	1.28764	0.256328	5.02342	5.08e-07	1.76e-05
LBAL_07059	244.238	1.29072	0.277521	4.65088	3.31e-06	8.32e-05
LBAL_10157	547.106	1.29122	0.216647	5.96002	2.52e-09	2.31e-07
LBAL_04876	370.728	1.29167	0.301423	4.28522	1.83e-05	0.000326318
LBAL_09939	195.963	1.29332	0.310482	4.16553	3.11e-05	0.000496231
LBAL_11717	360.845	1.29453	0.237632	5.44761	5.1e-08	2.78e-06
LBAL_10025	331.011	1.30383	0.312925	4.16661	3.09e-05	0.00049567
LBAL_03887	264.863	1.31093	0.302952	4.3272	1.51e-05	0.000279303
LBAL_01986	836.652	1.3141	0.263849	4.98048	6.34e-07	2.13e-05
LBAL_01220	207.892	1.31679	0.324203	4.06163	4.87e-05	0.000709441
LBAL_02085	263.66	1.3175	0.312002	4.22275	2.41e-05	0.000405253
LBAL_09828	200.734	1.31942	0.299923	4.3992	1.09e-05	0.000215023
LBAL_03678	227.536	1.33019	0.325414	4.0877	4.36e-05	0.000653576
LBAL_02540	316.922	1.33888	0.270224	4.95468	7.24e-07	2.36e-05
LBAL_10774	301.967	1.34152	0.257457	5.21066	1.88e-07	8.02e-06
LBAL_03618	118.698	1.34994	0.326044	4.14037	3.47e-05	0.000541243
LBAL_03605	164.455	1.35535	0.311375	4.35281	1.34e-05	0.000254621
LBAL_10041	800.876	1.35776	0.314722	4.31415	1.6e-05	0.000292279
LBAL_04692	406.388	1.36069	0.268552	5.06675	4.05e-07	1.46e-05
LBAL_09375	437.506	1.36158	0.315804	4.31149	1.62e-05	0.000294004
LBAL_10211	519.954	1.3618	0.280612	4.85298	1.22e-06	3.62e-05
LBAL_02636	259	1.36776	0.27929	4.89729	9.72e-07	3.02e-05
LBAL_02115	258.609	1.37753	0.311469	4.4227	9.75e-06	0.000198217
LBAL_04119	321.363	1.38302	0.298759	4.6292	3.67e-06	9.04e-05
LBAL_12486	312.024	1.38432	0.248405	5.57283	2.51e-08	1.5e-06
LBAL_02725	420.412	1.3988	0.275518	5.07697	3.83e-07	1.41e-05
LBAL_03881	720.908	1.3996	0.251114	5.57356	2.5e-08	1.5e-06
LBAL_08291	468.329	1.40004	0.328828	4.25768	2.07e-05	0.000361216
LBAL_01738	216.835	1.40098	0.348267	4.02272	5.75e-05	0.000808343
LBAL_08765	295.001	1.4085	0.336527	4.1854	2.85e-05	0.000460548
LBAL_07943	1806.85	1.4171	0.351424	4.03246	5.52e-05	0.000782988
LBAL_08663	586.395	1.42276	0.27718	5.13298	2.85e-07	1.11e-05
LBAL_08444	306.909	1.42553	0.280582	5.0806	3.76e-07	1.39e-05
LBAL_04206	325.027	1.43159	0.351927	4.06787	4.74e-05	0.000696434
LBAL_09126	436.869	1.43423	0.286074	5.0135	5.34e-07	1.85e-05
LBAL_11890	249.082	1.43524	0.32801	4.37558	1.21e-05	0.0002348
LBAL_03095	1074.02	1.43652	0.330894	4.34135	1.42e-05	0.000264882
LBAL_10370	406.05	1.4368	0.239284	6.00456	1.92e-09	1.81e-07
LBAL_06063	382.334	1.43803	0.332841	4.32048	1.56e-05	0.000285778
LBAL_00683	1325.21	1.43885	0.246279	5.84234	5.15e-09	4.07e-07
LBAL_08902	234.993	1.43985	0.242749	5.93143	3e-09	2.61e-07
LBAL_08551	425.491	1.44155	0.333159	4.32691	1.51e-05	0.000279303
LBAL_07858	14469.4	1.44534	0.258371	5.59407	2.22e-08	1.38e-06
LBAL_02156	2321.42	1.44542	0.224823	6.42915	1.28e-10	1.9e-08
LBAL_06515	461.696	1.4486	0.275732	5.25363	1.49e-07	6.64e-06
LBAL_07582	643.564	1.45014	0.357877	4.05205	5.08e-05	0.000730723
LBAL_11862	2037.49	1.45107	0.289819	5.0068	5.53e-07	1.89e-05
LBAL_12542	343.444	1.45983	0.360457	4.04995	5.12e-05	0.00073494
LBAL_11497	221.083	1.46562	0.347645	4.21586	2.49e-05	0.000414677
LBAL_02269	230.483	1.46579	0.329996	4.44184	8.92e-06	0.000183908
LBAL_01904	1318.77	1.46816	0.237814	6.17358	6.68e-10	7.69e-08
LBAL_05722	731.876	1.47227	0.294355	5.00168	5.68e-07	1.94e-05
LBAL_09664	701.228	1.47299	0.346266	4.25394	2.1e-05	0.000364426
LBAL_04494	843.827	1.47317	0.289514	5.08844	3.61e-07	1.34e-05
LBAL_03978	1034.11	1.47368	0.278748	5.28678	1.24e-07	5.93e-06
LBAL_10113	596.324	1.47408	0.217598	6.7743	1.25e-11	2.7e-09
LBAL_05372	616.048	1.48029	0.355523	4.16369	3.13e-05	0.000499343
LBAL_01540	441.978	1.49675	0.312353	4.79186	1.65e-06	4.71e-05
LBAL_10518	373.403	1.49903	0.31685	4.73104	2.23e-06	5.95e-05
LBAL_07809	1720.6	1.50038	0.267264	5.61385	1.98e-08	1.27e-06
LBAL_07804	173.844	1.50061	0.362947	4.13451	3.56e-05	0.000550613
LBAL_12219	1002.41	1.50637	0.296779	5.07572	3.86e-07	1.41e-05
LBAL_08075	496.329	1.50755	0.362797	4.15534	3.25e-05	0.000514232
LBAL_04562	803.182	1.50893	0.262096	5.75717	8.55e-09	6.35e-07
LBAL_11059	6682.16	1.5107	0.217809	6.93586	4.04e-12	1.02e-09
LBAL_03380	335.656	1.51371	0.313292	4.83163	1.35e-06	3.98e-05
LBAL_04857	778.292	1.52588	0.381953	3.99495	6.47e-05	0.000883977
LBAL_05098	263.415	1.52892	0.276209	5.53539	3.11e-08	1.79e-06
LBAL_03385	164.248	1.53241	0.309376	4.95322	7.3e-07	2.37e-05
LBAL_07705	132.124	1.5356	0.319283	4.80953	1.51e-06	4.4e-05
LBAL_08960	795.735	1.5378	0.268697	5.72319	1.05e-08	7.54e-07
LBAL_07033	3128.45	1.54162	0.210067	7.33872	2.16e-13	1.01e-10
LBAL_10998	441.406	1.54172	0.320604	4.80879	1.52e-06	4.4e-05
LBAL_10040	1812.58	1.55128	0.283359	5.47461	4.38e-08	2.41e-06
LBAL_09117	245.502	1.56288	0.347418	4.49856	6.84e-06	0.000149772
LBAL_09148	818.998	1.57604	0.249083	6.32738	2.49e-10	3.3e-08
LBAL_08307	710.895	1.57798	0.248782	6.34281	2.26e-10	3.03e-08
LBAL_12163	725.236	1.57928	0.282248	5.59535	2.2e-08	1.38e-06
LBAL_05902	3255.29	1.58615	0.258065	6.14632	7.93e-10	8.79e-08
LBAL_00995	1046.17	1.58751	0.307371	5.16481	2.41e-07	9.7e-06
LBAL_10821	209.188	1.58789	0.371497	4.27429	1.92e-05	0.000338645
LBAL_05867	4462.7	1.59392	0.268207	5.94288	2.8e-09	2.51e-07
LBAL_04883	3148.16	1.59685	0.238474	6.69615	2.14e-11	3.79e-09
LBAL_05180	2489.37	1.60364	0.224359	7.14768	8.83e-13	2.61e-10
LBAL_10872	290.642	1.60773	0.325313	4.94209	7.73e-07	2.48e-05
LBAL_07277	3278.97	1.61804	0.289699	5.58523	2.33e-08	1.44e-06
LBAL_12022	225.183	1.62516	0.384045	4.23168	2.32e-05	0.000392456
LBAL_00769	613.068	1.6287	0.224082	7.26835	3.64e-13	1.48e-10
LBAL_09445	592.658	1.63685	0.244325	6.6995	2.09e-11	3.78e-09
LBAL_06188	242.214	1.63832	0.356502	4.59555	4.32e-06	0.000103425
LBAL_04988	1104.65	1.64081	0.383432	4.27927	1.88e-05	0.000332492
LBAL_00467	914.699	1.64117	0.26949	6.0899	1.13e-09	1.18e-07
LBAL_00325	382.819	1.66276	0.378189	4.39665	1.1e-05	0.000217077
LBAL_08411	562.679	1.6705	0.394666	4.23269	2.31e-05	0.000391447
LBAL_00781	445.033	1.67055	0.264271	6.32135	2.59e-10	3.38e-08
LBAL_09250	1711.49	1.67576	0.321829	5.20699	1.92e-07	8.1e-06
LBAL_01379	339.65	1.67662	0.332926	5.03602	4.75e-07	1.68e-05
LBAL_12524	129.127	1.67903	0.373864	4.49103	7.09e-06	0.000153651
LBAL_04666	129.534	1.67948	0.400386	4.19466	2.73e-05	0.000445388
LBAL_00874	281.855	1.68003	0.328659	5.11178	3.19e-07	1.22e-05
LBAL_09604	346.041	1.69911	0.425859	3.98983	6.61e-05	0.000894991
LBAL_08377	1542.21	1.70894	0.291015	5.87235	4.3e-09	3.49e-07
LBAL_11646	371.627	1.71121	0.429897	3.98052	6.88e-05	0.000918166
LBAL_09918	330.919	1.72794	0.348183	4.96273	6.95e-07	2.28e-05
LBAL_12705	498.496	1.73184	0.391262	4.42631	9.59e-06	0.000195378
LBAL_03370	794.06	1.73706	0.283513	6.1269	8.96e-10	9.57e-08
LBAL_01386	98.2338	1.7378	0.428627	4.05435	5.03e-05	0.000725954
LBAL_12444	1017.87	1.73878	0.257657	6.74843	1.49e-11	3.04e-09
LBAL_09437	232.541	1.74571	0.298181	5.85452	4.78e-09	3.82e-07
LBAL_11794	2015.02	1.75163	0.302508	5.79035	7.02e-09	5.37e-07
LBAL_04292	352.617	1.75551	0.323472	5.4271	5.73e-08	3.06e-06
LBAL_06253	1759.42	1.76185	0.408628	4.31162	1.62e-05	0.000294004
LBAL_03740	3123.19	1.76207	0.239429	7.35948	1.85e-13	9.54e-11
LBAL_06403	620.597	1.76922	0.334837	5.28382	1.27e-07	6e-06
LBAL_05745	178.617	1.77146	0.438356	4.04113	5.32e-05	0.000757246
LBAL_03074	3145.68	1.77649	0.276259	6.43053	1.27e-10	1.9e-08
LBAL_07928	479.534	1.77695	0.293136	6.06188	1.35e-09	1.39e-07
LBAL_00477	2592.19	1.77857	0.275246	6.46174	1.04e-10	1.58e-08
LBAL_11489	101.711	1.77909	0.394832	4.50596	6.61e-06	0.000146087
LBAL_00734	218.061	1.78132	0.394036	4.5207	6.16e-06	0.000138276
LBAL_03080	576.059	1.79131	0.265144	6.756	1.42e-11	2.99e-09
LBAL_11526	1531.33	1.80028	0.27171	6.62575	3.45e-11	6.01e-09
LBAL_01939	2098.76	1.81029	0.3233	5.59941	2.15e-08	1.36e-06
LBAL_12220	636.152	1.81475	0.414857	4.37441	1.22e-05	0.000235196
LBAL_07683	327.298	1.81895	0.429115	4.23884	2.25e-05	0.000382927
LBAL_01066	1039.83	1.83332	0.266282	6.88487	5.78e-12	1.42e-09
LBAL_08171	489.133	1.83668	0.414776	4.42814	9.51e-06	0.000194176
LBAL_08986	401.25	1.83879	0.346272	5.31025	1.09e-07	5.36e-06
LBAL_12671	357.297	1.84142	0.289165	6.36806	1.91e-10	2.65e-08
LBAL_10210	109.075	1.84599	0.407387	4.5313	5.86e-06	0.000133612
LBAL_03195	1587.68	1.85045	0.350466	5.27996	1.29e-07	6.09e-06
LBAL_00302	106.068	1.85264	0.454843	4.07315	4.64e-05	0.000683592
LBAL_03391	552.732	1.85557	0.35387	5.24365	1.57e-07	6.94e-06
LBAL_09912	327.19	1.85561	0.351771	5.27506	1.33e-07	6.16e-06
LBAL_00689	341.768	1.85681	0.465922	3.98523	6.74e-05	0.000906979
LBAL_09398	5125.28	1.85939	0.248913	7.47003	8.02e-14	5.92e-11
LBAL_03830	453.986	1.86044	0.294845	6.3099	2.79e-10	3.54e-08
LBAL_11399	310.688	1.87226	0.332547	5.63006	1.8e-08	1.17e-06
LBAL_04269	1343.12	1.8756	0.247452	7.57962	3.47e-14	3.68e-11
LBAL_01236	434.551	1.87787	0.336333	5.58337	2.36e-08	1.44e-06
LBAL_03447	1420.39	1.87857	0.315408	5.956	2.58e-09	2.34e-07
LBAL_04146	247.16	1.87872	0.389485	4.8236	1.41e-06	4.13e-05
LBAL_03342	128.94	1.89148	0.297323	6.36169	2e-10	2.72e-08
LBAL_04623	484.657	1.89387	0.406321	4.66103	3.15e-06	7.98e-05
LBAL_09709	14403.8	1.90077	0.293254	6.48164	9.07e-11	1.41e-08
LBAL_01384	113.403	1.90255	0.476657	3.99145	6.57e-05	0.000891616
LBAL_04358	321.792	1.91055	0.4052	4.71507	2.42e-06	6.38e-05
LBAL_11198	416.332	1.91363	0.304848	6.27734	3.44e-10	4.24e-08
LBAL_10803	554.937	1.91886	0.480472	3.99369	6.51e-05	0.000887314
LBAL_11069	1355.2	1.921	0.347075	5.53483	3.12e-08	1.79e-06
LBAL_07753	287.912	1.93539	0.325989	5.93698	2.9e-09	2.55e-07
LBAL_09578	287.866	1.93749	0.440018	4.4032	1.07e-05	0.000213
LBAL_03831	1322.94	1.94606	0.256125	7.59808	3.01e-14	3.68e-11
LBAL_03296	2096.43	1.94763	0.312552	6.23138	4.62e-10	5.62e-08
LBAL_03372	329.324	1.9548	0.363477	5.37807	7.53e-08	3.88e-06
LBAL_12180	385.98	1.95739	0.453593	4.31529	1.59e-05	0.000291375
LBAL_02479	172.096	1.96474	0.413621	4.7501	2.03e-06	5.58e-05
LBAL_07388	406.682	1.96548	0.292714	6.71466	1.88e-11	3.56e-09
LBAL_05930	992.211	1.97398	0.335966	5.87555	4.21e-09	3.46e-07
LBAL_10584	185.904	1.99662	0.485951	4.10869	3.98e-05	0.000606161
LBAL_12810	343.444	2.01459	0.461337	4.36685	1.26e-05	0.000242428
LBAL_05380	435.283	2.03513	0.295999	6.87544	6.18e-12	1.48e-09
LBAL_01347	187.895	2.03869	0.510916	3.99025	6.6e-05	0.000894775
LBAL_04148	453.295	2.04577	0.469073	4.36131	1.29e-05	0.000246504
LBAL_04123	249.208	2.04832	0.324287	6.31638	2.68e-10	3.44e-08
LBAL_10194	754.238	2.05781	0.339959	6.0531	1.42e-09	1.45e-07
LBAL_03571	350.12	2.06987	0.489758	4.22631	2.38e-05	0.000400416
LBAL_09802	7374.05	2.07829	0.349809	5.9412	2.83e-09	2.51e-07
LBAL_07747	246.224	2.07906	0.461508	4.50492	6.64e-06	0.00014644
LBAL_04559	832.122	2.09044	0.353066	5.9208	3.2e-09	2.76e-07
LBAL_09825	728.166	2.11109	0.357674	5.90227	3.59e-09	3.03e-07
LBAL_01142	687.878	2.11137	0.293091	7.2038	5.86e-13	2.08e-10
LBAL_03049	396.573	2.11785	0.383522	5.52212	3.35e-08	1.9e-06
LBAL_04508	793.978	2.13322	0.393409	5.42241	5.88e-08	3.12e-06
LBAL_12808	356.793	2.15157	0.512455	4.19856	2.69e-05	0.000441036
LBAL_00964	445.734	2.161	0.290974	7.42678	1.11e-13	6.58e-11
LBAL_08336	344.09	2.19276	0.379987	5.77063	7.9e-09	5.93e-07
LBAL_03297	247.295	2.19698	0.435336	5.04663	4.5e-07	1.61e-05
LBAL_07477	882.07	2.21215	0.318661	6.94203	3.87e-12	1.01e-09
LBAL_04811	573.578	2.21287	0.346946	6.37814	1.79e-10	2.56e-08
LBAL_06189	447.313	2.22303	0.38898	5.71503	1.1e-08	7.72e-07
LBAL_02230	400.631	2.23153	0.445177	5.01268	5.37e-07	1.85e-05
LBAL_03298	82.9093	2.2445	0.52622	4.26532	2e-05	0.000350451
LBAL_11164	733.989	2.2449	0.396035	5.66842	1.44e-08	9.83e-07
LBAL_06156	2182.07	2.27642	0.337395	6.74705	1.51e-11	3.04e-09
LBAL_09203	4036.2	2.27919	0.493325	4.62005	3.84e-06	9.34e-05
LBAL_03634	507.981	2.28082	0.386412	5.90255	3.58e-09	3.03e-07
LBAL_10163	335.568	2.29743	0.464447	4.94659	7.55e-07	2.44e-05
LBAL_10849	2073.7	2.29828	0.319345	7.19685	6.16e-13	2.1e-10
LBAL_02444	402.218	2.30038	0.438865	5.24164	1.59e-07	6.99e-06
LBAL_07575	1124.15	2.31212	0.317111	7.29121	3.07e-13	1.36e-10
LBAL_02109	617.117	2.31547	0.360396	6.42479	1.32e-10	1.92e-08
LBAL_11659	104.324	2.32868	0.535482	4.34876	1.37e-05	0.000258818
LBAL_11506	628.568	2.34201	0.409764	5.7155	1.09e-08	7.72e-07
LBAL_03958	38.4406	2.35528	0.534118	4.40966	1.04e-05	0.000208143
LBAL_00323	295.062	2.37762	0.471532	5.04233	4.6e-07	1.64e-05
LBAL_03934	92.4558	2.37864	0.451216	5.27162	1.35e-07	6.24e-06
LBAL_05198	629.383	2.38027	0.512864	4.64113	3.47e-06	8.63e-05
LBAL_01769	1267.28	2.38141	0.592201	4.02129	5.79e-05	0.000811966
LBAL_11033	1464.29	2.41049	0.392025	6.14884	7.81e-10	8.76e-08
LBAL_00551	95.2601	2.45	0.575523	4.257	2.07e-05	0.000361601
LBAL_10719	137.408	2.4586	0.540569	4.54816	5.41e-06	0.000126263
LBAL_09732	50.2173	2.4774	0.623425	3.97386	7.07e-05	0.000938607
LBAL_09641	438.653	2.47937	0.558288	4.44102	8.95e-06	0.000184177
LBAL_11957	649.742	2.51558	0.36908	6.81581	9.37e-12	2.12e-09
LBAL_10894	238.792	2.53904	0.623278	4.07369	4.63e-05	0.000683592
LBAL_01034	121.671	2.54813	0.502731	5.06857	4.01e-07	1.46e-05
LBAL_11591	564.355	2.56235	0.595323	4.30413	1.68e-05	0.000303332
LBAL_03816	1606.24	2.56814	0.558975	4.59437	4.34e-06	0.00010373
LBAL_09446	2413.51	2.57996	0.314677	8.19875	2.43e-16	1.08e-12
LBAL_09887	46.5548	2.58289	0.611729	4.22229	2.42e-05	0.000405318
LBAL_11956	561.321	2.59731	0.394097	6.59052	4.38e-11	7.47e-09
LBAL_01035	78.7477	2.60107	0.590518	4.40473	1.06e-05	0.000212459
LBAL_01538	702.147	2.60263	0.499768	5.20767	1.91e-07	8.1e-06
LBAL_09746	427.17	2.62549	0.486031	5.40189	6.59e-08	3.44e-06
LBAL_10368	206.851	2.62634	0.537804	4.88346	1.04e-06	3.19e-05
LBAL_00614	86.847	2.65481	0.628137	4.22647	2.37e-05	0.000400416
LBAL_11336	969.694	2.67791	0.475107	5.63643	1.74e-08	1.15e-06
LBAL_03001	135.023	2.68864	0.527449	5.09745	3.44e-07	1.3e-05
LBAL_04882	1622.32	2.70561	0.358655	7.54377	4.57e-14	3.68e-11
LBAL_04815	133.745	2.71401	0.611335	4.43947	9.02e-06	0.000185075
LBAL_00474	1024.12	2.71993	0.374876	7.25555	4e-13	1.48e-10
LBAL_08741	1128.68	2.77009	0.348161	7.95636	1.77e-15	3.93e-12
LBAL_01201	290.987	2.77698	0.605631	4.58527	4.53e-06	0.00010777
LBAL_02909	764.723	2.82108	0.383043	7.36492	1.77e-13	9.54e-11
LBAL_04246	65.1264	2.82416	0.680189	4.15202	3.3e-05	0.000520824
LBAL_09576	544.389	2.83938	0.41678	6.81265	9.58e-12	2.12e-09
LBAL_03018	670.534	2.84246	0.508337	5.59168	2.25e-08	1.39e-06
LBAL_01109	343.971	2.87469	0.517614	5.55374	2.8e-08	1.64e-06
LBAL_04092	604.049	2.90158	0.495336	5.85779	4.69e-09	3.78e-07
LBAL_06245	260.792	2.91597	0.407	7.16455	7.8e-13	2.46e-10
LBAL_07230	708.815	2.92282	0.463748	6.30261	2.93e-10	3.65e-08
LBAL_08133	806.961	2.92681	0.561664	5.21095	1.88e-07	8.02e-06
LBAL_10062	670.955	3.07687	0.473311	6.50074	7.99e-11	1.27e-08
LBAL_01773	1421.57	3.38879	0.623711	5.43327	5.53e-08	2.97e-06
LBAL_06026	196.55	3.42225	0.615526	5.55988	2.7e-08	1.61e-06
LBAL_04328	109.992	3.61074	0.833407	4.33251	1.47e-05	0.000273435
LBAL_06790	355.2	4.87651	1.08066	4.51252	6.41e-06	0.000142346
LBAL_11219	207.337	5.36986	0.999154	5.37441	7.68e-08	3.94e-06

## Sheet: W-Sol.FB
GeneID	baseMean	log2FoldChange	lfcSE	stat	pvalue	padj
LBAL_09904	7684.24	-9.25511	1.52483	-6.0696	1.28e-09	1.21e-07
LBAL_12532	38.9642	-6.86311	1.1621	-5.9058	3.51e-09	2.81e-07
LBAL_11374	14612.4	-6.78418	1.53902	-4.40812	1.04e-05	0.00022878
LBAL_02969	43.2862	-6.76298	1.52825	-4.42532	9.63e-06	0.00021403
LBAL_07975	12373.4	-6.25696	1.45713	-4.29404	1.75e-05	0.000343652
LBAL_12904	90.508	-5.97585	1.27948	-4.67055	3e-06	7.95e-05
LBAL_03551	3903.8	-5.38804	0.660225	-8.16092	3.32e-16	2.19e-13
LBAL_01618	24.3743	-5.27741	1.14612	-4.6046	4.13e-06	0.000105516
LBAL_06355	22.4212	-4.98748	1.04544	-4.77072	1.84e-06	5.11e-05
LBAL_04052	290.716	-4.93774	1.00919	-4.89278	9.94e-07	2.95e-05
LBAL_11225	333.474	-4.86399	0.771876	-6.30152	2.95e-10	3.37e-08
LBAL_06927	8237.99	-4.80562	0.979989	-4.90375	9.4e-07	2.84e-05
LBAL_07063	23.8202	-4.48638	1.02911	-4.35949	1.3e-05	0.000273506
LBAL_09822	14515.8	-4.43953	0.721865	-6.15009	7.74e-10	7.64e-08
LBAL_03921	23296.5	-4.1779	0.665002	-6.28254	3.33e-10	3.66e-08
LBAL_04600	73.1231	-4.06471	0.79599	-5.10649	3.28e-07	1.25e-05
LBAL_01664	69.4218	-4.04696	0.694855	-5.82417	5.74e-09	4.04e-07
LBAL_05391	7146.56	-3.86915	0.819409	-4.72188	2.34e-06	6.32e-05
LBAL_01008	79.4411	-3.84896	0.707026	-5.44387	5.21e-08	2.8e-06
LBAL_06928	441.58	-3.70344	0.900945	-4.11062	3.95e-05	0.000661177
LBAL_03219	189.002	-3.69151	0.852343	-4.33101	1.48e-05	0.000306506
LBAL_03779	4655.36	-3.67421	0.79292	-4.63376	3.59e-06	9.33e-05
LBAL_06051	32.5449	-3.66505	0.853483	-4.29423	1.75e-05	0.000343652
LBAL_00488	53.9792	-3.59777	0.746552	-4.81918	1.44e-06	4.15e-05
LBAL_03169	177.661	-3.45616	0.589495	-5.86291	4.55e-09	3.36e-07
LBAL_11323	3658.87	-3.44812	0.430784	-8.00427	1.2e-15	5.73e-13
LBAL_03892	319.603	-3.38483	0.833689	-4.06007	4.91e-05	0.000782292
LBAL_00960	8668.54	-3.33667	0.7442	-4.48357	7.34e-06	0.000171588
LBAL_11322	118.215	-3.29559	0.520814	-6.32778	2.49e-10	2.92e-08
LBAL_10137	34.5152	-3.28222	0.785622	-4.17786	2.94e-05	0.000519449
LBAL_00106	14.8773	-3.17907	0.729045	-4.36059	1.3e-05	0.000273415
LBAL_09821	88.7741	-3.1683	0.736994	-4.29895	1.72e-05	0.000340799
LBAL_10580	1174.31	-3.07241	0.715036	-4.29686	1.73e-05	0.000341681
LBAL_00460	56.7535	-3.03889	0.63645	-4.77475	1.8e-06	5.04e-05
LBAL_00062	47.235	-2.94828	0.602033	-4.89721	9.72e-07	2.91e-05
LBAL_10876	892.973	-2.93624	0.677531	-4.33373	1.47e-05	0.000304531
LBAL_04274	2228.24	-2.93102	0.46831	-6.25872	3.88e-10	4.11e-08
LBAL_02140	77.0994	-2.8648	0.628231	-4.5601	5.11e-06	0.000125899
LBAL_02371	62.4825	-2.84533	0.706621	-4.02667	5.66e-05	0.000879217
LBAL_11655	306.788	-2.83986	0.520904	-5.45178	4.99e-08	2.72e-06
LBAL_02141	102.404	-2.77731	0.629277	-4.41349	1.02e-05	0.000224327
LBAL_06029	978.206	-2.64605	0.565199	-4.68162	2.85e-06	7.56e-05
LBAL_09121	804.441	-2.63025	0.588486	-4.46952	7.84e-06	0.000179828
LBAL_07264	53.1375	-2.62401	0.639022	-4.10629	4.02e-05	0.000671082
LBAL_04366	111.516	-2.5405	0.45478	-5.58621	2.32e-08	1.36e-06
LBAL_00489	1260.58	-2.53137	0.471164	-5.37258	7.76e-08	3.8e-06
LBAL_08632	3253.97	-2.46353	0.468146	-5.26231	1.42e-07	6.07e-06
LBAL_05551	242.377	-2.42475	0.480438	-5.04695	4.49e-07	1.59e-05
LBAL_02997	65.2704	-2.40922	0.593837	-4.05704	4.97e-05	0.000788088
LBAL_00962	314.083	-2.40246	0.313824	-7.65542	1.93e-14	7.51e-12
LBAL_09823	1010.64	-2.39727	0.59782	-4.01002	6.07e-05	0.000924084
LBAL_02078	59.9091	-2.38636	0.476705	-5.00596	5.56e-07	1.85e-05
LBAL_09610	1489.57	-2.36909	0.444152	-5.33397	9.61e-08	4.45e-06
LBAL_00770	77.274	-2.36352	0.448613	-5.26851	1.38e-07	5.9e-06
LBAL_01290	60.6512	-2.36002	0.460429	-5.1257	2.96e-07	1.15e-05
LBAL_08120	212.154	-2.35619	0.39208	-6.00947	1.86e-09	1.68e-07
LBAL_07207	259.021	-2.34917	0.357954	-6.56277	5.28e-11	7.19e-09
LBAL_09930	653.629	-2.3351	0.474843	-4.91763	8.76e-07	2.68e-05
LBAL_05511	449.068	-2.30098	0.576571	-3.99081	6.58e-05	0.000982473
LBAL_11943	347.584	-2.30044	0.527214	-4.36338	1.28e-05	0.000271277
LBAL_05015	214.164	-2.29551	0.328314	-6.9918	2.71e-12	5.82e-10
LBAL_10203	259.432	-2.29504	0.453177	-5.06435	4.1e-07	1.49e-05
LBAL_02857	834.589	-2.22235	0.325397	-6.82967	8.51e-12	1.52e-09
LBAL_07559	45.9517	-2.2167	0.517692	-4.28189	1.85e-05	0.000358868
LBAL_11533	145.017	-2.17067	0.45766	-4.74298	2.11e-06	5.76e-05
LBAL_04169	5152.08	-2.14972	0.494159	-4.35025	1.36e-05	0.00028315
LBAL_09676	271.067	-2.14044	0.511135	-4.18762	2.82e-05	0.000503819
LBAL_00961	292.786	-2.13289	0.350966	-6.0772	1.22e-09	1.17e-07
LBAL_10136	874.29	-2.1303	0.465394	-4.57741	4.71e-06	0.000118093
LBAL_07062	682.445	-2.12405	0.500874	-4.24068	2.23e-05	0.000418325
LBAL_11514	539.465	-2.06881	0.253789	-8.15172	3.59e-16	2.2e-13
LBAL_03522	267.539	-2.03584	0.340354	-5.98154	2.21e-09	1.92e-07
LBAL_06623	869.476	-1.98059	0.281514	-7.03551	1.99e-12	4.37e-10
LBAL_02173	48.8105	-1.96854	0.475378	-4.141	3.46e-05	0.000593324
LBAL_06139	213.4	-1.96569	0.378236	-5.19701	2.03e-07	8.19e-06
LBAL_07769	112.092	-1.9549	0.454386	-4.30229	1.69e-05	0.000337264
LBAL_01916	1210.01	-1.95358	0.396204	-4.93075	8.19e-07	2.54e-05
LBAL_00418	2033.89	-1.95078	0.284074	-6.86717	6.55e-12	1.25e-09
LBAL_00768	129.55	-1.94943	0.385603	-5.05553	4.29e-07	1.54e-05
LBAL_09849	547.46	-1.94892	0.413595	-4.71214	2.45e-06	6.61e-05
LBAL_08346	87.7599	-1.94662	0.404073	-4.8175	1.45e-06	4.17e-05
LBAL_11096	2869.18	-1.94111	0.379152	-5.11962	3.06e-07	1.18e-05
LBAL_11171	173.805	-1.92424	0.38705	-4.97155	6.64e-07	2.13e-05
LBAL_08114	639.287	-1.90797	0.35506	-5.37366	7.72e-08	3.8e-06
LBAL_05463	132.561	-1.90765	0.330256	-5.77628	7.64e-09	5.16e-07
LBAL_07958	2406.56	-1.90492	0.356481	-5.34366	9.11e-08	4.27e-06
LBAL_12083	353.273	-1.89847	0.335986	-5.65045	1.6e-08	9.6e-07
LBAL_02723	468.961	-1.86363	0.367777	-5.06727	4.04e-07	1.48e-05
LBAL_02570	996.397	-1.85966	0.365413	-5.08919	3.6e-07	1.35e-05
LBAL_08641	388.894	-1.84882	0.358857	-5.15198	2.58e-07	1.01e-05
LBAL_01636	159.67	-1.84497	0.376208	-4.90413	9.38e-07	2.84e-05
LBAL_12637	385.405	-1.83074	0.411483	-4.44912	8.62e-06	0.000193704
LBAL_11382	162.889	-1.80337	0.449397	-4.01287	6e-05	0.000920583
LBAL_07796	125.435	-1.79895	0.421331	-4.26969	1.96e-05	0.000376531
LBAL_01767	264.963	-1.76546	0.349953	-5.04485	4.54e-07	1.59e-05
LBAL_08723	132.351	-1.73082	0.3932	-4.40187	1.07e-05	0.000233687
LBAL_02142	5642.02	-1.69297	0.378836	-4.46888	7.86e-06	0.000179881
LBAL_09473	147.101	-1.68978	0.390726	-4.32472	1.53e-05	0.000311967
LBAL_07746	841.98	-1.65947	0.394708	-4.2043	2.62e-05	0.000472018
LBAL_01053	284.503	-1.6568	0.368668	-4.494	6.99e-06	0.000164741
LBAL_10435	160.952	-1.65437	0.334432	-4.94681	7.54e-07	2.39e-05
LBAL_02145	264.521	-1.63226	0.341915	-4.77389	1.81e-06	5.05e-05
LBAL_03178	1586.81	-1.63161	0.294374	-5.54264	2.98e-08	1.72e-06
LBAL_06512	671.764	-1.60979	0.402754	-3.99696	6.42e-05	0.000965661
LBAL_05346	107.203	-1.60933	0.350675	-4.58923	4.45e-06	0.000112586
LBAL_06192	211.427	-1.6046	0.346273	-4.63391	3.59e-06	9.33e-05
LBAL_06262	65.8352	-1.60056	0.359151	-4.45652	8.33e-06	0.000188066
LBAL_05989	690.102	-1.59062	0.348816	-4.56007	5.11e-06	0.000125899
LBAL_03097	748.989	-1.58643	0.335481	-4.72884	2.26e-06	6.13e-05
LBAL_02568	313.893	-1.58354	0.26765	-5.91647	3.29e-09	2.66e-07
LBAL_09201	146.852	-1.58015	0.346188	-4.56442	5.01e-06	0.000124551
LBAL_10107	3563.26	-1.56368	0.386882	-4.04176	5.31e-05	0.000833571
LBAL_05243	1098.32	-1.55734	0.312456	-4.98418	6.22e-07	2.03e-05
LBAL_06966	121.231	-1.55013	0.370121	-4.18818	2.81e-05	0.000503643
LBAL_04319	187.845	-1.53381	0.364553	-4.20738	2.58e-05	0.000467588
LBAL_00530	311.723	-1.53318	0.274285	-5.58973	2.27e-08	1.35e-06
LBAL_12824	284.129	-1.52654	0.320463	-4.76354	1.9e-06	5.26e-05
LBAL_00914	1227.43	-1.52386	0.300437	-5.07214	3.93e-07	1.47e-05
LBAL_00114	1141.96	-1.50361	0.332973	-4.51572	6.31e-06	0.000151641
LBAL_00984	1117.81	-1.50275	0.35077	-4.28415	1.83e-05	0.000356042
LBAL_10678	4559.57	-1.49821	0.369189	-4.05811	4.95e-05	0.000787427
LBAL_02202	2208.07	-1.49738	0.369135	-4.05646	4.98e-05	0.000788594
LBAL_05907	517.99	-1.47656	0.320237	-4.61083	4.01e-06	0.000103325
LBAL_06695	1811.36	-1.46992	0.342457	-4.29228	1.77e-05	0.000345596
LBAL_07542	1808.63	-1.46693	0.35336	-4.15137	3.3e-05	0.000569323
LBAL_01470	268.744	-1.4619	0.356919	-4.0959	4.21e-05	0.000696464
LBAL_04095	245.213	-1.45754	0.333041	-4.37647	1.21e-05	0.00025677
LBAL_11875	141.379	-1.44914	0.308733	-4.69383	2.68e-06	7.17e-05
LBAL_04805	634.542	-1.44336	0.354198	-4.07501	4.6e-05	0.000744796
LBAL_04423	1452.99	-1.44282	0.328561	-4.39134	1.13e-05	0.00024283
LBAL_10745	809.747	-1.44217	0.221839	-6.50097	7.98e-11	1.04e-08
LBAL_02192	235.732	-1.42804	0.327894	-4.35519	1.33e-05	0.000277517
LBAL_08918	171.968	-1.3817	0.273462	-5.05263	4.36e-07	1.56e-05
LBAL_02586	814.561	-1.38005	0.321215	-4.29633	1.74e-05	0.000341681
LBAL_03100	506.66	-1.36588	0.320496	-4.26179	2.03e-05	0.000386619
LBAL_11863	381.543	-1.36316	0.280066	-4.86729	1.13e-06	3.34e-05
LBAL_09096	376.192	-1.35641	0.31465	-4.31083	1.63e-05	0.000326005
LBAL_04571	1342.66	-1.34184	0.223942	-5.99191	2.07e-09	1.83e-07
LBAL_03022	1695.52	-1.308	0.305173	-4.28609	1.82e-05	0.000353749
LBAL_08257	342.935	-1.30087	0.246224	-5.2833	1.27e-07	5.53e-06
LBAL_10760	278.823	-1.29964	0.309057	-4.20519	2.61e-05	0.000471147
LBAL_10754	2558.06	-1.29055	0.308304	-4.18597	2.84e-05	0.000506442
LBAL_06212	1063.2	-1.28203	0.235369	-5.4469	5.13e-08	2.78e-06
LBAL_02934	2581.13	-1.28114	0.217493	-5.89051	3.85e-09	3.01e-07
LBAL_03104	214.675	-1.27284	0.251179	-5.06748	4.03e-07	1.48e-05
LBAL_03636	813.63	-1.26675	0.24763	-5.11547	3.13e-07	1.2e-05
LBAL_08949	677.407	-1.25796	0.215763	-5.8303	5.53e-09	3.92e-07
LBAL_06958	477.386	-1.22806	0.287044	-4.27831	1.88e-05	0.000363868
LBAL_02488	884.115	-1.22309	0.30632	-3.99286	6.53e-05	0.000980824
LBAL_08147	161.57	-1.21803	0.27161	-4.48447	7.31e-06	0.000171336
LBAL_07533	412.154	-1.21577	0.295135	-4.11937	3.8e-05	0.000640319
LBAL_01564	444.173	-1.2071	0.290357	-4.15732	3.22e-05	0.000558084
LBAL_04814	501.56	-1.20523	0.274369	-4.39273	1.12e-05	0.0002425
LBAL_06492	298.531	-1.20488	0.293683	-4.10266	4.08e-05	0.000680377
LBAL_06336	981.65	-1.1987	0.231664	-5.17432	2.29e-07	9.04e-06
LBAL_08313	203.653	-1.19062	0.286649	-4.15357	3.27e-05	0.000565008
LBAL_12379	1385.92	-1.18778	0.278407	-4.26634	1.99e-05	0.000380508
LBAL_02306	675.977	-1.17923	0.233878	-5.04207	4.61e-07	1.61e-05
LBAL_01129	685.962	-1.17345	0.219544	-5.34493	9.05e-08	4.26e-06
LBAL_05557	171.837	-1.15789	0.273112	-4.23962	2.24e-05	0.000419391
LBAL_12610	882.351	-1.1495	0.227593	-5.05065	4.4e-07	1.57e-05
LBAL_09402	304.932	-1.14335	0.236774	-4.82885	1.37e-06	3.98e-05
LBAL_09429	475.534	-1.14178	0.25091	-4.55058	5.35e-06	0.000130761
LBAL_11902	1940.74	-1.14148	0.227793	-5.01105	5.41e-07	1.81e-05
LBAL_01450	332.868	-1.13482	0.225211	-5.03891	4.68e-07	1.61e-05
LBAL_03025	209.663	-1.129	0.262685	-4.29794	1.72e-05	0.00034156
LBAL_02319	294.11	-1.11782	0.271218	-4.12148	3.76e-05	0.000636977
LBAL_03137	480.537	-1.10936	0.254473	-4.35945	1.3e-05	0.000273506
LBAL_02652	839.369	-1.10474	0.263205	-4.19727	2.7e-05	0.000484852
LBAL_05567	259.489	-1.08563	0.22214	-4.88716	1.02e-06	3.03e-05
LBAL_09001	347.791	-1.05298	0.20893	-5.03987	4.66e-07	1.61e-05
LBAL_09775	200.754	-1.03707	0.259451	-3.99717	6.41e-05	0.000965661
LBAL_06105	219.79	-1.03594	0.257847	-4.01764	5.88e-05	0.000905387
LBAL_11019	690.116	-1.02733	0.233021	-4.40873	1.04e-05	0.000228723
LBAL_05881	273.823	-1.00989	0.244663	-4.1277	3.66e-05	0.000621238
LBAL_06222	886.834	-0.993818	0.230998	-4.30229	1.69e-05	0.000337264
LBAL_11859	317.996	-0.988377	0.247591	-3.99197	6.55e-05	0.000981058
LBAL_02999	315.098	-0.969034	0.229075	-4.2302	2.33e-05	0.000432626
LBAL_06168	333.931	-0.951014	0.183	-5.19679	2.03e-07	8.19e-06
LBAL_02573	1014.87	-0.944366	0.230817	-4.09141	4.29e-05	0.000704651
LBAL_08207	502.64	-0.918141	0.17574	-5.22442	1.75e-07	7.31e-06
LBAL_06284	540.566	-0.896352	0.223245	-4.01511	5.94e-05	0.000913509
LBAL_09790	727.159	-0.891775	0.218965	-4.07268	4.65e-05	0.00074913
LBAL_10208	810.337	-0.889954	0.223172	-3.98774	6.67e-05	0.000993511
LBAL_09301	442.846	0.840687	0.204622	4.10848	3.98e-05	0.000666046
LBAL_11000	605.33	0.908131	0.227477	3.99219	6.55e-05	0.000981058
LBAL_00029	201.388	1.01568	0.221606	4.58326	4.58e-06	0.000115168
LBAL_01986	677.107	1.04046	0.218166	4.76914	1.85e-06	5.14e-05
LBAL_02616	254.666	1.05726	0.258409	4.09142	4.29e-05	0.000704651
LBAL_12205	204.334	1.06783	0.2618	4.07878	4.53e-05	0.000735593
LBAL_04358	175.402	1.13859	0.280612	4.05752	4.96e-05	0.000787947
LBAL_10725	247.82	1.15168	0.255869	4.50105	6.76e-06	0.000160245
LBAL_00717	581.255	1.16111	0.275861	4.20906	2.56e-05	0.000465106
LBAL_06312	306.826	1.1835	0.274483	4.31173	1.62e-05	0.000325932
LBAL_05722	426.284	1.19664	0.283727	4.21758	2.47e-05	0.000452662
LBAL_08340	335.106	1.19742	0.271279	4.41397	1.01e-05	0.000224327
LBAL_12678	668.243	1.19766	0.290066	4.12892	3.64e-05	0.00061916
LBAL_02606	257.275	1.19891	0.293576	4.0838	4.43e-05	0.000722604
LBAL_01523	180.339	1.21204	0.300813	4.02923	5.6e-05	0.000871306
LBAL_01515	254.905	1.21834	0.292321	4.16783	3.08e-05	0.000538401
LBAL_04087	1306.1	1.24311	0.305011	4.07561	4.59e-05	0.000744292
LBAL_06096	321.771	1.26855	0.25055	5.06306	4.13e-07	1.49e-05
LBAL_08274	336.68	1.27837	0.313757	4.07439	4.61e-05	0.000745377
LBAL_12219	333.522	1.28635	0.262665	4.8973	9.72e-07	2.91e-05
LBAL_00438	138.323	1.30359	0.315603	4.13048	3.62e-05	0.000617255
LBAL_02833	267.569	1.31284	0.246438	5.32725	9.97e-08	4.57e-06
LBAL_09445	269.085	1.31996	0.272034	4.8522	1.22e-06	3.58e-05
LBAL_10063	126.101	1.32129	0.329999	4.00393	6.23e-05	0.000944286
LBAL_10872	327.56	1.32814	0.329883	4.02608	5.67e-05	0.000879858
LBAL_03032	95.2018	1.33109	0.323265	4.11763	3.83e-05	0.000643898
LBAL_02725	224.769	1.34924	0.303557	4.44478	8.8e-06	0.000197078
LBAL_03877	690.867	1.36574	0.316698	4.31245	1.61e-05	0.000325932
LBAL_01876	429.315	1.37089	0.30067	4.55945	5.13e-06	0.000125899
LBAL_11247	375.001	1.37318	0.339702	4.0423	5.29e-05	0.00083316
LBAL_02058	413.771	1.37378	0.276645	4.96586	6.84e-07	2.19e-05
LBAL_06134	380.65	1.38007	0.309368	4.46093	8.16e-06	0.000185212
LBAL_08152	188.228	1.38154	0.319374	4.32578	1.52e-05	0.000311209
LBAL_06097	257.333	1.38384	0.304469	4.5451	5.49e-06	0.000133827
LBAL_12402	215.302	1.38476	0.33946	4.0793	4.52e-05	0.000735344
LBAL_00725	515.837	1.38537	0.32727	4.2331	2.3e-05	0.000428015
LBAL_05056	224.155	1.39821	0.335746	4.16449	3.12e-05	0.000543325
LBAL_07213	126.928	1.42198	0.317669	4.47629	7.59e-06	0.000176101
LBAL_09865	218.145	1.42404	0.288059	4.94357	7.67e-07	2.41e-05
LBAL_10048	471.292	1.42464	0.259387	5.49234	3.97e-08	2.22e-06
LBAL_09074	172.499	1.45326	0.335515	4.33142	1.48e-05	0.000306506
LBAL_03963	170.506	1.45912	0.291946	4.99789	5.8e-07	1.91e-05
LBAL_05959	465.68	1.46182	0.322942	4.52656	6e-06	0.000145289
LBAL_08685	219.386	1.46324	0.359862	4.06612	4.78e-05	0.000765152
LBAL_05175	213.839	1.46947	0.360842	4.07234	4.65e-05	0.00074913
LBAL_02308	743.196	1.47628	0.350135	4.21631	2.48e-05	0.000454248
LBAL_00467	350.328	1.49341	0.297244	5.02419	5.06e-07	1.71e-05
LBAL_05237	249.753	1.4972	0.281474	5.31913	1.04e-07	4.7e-06
LBAL_04428	95.8755	1.50856	0.365262	4.13009	3.63e-05	0.000617255
LBAL_08260	414.921	1.51425	0.300469	5.03961	4.66e-07	1.61e-05
LBAL_06014	356.125	1.52681	0.363667	4.19838	2.69e-05	0.000483502
LBAL_10028	958.508	1.53258	0.289888	5.2868	1.24e-07	5.45e-06
LBAL_02285	144.447	1.53602	0.380666	4.0351	5.46e-05	0.000851332
LBAL_05542	2837.81	1.54158	0.353377	4.36241	1.29e-05	0.000271817
LBAL_11901	156.018	1.54191	0.370264	4.16436	3.12e-05	0.000543325
LBAL_10121	436.82	1.54502	0.258884	5.968	2.4e-09	2.02e-07
LBAL_04623	235.178	1.55413	0.327559	4.7446	2.09e-06	5.74e-05
LBAL_11349	251.548	1.55877	0.351489	4.43475	9.22e-06	0.000205935
LBAL_05131	417.633	1.5637	0.329695	4.74286	2.11e-06	5.76e-05
LBAL_03333	112.097	1.56541	0.347319	4.50714	6.57e-06	0.000156152
LBAL_00283	106.625	1.5758	0.391782	4.02213	5.77e-05	0.000892042
LBAL_03236	269.616	1.58868	0.372342	4.26672	1.98e-05	0.000380508
LBAL_06533	413.336	1.59444	0.347347	4.59035	4.43e-06	0.000112316
LBAL_03904	120.77	1.59445	0.391572	4.07191	4.66e-05	0.00074913
LBAL_00934	1217.23	1.60168	0.401293	3.9913	6.57e-05	0.000982113
LBAL_05728	93.8994	1.60482	0.372228	4.3114	1.62e-05	0.000325932
LBAL_11196	307.427	1.61313	0.361431	4.46319	8.07e-06	0.000183751
LBAL_05601	335.974	1.61438	0.309806	5.21093	1.88e-07	7.82e-06
LBAL_12163	844.913	1.61788	0.237741	6.80522	1.01e-11	1.7e-09
LBAL_04361	274.993	1.62442	0.384418	4.22565	2.38e-05	0.000439562
LBAL_06247	2147.34	1.62483	0.276162	5.8836	4.01e-09	3.08e-07
LBAL_10471	282.295	1.62691	0.383013	4.24766	2.16e-05	0.000407295
LBAL_02632	403.314	1.62748	0.26686	6.09862	1.07e-09	1.03e-07
LBAL_07381	196.618	1.64417	0.353417	4.65221	3.28e-06	8.67e-05
LBAL_04561	171.071	1.64678	0.402198	4.09444	4.23e-05	0.000699523
LBAL_08615	191.619	1.66273	0.417066	3.98674	6.7e-05	0.000995982
LBAL_00683	307.767	1.6702	0.375407	4.44905	8.63e-06	0.000193704
LBAL_10411	188.638	1.67114	0.368727	4.53218	5.84e-06	0.000141878
LBAL_08613	161.75	1.67157	0.373707	4.47293	7.72e-06	0.000177453
LBAL_10162	1058.35	1.67982	0.376347	4.4635	8.06e-06	0.000183751
LBAL_04995	343.081	1.68097	0.286233	5.87273	4.29e-09	3.23e-07
LBAL_01540	347.025	1.68453	0.3322	5.07083	3.96e-07	1.47e-05
LBAL_02115	170.867	1.68696	0.338007	4.99091	6.01e-07	1.97e-05
LBAL_06942	367.133	1.68867	0.406542	4.15373	3.27e-05	0.000565008
LBAL_02368	127.751	1.69379	0.386106	4.38686	1.15e-05	0.000246645
LBAL_10849	885.551	1.70103	0.293008	5.8054	6.42e-09	4.44e-07
LBAL_05437	181.737	1.70478	0.404429	4.21527	2.49e-05	0.000455381
LBAL_02324	196.159	1.70514	0.362829	4.69956	2.61e-06	6.99e-05
LBAL_03095	1098.7	1.70578	0.42539	4.00992	6.07e-05	0.000924084
LBAL_06054	1898.95	1.70659	0.35987	4.74225	2.11e-06	5.76e-05
LBAL_06156	3287.81	1.71132	0.401484	4.26248	2.02e-05	0.000386284
LBAL_09223	163.648	1.72348	0.312838	5.50917	3.61e-08	2.06e-06
LBAL_11959	436.455	1.74911	0.349216	5.00866	5.48e-07	1.83e-05
LBAL_05540	229.703	1.74957	0.403991	4.33071	1.49e-05	0.000306506
LBAL_03382	327.18	1.75078	0.275275	6.36011	2.02e-10	2.44e-08
LBAL_07946	133.013	1.75304	0.40883	4.28795	1.8e-05	0.000351607
LBAL_04503	623.185	1.75383	0.378321	4.63582	3.56e-06	9.3e-05
LBAL_12181	62.4903	1.76011	0.400808	4.39139	1.13e-05	0.00024283
LBAL_09702	282.727	1.76196	0.385597	4.56944	4.89e-06	0.000121959
LBAL_12217	320.591	1.76317	0.331232	5.32306	1.02e-07	4.66e-06
LBAL_09111	132.386	1.76325	0.435769	4.04629	5.2e-05	0.000820607
LBAL_12705	530.973	1.77486	0.282711	6.27801	3.43e-10	3.72e-08
LBAL_03182	79.6973	1.77895	0.421777	4.21775	2.47e-05	0.000452662
LBAL_06306	212.439	1.78265	0.298719	5.96764	2.41e-09	2.02e-07
LBAL_01938	141.845	1.78428	0.388254	4.59565	4.31e-06	0.000109824
LBAL_00325	291.991	1.78848	0.343265	5.21019	1.89e-07	7.82e-06
LBAL_03145	273.525	1.79874	0.373543	4.81536	1.47e-06	4.19e-05
LBAL_09382	381.184	1.79998	0.315576	5.70378	1.17e-08	7.45e-07
LBAL_02156	520.694	1.81567	0.428103	4.2412	2.22e-05	0.000418277
LBAL_06188	186.831	1.8208	0.356986	5.1005	3.39e-07	1.29e-05
LBAL_04698	505.697	1.83093	0.248452	7.36932	1.71e-13	5.37e-11
LBAL_02378	630.186	1.84873	0.373815	4.94557	7.59e-07	2.39e-05
LBAL_05384	164.564	1.85265	0.35136	5.27281	1.34e-07	5.79e-06
LBAL_06534	294.758	1.85459	0.338822	5.47365	4.41e-08	2.44e-06
LBAL_00674	62.9528	1.85786	0.448579	4.14165	3.45e-05	0.000592813
LBAL_03867	93.8869	1.86165	0.440792	4.22341	2.41e-05	0.000443006
LBAL_11069	768.156	1.86485	0.33279	5.60367	2.1e-08	1.25e-06
LBAL_04811	977.721	1.87315	0.380655	4.92085	8.62e-07	2.66e-05
LBAL_02444	237.659	1.87499	0.418353	4.48184	7.4e-06	0.000172518
LBAL_10372	244.321	1.88377	0.313413	6.0105	1.85e-09	1.68e-07
LBAL_05586	62.4437	1.88649	0.451146	4.18155	2.9e-05	0.000514254
LBAL_08618	2490.35	1.91682	0.443035	4.32657	1.51e-05	0.000311209
LBAL_12180	381.235	1.92041	0.358578	5.35562	8.53e-08	4.09e-06
LBAL_12447	153.06	1.93573	0.420369	4.60484	4.13e-06	0.000105516
LBAL_12829	188.955	1.94332	0.392343	4.95312	7.3e-07	2.33e-05
LBAL_07477	449.703	1.95312	0.380789	5.12913	2.91e-07	1.13e-05
LBAL_01452	168.543	1.96364	0.412382	4.7617	1.92e-06	5.3e-05
LBAL_02026	121.188	1.96509	0.388022	5.06437	4.1e-07	1.49e-05
LBAL_08662	281.571	1.96638	0.321779	6.11096	9.9e-10	9.65e-08
LBAL_05426	157.511	1.96659	0.483706	4.06567	4.79e-05	0.000765152
LBAL_07577	477.064	1.97013	0.36294	5.42826	5.69e-08	3.03e-06
LBAL_10806	654.22	1.97083	0.486596	4.05024	5.12e-05	0.000808381
LBAL_07597	117.93	1.9837	0.347878	5.70228	1.18e-08	7.46e-07
LBAL_10076	142.933	1.99046	0.480945	4.13865	3.49e-05	0.000597047
LBAL_02676	152.355	2.00914	0.449147	4.47322	7.7e-06	0.000177453
LBAL_00477	711.717	2.01504	0.286277	7.0388	1.94e-12	4.37e-10
LBAL_04412	649.334	2.01768	0.369531	5.4601	4.76e-08	2.62e-06
LBAL_08200	94.5986	2.01996	0.490313	4.11974	3.79e-05	0.000640319
LBAL_03158	171.74	2.02722	0.448072	4.52431	6.06e-06	0.000146433
LBAL_12339	1030.05	2.03193	0.497009	4.08832	4.35e-05	0.000711386
LBAL_03571	346.813	2.03944	0.359222	5.67737	1.37e-08	8.32e-07
LBAL_05048	123.279	2.04427	0.474064	4.31223	1.62e-05	0.000325932
LBAL_11657	300.505	2.05932	0.406066	5.0714	3.95e-07	1.47e-05
LBAL_00668	380.732	2.06368	0.429641	4.80327	1.56e-06	4.42e-05
LBAL_03976	102.092	2.08528	0.384368	5.42522	5.79e-08	3.07e-06
LBAL_01136	130.671	2.091	0.418442	4.99712	5.82e-07	1.91e-05
LBAL_07645	160.261	2.09244	0.433605	4.82567	1.4e-06	4.03e-05
LBAL_03997	152.154	2.10555	0.394513	5.33708	9.45e-08	4.4e-06
LBAL_12453	168.961	2.1103	0.39418	5.35364	8.62e-08	4.11e-06
LBAL_11164	1412.62	2.1173	0.42845	4.94176	7.74e-07	2.42e-05
LBAL_10383	345.244	2.12058	0.368807	5.74982	8.93e-09	5.9e-07
LBAL_07033	4252.8	2.14712	0.409044	5.24911	1.53e-07	6.49e-06
LBAL_12353	738.1	2.17776	0.4829	4.50975	6.49e-06	0.0001551
LBAL_11526	1603.57	2.18364	0.397074	5.49933	3.81e-08	2.16e-06
LBAL_05914	608.533	2.1849	0.497914	4.38812	1.14e-05	0.000245837
LBAL_06545	326.989	2.19435	0.515863	4.25374	2.1e-05	0.000397579
LBAL_12022	234.105	2.20603	0.423599	5.20783	1.91e-07	7.88e-06
LBAL_05867	3891.38	2.20746	0.427945	5.15828	2.49e-07	9.76e-06
LBAL_09397	64.2038	2.20799	0.518545	4.25804	2.06e-05	0.000392287
LBAL_03760	181.918	2.23437	0.528745	4.22581	2.38e-05	0.000439562
LBAL_06189	129.612	2.24464	0.486359	4.6152	3.93e-06	0.000101478
LBAL_02643	172.992	2.2458	0.496645	4.52194	6.13e-06	0.000147666
LBAL_04988	884.902	2.25625	0.418294	5.39393	6.89e-08	3.46e-06
LBAL_04144	168.006	2.28944	0.423465	5.40645	6.43e-08	3.32e-06
LBAL_08596	100.292	2.28979	0.397531	5.76004	8.41e-09	5.59e-07
LBAL_10163	413.06	2.29363	0.383701	5.97766	2.26e-09	1.94e-07
LBAL_08307	980.547	2.34551	0.463648	5.05881	4.22e-07	1.52e-05
LBAL_00722	165.188	2.35371	0.574034	4.10029	4.13e-05	0.000684712
LBAL_02081	127.039	2.35625	0.540697	4.35781	1.31e-05	0.000274886
LBAL_00689	238.954	2.37133	0.453159	5.23288	1.67e-07	7.02e-06
LBAL_05644	62.7588	2.37447	0.594023	3.99727	6.41e-05	0.000965661
LBAL_01347	302.783	2.37768	0.337959	7.03539	1.99e-12	4.37e-10
LBAL_02230	496.997	2.38073	0.399164	5.96428	2.46e-09	2.05e-07
LBAL_08560	753.356	2.38276	0.589929	4.03906	5.37e-05	0.000841696
LBAL_06149	2226.12	2.38787	0.558262	4.27733	1.89e-05	0.000364652
LBAL_07169	406.342	2.38961	0.492978	4.84729	1.25e-06	3.65e-05
LBAL_09446	2295.43	2.39205	0.446466	5.35774	8.43e-08	4.07e-06
LBAL_00323	385.319	2.40757	0.378684	6.35774	2.05e-10	2.44e-08
LBAL_08258	61.9721	2.41454	0.538005	4.48795	7.19e-06	0.00016902
LBAL_00288	136.021	2.41608	0.422042	5.72472	1.04e-08	6.68e-07
LBAL_12068	210.644	2.41938	0.570733	4.23908	2.24e-05	0.000419487
LBAL_10807	173.229	2.42248	0.448294	5.40376	6.53e-08	3.35e-06
LBAL_11631	87.9697	2.44582	0.585744	4.17558	2.97e-05	0.000522527
LBAL_11535	3343.33	2.45474	0.571321	4.29661	1.73e-05	0.000341681
LBAL_02031	725.351	2.47688	0.563766	4.39346	1.12e-05	0.000242301
LBAL_10059	1188.12	2.47837	0.49125	5.04503	4.53e-07	1.59e-05
LBAL_09641	486.547	2.49079	0.398356	6.25269	4.03e-10	4.22e-08
LBAL_12062	217.34	2.49358	0.596408	4.181	2.9e-05	0.000514442
LBAL_09918	260.136	2.49881	0.509642	4.90307	9.44e-07	2.84e-05
LBAL_04508	1009.21	2.50308	0.430576	5.81333	6.12e-09	4.27e-07
LBAL_03978	142.947	2.51095	0.499393	5.02801	4.96e-07	1.69e-05
LBAL_08826	1273.16	2.5127	0.479042	5.24525	1.56e-07	6.6e-06
LBAL_10368	90.2596	2.52272	0.57259	4.40581	1.05e-05	0.000230064
LBAL_05845	51.8771	2.52359	0.506828	4.97918	6.39e-07	2.07e-05
LBAL_05546	174.378	2.52392	0.629427	4.00987	6.08e-05	0.000924084
LBAL_03002	149.386	2.54293	0.427928	5.94242	2.81e-09	2.32e-07
LBAL_07747	252.402	2.54678	0.435763	5.84441	5.08e-09	3.67e-07
LBAL_01103	78.8616	2.5503	0.61033	4.17856	2.93e-05	0.000518926
LBAL_04597	436.538	2.56225	0.450944	5.68197	1.33e-08	8.16e-07
LBAL_08741	36.376	2.56476	0.58209	4.40612	1.05e-05	0.000230064
LBAL_05960	52.6422	2.57311	0.574347	4.48006	7.46e-06	0.000173489
LBAL_06612	237.596	2.60786	0.542171	4.81003	1.51e-06	4.29e-05
LBAL_06494	4055.43	2.62953	0.491285	5.35236	8.68e-08	4.11e-06
LBAL_02391	215.079	2.67918	0.503762	5.31834	1.05e-07	4.7e-06
LBAL_11542	41.2862	2.69258	0.671409	4.01034	6.06e-05	0.000924084
LBAL_06253	2039.2	2.69543	0.506662	5.31999	1.04e-07	4.7e-06
LBAL_10861	81.3037	2.69754	0.61565	4.38162	1.18e-05	0.000251392
LBAL_03334	614.485	2.69855	0.624671	4.31996	1.56e-05	0.000317257
LBAL_01104	118.059	2.71034	0.59305	4.57017	4.87e-06	0.000121892
LBAL_05544	75.8284	2.71313	0.403	6.73233	1.67e-11	2.6e-09
LBAL_08898	96.7783	2.75268	0.511988	5.37646	7.6e-08	3.77e-06
LBAL_04092	648.881	2.75778	0.420588	6.55697	5.49e-11	7.36e-09
LBAL_03239	485.204	2.75979	0.421167	6.55272	5.65e-11	7.46e-09
LBAL_07421	2944.57	2.7701	0.607592	4.55914	5.14e-06	0.000125899
LBAL_10483	121.368	2.78573	0.569377	4.89259	9.95e-07	2.95e-05
LBAL_05296	57.2755	2.78871	0.51506	5.41434	6.15e-08	3.22e-06
LBAL_09522	694.931	2.79891	0.409173	6.84041	7.9e-12	1.44e-09
LBAL_12823	269.753	2.80723	0.49354	5.68796	1.29e-08	7.94e-07
LBAL_04104	103.79	2.80983	0.540269	5.20081	1.98e-07	8.11e-06
LBAL_06403	612.218	2.82144	0.423029	6.6696	2.56e-11	3.79e-09
LBAL_06026	355.324	2.82201	0.524867	5.37661	7.59e-08	3.77e-06
LBAL_09148	232.965	2.83772	0.389387	7.28767	3.15e-13	9.02e-11
LBAL_00167	64.9542	2.84454	0.611734	4.64996	3.32e-06	8.74e-05
LBAL_03884	336.782	2.85108	0.672931	4.2368	2.27e-05	0.000422847
LBAL_09762	112.256	2.85223	0.431795	6.60551	3.96e-11	5.66e-09
LBAL_04957	282.483	2.8558	0.4011	7.11992	1.08e-12	2.61e-10
LBAL_12317	1931.81	2.87086	0.522107	5.49861	3.83e-08	2.16e-06
LBAL_10828	609.277	2.87758	0.490243	5.86971	4.37e-09	3.26e-07
LBAL_11033	2551.62	2.88522	0.494071	5.83969	5.23e-09	3.74e-07
LBAL_00132	400.04	2.89259	0.348507	8.29997	1.04e-16	8.12e-14
LBAL_10894	329.781	2.92362	0.439169	6.65716	2.79e-11	4.06e-09
LBAL_03370	1274.17	2.93645	0.515764	5.69339	1.25e-08	7.74e-07
LBAL_02013	374.173	2.94147	0.467754	6.28849	3.21e-10	3.57e-08
LBAL_03074	4579.46	2.94217	0.433159	6.79236	1.1e-11	1.82e-09
LBAL_00964	450.179	2.94543	0.515893	5.70939	1.13e-08	7.26e-07
LBAL_03300	121.543	2.97088	0.504387	5.89007	3.86e-09	3.01e-07
LBAL_11147	1845.68	3.00417	0.417227	7.20032	6.01e-13	1.52e-10
LBAL_12444	155.538	3.0093	0.458295	6.56629	5.16e-11	7.14e-09
LBAL_05902	4502.75	3.01342	0.580045	5.19515	2.05e-07	8.2e-06
LBAL_10719	120.43	3.03281	0.48934	6.19775	5.73e-10	5.78e-08
LBAL_04462	112.463	3.03476	0.742405	4.08774	4.36e-05	0.000711807
LBAL_07728	60.3864	3.04715	0.74103	4.11205	3.92e-05	0.000658393
LBAL_07147	291.808	3.05274	0.510036	5.98535	2.16e-09	1.89e-07
LBAL_01591	30.7107	3.05444	0.717446	4.25738	2.07e-05	0.000392583
LBAL_10207	2895.04	3.06198	0.686741	4.45871	8.25e-06	0.000186643
LBAL_05198	742.015	3.0743	0.481998	6.37825	1.79e-10	2.23e-08
LBAL_07755	106.334	3.08752	0.448836	6.87896	6.03e-12	1.18e-09
LBAL_01522	90.1347	3.0925	0.715848	4.32005	1.56e-05	0.000317257
LBAL_09746	574.686	3.10915	0.495551	6.27413	3.52e-10	3.77e-08
LBAL_10998	352.91	3.11719	0.327487	9.51851	1.76e-21	7.54e-18
LBAL_03297	265.452	3.12726	0.415352	7.52917	5.11e-14	1.75e-11
LBAL_10363	192.062	3.15687	0.633444	4.98365	6.24e-07	2.03e-05
LBAL_07154	140.492	3.16271	0.707016	4.47333	7.7e-06	0.000177453
LBAL_12810	119.906	3.18135	0.539651	5.89519	3.74e-09	2.97e-07
LBAL_09337	488.107	3.18232	0.635837	5.00493	5.59e-07	1.85e-05
LBAL_11336	788.832	3.18635	0.461952	6.89759	5.29e-12	1.06e-09
LBAL_01109	455.709	3.20078	0.416384	7.68708	1.51e-14	6.15e-12
LBAL_08986	802.103	3.21123	0.589636	5.44612	5.15e-08	2.78e-06
LBAL_11591	787.253	3.22487	0.453075	7.11774	1.1e-12	2.61e-10
LBAL_07928	356.566	3.22817	0.402484	8.02062	1.05e-15	5.64e-13
LBAL_09695	312.214	3.25184	0.615723	5.28133	1.28e-07	5.56e-06
LBAL_03751	259.356	3.25196	0.43019	7.55936	4.05e-14	1.45e-11
LBAL_11177	346.985	3.25628	0.37711	8.63483	5.88e-18	6.31e-15
LBAL_03018	927.974	3.25691	0.396415	8.21592	2.11e-16	1.51e-13
LBAL_03816	135.542	3.26294	0.649653	5.02258	5.1e-07	1.72e-05
LBAL_07230	925.921	3.28722	0.377474	8.70846	3.08e-18	3.92e-15
LBAL_09578	35.3084	3.29112	0.791546	4.15784	3.21e-05	0.000557921
LBAL_09634	1443	3.30013	0.745294	4.42795	9.51e-06	0.000211982
LBAL_05866	50.9277	3.30337	0.654706	5.04558	4.52e-07	1.59e-05
LBAL_11945	461.148	3.30806	0.672992	4.91545	8.86e-07	2.69e-05
LBAL_08133	1208.34	3.31956	0.454597	7.30219	2.83e-13	8.38e-11
LBAL_04873	144.348	3.32562	0.459831	7.23226	4.75e-13	1.23e-10
LBAL_12668	1439.22	3.3268	0.527012	6.31257	2.74e-10	3.18e-08
LBAL_01773	6793.21	3.32825	0.615274	5.40938	6.32e-08	3.29e-06
LBAL_02132	158.143	3.32888	0.534547	6.22748	4.74e-10	4.84e-08
LBAL_08625	4451.79	3.34741	0.64327	5.20374	1.95e-07	8.02e-06
LBAL_06061	20.4654	3.35069	0.836142	4.00732	6.14e-05	0.000932497
LBAL_04466	1673.91	3.36131	0.594611	5.65295	1.58e-08	9.53e-07
LBAL_03634	1352.62	3.36731	0.669473	5.0298	4.91e-07	1.68e-05
LBAL_00921	637.414	3.38432	0.838123	4.03797	5.39e-05	0.000844046
LBAL_04750	499.373	3.39432	0.501695	6.76571	1.33e-11	2.11e-09
LBAL_02782	348.997	3.39692	0.820517	4.13997	3.47e-05	0.000594798
LBAL_00384	124.605	3.43963	0.717278	4.79539	1.62e-06	4.57e-05
LBAL_09044	95.6989	3.46411	0.589295	5.8784	4.14e-09	3.14e-07
LBAL_01769	4499.33	3.50355	0.719956	4.86633	1.14e-06	3.34e-05
LBAL_07763	2069.79	3.51873	0.558557	6.29967	2.98e-10	3.37e-08
LBAL_01538	463.203	3.52589	0.553128	6.37445	1.84e-10	2.25e-08
LBAL_06158	85.6313	3.53817	0.704328	5.02346	5.07e-07	1.71e-05
LBAL_12808	380.772	3.55629	0.513989	6.91901	4.55e-12	9.52e-10
LBAL_09647	399.383	3.64542	0.655553	5.56084	2.68e-08	1.57e-06
LBAL_04189	52.9992	3.66352	0.705033	5.19623	2.03e-07	8.19e-06
LBAL_05284	87.0633	3.67201	0.541054	6.78677	1.15e-11	1.86e-09
LBAL_07575	995.6	3.68645	0.549819	6.70485	2.02e-11	3.09e-09
LBAL_03454	12570.8	3.68693	0.883117	4.17491	2.98e-05	0.000522996
LBAL_01488	53.1821	3.69047	0.761945	4.84349	1.28e-06	3.71e-05
LBAL_00983	131.391	3.71263	0.701086	5.29553	1.19e-07	5.27e-06
LBAL_11734	144.433	3.75496	0.901114	4.16702	3.09e-05	0.000539225
LBAL_10742	215.186	3.76035	0.585877	6.41833	1.38e-10	1.76e-08
LBAL_07702	124.834	3.80497	0.929685	4.09275	4.26e-05	0.000703301
LBAL_04114	16.4676	3.81686	0.870353	4.38541	1.16e-05	0.000247669
LBAL_00341	38.5495	3.81773	0.715828	5.3333	9.64e-08	4.45e-06
LBAL_09825	909.636	3.82645	0.493989	7.74603	9.48e-15	4.07e-12
LBAL_10614	25.2456	3.83785	0.850844	4.51063	6.46e-06	0.000154888
LBAL_08678	309.781	3.89549	0.464985	8.37768	5.4e-17	4.63e-14
LBAL_03163	107.185	3.93627	0.718115	5.48139	4.22e-08	2.35e-06
LBAL_06245	270.128	3.94485	0.650747	6.06203	1.34e-09	1.25e-07
LBAL_02562	149.506	3.95231	0.79472	4.97322	6.59e-07	2.12e-05
LBAL_11585	235.484	3.95316	0.862402	4.58389	4.56e-06	0.000115161
LBAL_00576	821.893	3.97404	0.860711	4.61716	3.89e-06	0.00010083
LBAL_05456	22.7151	3.97863	0.809063	4.91758	8.76e-07	2.68e-05
LBAL_06564	1325.45	4.02968	0.701167	5.74711	9.08e-09	5.95e-07
LBAL_09017	51.6033	4.11025	0.740367	5.55163	2.83e-08	1.64e-06
LBAL_00474	975.813	4.11775	0.558612	7.3714	1.69e-13	5.37e-11
LBAL_05398	22.2074	4.13521	0.955912	4.32593	1.52e-05	0.000311209
LBAL_03614	180.563	4.1441	0.863233	4.80067	1.58e-06	4.46e-05
LBAL_12460	136.294	4.15298	0.841656	4.9343	8.04e-07	2.5e-05
LBAL_12494	4323.19	4.16355	0.777186	5.35721	8.45e-08	4.07e-06
LBAL_00121	66.0622	4.19268	0.731823	5.72909	1.01e-08	6.56e-07
LBAL_01922	27.5078	4.22388	1.05111	4.01849	5.86e-05	0.000903765
LBAL_03829	8721.33	4.23209	0.854617	4.95204	7.34e-07	2.33e-05
LBAL_02039	109.12	4.2438	0.732701	5.79199	6.96e-09	4.77e-07
LBAL_09576	92.2219	4.31046	0.632223	6.81795	9.24e-12	1.62e-09
LBAL_01201	243.74	4.35194	0.509172	8.54709	1.26e-17	1.2e-14
LBAL_04239	444.17	4.36773	0.654663	6.67172	2.53e-11	3.79e-09
LBAL_04241	8529.79	4.40455	0.605663	7.27228	3.53e-13	9.7e-11
LBAL_12473	4274.26	4.53096	1.05038	4.31365	1.61e-05	0.000325677
LBAL_00877	4105.28	4.56238	0.862924	5.28712	1.24e-07	5.45e-06
LBAL_10376	3491.91	4.61774	0.935657	4.93529	8e-07	2.5e-05
LBAL_00652	54.2231	4.69559	1.12437	4.17621	2.96e-05	0.000522158
LBAL_09416	294.535	4.7352	0.689875	6.86385	6.7e-12	1.25e-09
LBAL_04741	4600.63	4.74627	0.783233	6.05984	1.36e-09	1.26e-07
LBAL_03307	742.008	4.77104	0.810914	5.88353	4.02e-09	3.08e-07
LBAL_08603	50.1882	4.81994	1.17835	4.09039	4.31e-05	0.000706397
LBAL_00319	18.4708	4.82094	0.932644	5.16911	2.35e-07	9.26e-06
LBAL_02871	802.748	4.83866	0.550014	8.79734	1.4e-18	2.4e-15
LBAL_04328	11.0864	4.85823	1.09946	4.41874	9.93e-06	0.000220078
LBAL_00876	7785.21	4.87819	0.909979	5.36077	8.29e-08	4.04e-06
LBAL_10062	1344.57	4.87901	0.620116	7.8679	3.61e-15	1.63e-12
LBAL_03818	47.8333	4.9407	1.22387	4.03695	5.42e-05	0.000846207
LBAL_06085	200.932	5.00853	0.625077	8.01267	1.12e-15	5.66e-13
LBAL_09313	109.978	5.06057	1.09841	4.60716	4.08e-06	0.000104852
LBAL_00651	3465.67	5.19421	0.887552	5.85229	4.85e-09	3.56e-07
LBAL_00591	586.674	5.20545	0.876369	5.93979	2.85e-09	2.33e-07
LBAL_06790	1177.52	5.23939	0.601941	8.70415	3.2e-18	3.92e-15
LBAL_02479	18.9404	5.25621	1.25618	4.18429	2.86e-05	0.000509153
LBAL_00412	26.9383	5.43582	1.29	4.21382	2.51e-05	0.00045713
LBAL_10125	133.784	5.4572	0.801394	6.80963	9.78e-12	1.68e-09
LBAL_05049	182.212	5.4769	1.01378	5.40247	6.57e-08	3.36e-06
LBAL_12506	4325.95	5.51086	0.678694	8.11981	4.67e-16	2.67e-13
LBAL_11219	1652.1	5.53657	0.959706	5.76902	7.97e-09	5.34e-07
LBAL_09398	7510.8	5.55448	0.764119	7.26913	3.62e-13	9.7e-11
LBAL_02346	1434.05	5.68069	0.971706	5.8461	5.03e-09	3.66e-07
LBAL_08058	27.0972	5.72416	1.42739	4.01023	6.07e-05	0.000924084
LBAL_08499	18.6476	5.74681	1.11061	5.17446	2.29e-07	9.04e-06
LBAL_06177	3844.41	5.84154	1.28023	4.56289	5.05e-06	0.000125103
LBAL_10458	144.596	5.88453	1.38911	4.2362	2.27e-05	0.000423062
LBAL_05347	60.8015	5.88621	1.34606	4.37292	1.23e-05	0.000260337
LBAL_07378	517.615	6.05138	1.14423	5.28861	1.23e-07	5.45e-06
LBAL_08599	13685.6	6.25211	1.04328	5.99272	2.06e-09	1.83e-07
LBAL_03685	691.272	6.57836	0.867856	7.58001	3.46e-14	1.29e-11
LBAL_09567	314.206	6.59071	1.15606	5.70101	1.19e-08	7.46e-07
LBAL_08922	437.035	6.69017	1.15636	5.78556	7.23e-09	4.92e-07
LBAL_10024	145.723	6.70638	1.39255	4.8159	1.47e-06	4.19e-05
LBAL_04742	1815.27	6.78827	0.624918	10.8626	1.74e-27	1.49e-23
LBAL_03195	1456.16	6.9808	0.784763	8.89543	5.82e-19	1.47e-15
LBAL_11864	46.6709	7.08403	1.02593	6.90497	5.02e-12	1.03e-09
LBAL_02002	206.104	7.30815	1.11203	6.57191	4.97e-11	6.99e-09
LBAL_09390	54.9639	7.3132	1.62512	4.5001	6.79e-06	0.000160523
LBAL_08078	7475.75	7.3406	0.996502	7.36637	1.75e-13	5.37e-11
LBAL_08302	108.558	7.55287	1.4563	5.18633	2.14e-07	8.56e-06
LBAL_06099	223.216	7.56811	1.49358	5.06711	4.04e-07	1.48e-05
LBAL_02120	361.336	7.72536	1.43068	5.39978	6.67e-08	3.37e-06
LBAL_06169	11.3607	7.785	1.93561	4.02199	5.77e-05	0.000892042
LBAL_11799	26.9718	7.84502	1.68859	4.64589	3.39e-06	8.88e-05
LBAL_00809	147.659	8.18117	1.51465	5.40138	6.61e-08	3.36e-06
LBAL_08124	12.1325	8.22954	1.93474	4.25356	2.1e-05	0.000397579
LBAL_05136	903.294	8.31733	1.34942	6.16365	7.11e-10	7.09e-08
LBAL_04906	342.176	8.36113	1.57722	5.30118	1.15e-07	5.14e-06
LBAL_06423	20.6153	8.52242	2.02267	4.21345	2.52e-05	0.00045713
LBAL_06121	44.879	8.77854	1.61958	5.42026	5.95e-08	3.13e-06
LBAL_01245	119.283	9.3668	1.90456	4.91808	8.74e-07	2.68e-05
LBAL_04031	10.3138	9.8047	2.27967	4.30094	1.7e-05	0.000338537
LBAL_06986	19.6089	10.1458	2.25045	4.50834	6.53e-06	0.000155703
LBAL_03414	1305.28	10.2096	1.15007	8.87738	6.85e-19	1.47e-15
LBAL_00747	90.5801	10.3938	1.66714	6.23454	4.53e-10	4.68e-08
LBAL_08923	245.528	10.9082	2.14165	5.09337	3.52e-07	1.33e-05
LBAL_12261	248.334	11.7784	2.87222	4.10081	4.12e-05	0.000684498
LBAL_06898	740.663	12.0043	2.55838	4.69214	2.7e-06	7.2e-05
LBAL_03115	31.881	12.0166	1.87571	6.40642	1.49e-10	1.88e-08
LBAL_06985	263.845	12.8896	2.56573	5.02374	5.07e-07	1.71e-05
LBAL_02108	27467.7	14.4917	3.56415	4.06597	4.78e-05	0.000765152
LBAL_06610	1358.62	14.5082	3.62829	3.99863	6.37e-05	0.000963986
LBAL_08680	123.132	14.5439	3.09227	4.70331	2.56e-06	6.88e-05

## Sheet: WvsQSol_brain
GeneID	baseMean	log2FoldChange	lfcSE	stat	pvalue	padj
LBAL_02909	764.723	2.7792	0.224458	12.3818	3.28e-35	3.51e-31
LBAL_10596	457.396	-2.58478	0.21593	-11.9705	5.07e-33	2.72e-29
LBAL_09446	2413.51	2.17931	0.184836	11.7905	4.37e-32	1.56e-28
LBAL_11453	816.197	-4.19094	0.360703	-11.6188	3.31e-31	7.08e-28
LBAL_03831	1322.94	1.74948	0.150345	11.6364	2.69e-31	7.08e-28
LBAL_08741	1128.68	2.36602	0.20432	11.58	5.2e-31	9.28e-28
LBAL_04066	325.93	-2.06269	0.179024	-11.5219	1.02e-30	1.5e-27
LBAL_04269	1343.12	1.67386	0.145378	11.5139	1.12e-30	1.5e-27
LBAL_10600	3112.4	-2.74051	0.240179	-11.4103	3.72e-30	4.42e-27
LBAL_03740	3123.19	1.5806	0.140698	11.234	2.78e-29	2.97e-26
LBAL_02442	209.401	-3.54659	0.320078	-11.0804	1.56e-28	1.52e-25
LBAL_08336	344.09	2.4652	0.22265	11.0721	1.71e-28	1.53e-25
LBAL_00964	445.734	1.86528	0.170368	10.9486	6.75e-28	5.56e-25
LBAL_11957	649.742	2.35747	0.216239	10.9022	1.13e-27	8.6e-25
LBAL_04882	1622.32	2.28856	0.210484	10.8728	1.55e-27	1.11e-24
LBAL_03296	2096.43	1.98975	0.18365	10.8345	2.36e-27	1.58e-24
LBAL_02445	99.7425	-3.48426	0.322775	-10.7947	3.65e-27	2.3e-24
LBAL_04883	3148.16	1.5053	0.140116	10.7432	6.38e-27	3.79e-24
LBAL_09148	818.998	1.53977	0.146134	10.5367	5.85e-26	3.3e-23
LBAL_09576	544.389	2.56784	0.244168	10.5167	7.24e-26	3.87e-23
LBAL_00474	1024.12	2.28946	0.220054	10.4041	2.38e-25	1.21e-22
LBAL_11956	561.321	2.39464	0.230664	10.3815	3.01e-25	1.46e-22
LBAL_05380	435.283	1.79499	0.173381	10.3529	4.06e-25	1.89e-22
LBAL_07388	406.682	1.77289	0.171585	10.3324	5.03e-25	2.24e-22
LBAL_06156	2182.07	2.03979	0.198117	10.2959	7.35e-25	3.15e-22
LBAL_10597	283.671	-2.27932	0.22147	-10.2918	7.68e-25	3.16e-22
LBAL_08120	1027.08	-3.249	0.316974	-10.25	1.18e-24	4.69e-22
LBAL_01066	1039.83	1.60041	0.156403	10.2326	1.42e-24	5.42e-22
LBAL_01537	740.848	0.958339	0.0937315	10.2243	1.54e-24	5.7e-22
LBAL_06132	669.066	-2.06999	0.202832	-10.2055	1.87e-24	6.69e-22
LBAL_09082	254.896	-2.71258	0.26876	-10.0929	5.94e-24	1.99e-21
LBAL_07033	3128.45	1.24585	0.123411	10.0951	5.81e-24	1.99e-21
LBAL_09398	5125.28	1.47404	0.146232	10.0802	6.76e-24	2.19e-21
LBAL_01939	2098.76	1.9129	0.189892	10.0736	7.23e-24	2.27e-21
LBAL_03080	576.059	1.55655	0.155429	10.0145	1.32e-23	4.02e-21
LBAL_05930	992.211	1.96926	0.197193	9.9865	1.75e-23	5.19e-21
LBAL_02253	1871.37	1.2452	0.124746	9.98193	1.83e-23	5.29e-21
LBAL_01142	687.878	1.70712	0.172122	9.91807	3.47e-23	9.78e-21
LBAL_01031	230.323	-1.71526	0.173563	-9.88267	4.95e-23	1.36e-20
LBAL_02156	2321.42	1.30267	0.132113	9.86029	6.19e-23	1.66e-20
LBAL_06245	260.792	2.33752	0.237194	9.85487	6.53e-23	1.7e-20
LBAL_09814	733.209	-1.65182	0.167672	-9.85151	6.75e-23	1.72e-20
LBAL_10113	596.324	1.25404	0.127742	9.817	9.51e-23	2.37e-20
LBAL_05867	4462.7	1.54705	0.157674	9.81174	1e-22	2.44e-20
LBAL_07858	14469.4	1.48462	0.151874	9.77535	1.44e-22	3.42e-20
LBAL_11096	1478.45	-1.99092	0.204268	-9.7466	1.91e-22	4.34e-20
LBAL_12444	1017.87	1.47359	0.151159	9.74864	1.87e-22	4.34e-20
LBAL_00477	2592.19	1.56755	0.161718	9.6931	3.23e-22	7.19e-20
LBAL_02573	1399.32	-1.16994	0.120758	-9.68834	3.38e-22	7.38e-20
LBAL_11506	628.568	2.32446	0.240615	9.66049	4.44e-22	9.5e-20
LBAL_04559	832.122	1.98963	0.206702	9.62561	6.23e-22	1.31e-19
LBAL_03830	453.986	1.65479	0.172582	9.58843	8.94e-22	1.84e-19
LBAL_07477	882.07	1.77608	0.187045	9.49546	2.19e-21	4.43e-19
LBAL_09445	592.658	1.36097	0.143364	9.49307	2.24e-21	4.45e-19
LBAL_07039	3956.01	-0.961808	0.101432	-9.48229	2.49e-21	4.84e-19
LBAL_10849	2073.7	1.77218	0.187569	9.44817	3.45e-21	6.59e-19
LBAL_11862	2037.49	1.60527	0.170309	9.42565	4.27e-21	8.03e-19
LBAL_02498	856.471	-1.61057	0.171069	-9.41474	4.74e-21	8.75e-19
LBAL_05042	287.796	-2.06171	0.219589	-9.38895	6.06e-21	1.1e-18
LBAL_07231	560.108	-2.58664	0.275667	-9.38322	6.4e-21	1.14e-18
LBAL_10062	670.955	2.58848	0.277591	9.32481	1.11e-20	1.95e-18
LBAL_04062	149.161	-2.06715	0.222576	-9.28736	1.58e-20	2.73e-18
LBAL_03370	794.06	1.54266	0.166318	9.27536	1.77e-20	3.01e-18
LBAL_07575	1124.15	1.72441	0.186076	9.26721	1.91e-20	3.2e-18
LBAL_01493	2554.37	-0.813905	0.0886233	-9.18388	4.16e-20	6.85e-18
LBAL_11526	1531.33	1.46106	0.159518	9.15925	5.23e-20	8.47e-18
LBAL_10194	754.238	1.82061	0.199561	9.12309	7.3e-20	1.17e-17
LBAL_04657	571.877	-1.57169	0.172504	-9.11105	8.16e-20	1.28e-17
LBAL_00769	613.068	1.19466	0.131311	9.09793	9.21e-20	1.43e-17
LBAL_05180	2489.37	1.19809	0.131735	9.09466	9.49e-20	1.45e-17
LBAL_03966	333.167	-1.47356	0.162079	-9.09158	9.76e-20	1.47e-17
LBAL_06212	2555.19	-0.919995	0.101553	-9.05929	1.31e-19	1.95e-17
LBAL_02109	617.117	1.91226	0.211117	9.05781	1.33e-19	1.95e-17
LBAL_02314	2123.43	-1.79861	0.198937	-9.04112	1.55e-19	2.24e-17
LBAL_11902	4921.25	-0.931403	0.103058	-9.03766	1.6e-19	2.28e-17
LBAL_11059	6682.16	1.15429	0.128	9.01784	1.92e-19	2.7e-17
LBAL_11198	416.332	1.60224	0.178533	8.9745	2.85e-19	3.96e-17
LBAL_09407	570.768	-2.43022	0.270925	-8.9701	2.96e-19	4.07e-17
LBAL_08663	586.395	1.45379	0.162817	8.92901	4.3e-19	5.82e-17
LBAL_00781	445.033	1.38059	0.154782	8.91958	4.68e-19	6.26e-17
LBAL_04292	352.617	1.68974	0.189863	8.89975	5.6e-19	7.4e-17
LBAL_08121	127.913	-2.6699	0.302448	-8.82762	1.07e-18	1.4e-16
LBAL_04330	250.077	-1.89682	0.214959	-8.82407	1.1e-18	1.42e-16
LBAL_10157	547.106	1.1224	0.127255	8.82014	1.14e-18	1.46e-16
LBAL_08656	137.449	-1.90742	0.217694	-8.76192	1.92e-18	2.42e-16
LBAL_04123	249.208	1.64371	0.189592	8.66972	4.33e-18	5.39e-16
LBAL_11000	710.26	0.88999	0.102685	8.66717	4.43e-18	5.45e-16
LBAL_04571	4469.84	-1.27947	0.147725	-8.66114	4.67e-18	5.68e-16
LBAL_11605	694.477	1.07038	0.123648	8.65669	4.86e-18	5.84e-16
LBAL_08027	593.485	-1.35603	0.158203	-8.57147	1.02e-17	1.22e-15
LBAL_12671	357.297	1.44222	0.169568	8.50525	1.81e-17	2.13e-15
LBAL_03049	396.573	1.90873	0.224539	8.50064	1.89e-17	2.19e-15
LBAL_12838	320.909	-2.12473	0.250515	-8.48145	2.22e-17	2.56e-15
LBAL_06345	549.396	0.894048	0.105653	8.46213	2.63e-17	2.98e-15
LBAL_03551	6456.57	1.35827	0.160526	8.4614	2.64e-17	2.98e-15
LBAL_03892	9008.63	-3.10409	0.366991	-8.45823	2.71e-17	3e-15
LBAL_08902	234.993	1.20325	0.142243	8.45914	2.69e-17	3e-15
LBAL_01763	195.502	-1.34168	0.15906	-8.43505	3.31e-17	3.62e-15
LBAL_02575	2271.15	0.905646	0.107933	8.39078	4.83e-17	5.22e-15
LBAL_05021	592.716	-1.85901	0.221618	-8.38835	4.93e-17	5.28e-15
LBAL_10882	1031.44	0.807909	0.0967336	8.35189	6.72e-17	7.12e-15
LBAL_04811	573.578	1.69154	0.203481	8.31302	9.33e-17	9.79e-15
LBAL_10031	631.762	-1.27024	0.152872	-8.30919	9.64e-17	1e-14
LBAL_09802	7374.05	1.70134	0.205567	8.27632	1.27e-16	1.31e-14
LBAL_07753	287.912	1.57914	0.191097	8.26356	1.41e-16	1.44e-14
LBAL_09437	232.541	1.43841	0.174185	8.25794	1.48e-16	1.5e-14
LBAL_11164	733.989	1.91547	0.232535	8.23731	1.76e-16	1.76e-14
LBAL_03639	185.279	-1.24094	0.150971	-8.21972	2.04e-16	2e-14
LBAL_03342	128.94	1.42726	0.173635	8.21987	2.04e-16	2e-14
LBAL_07809	1720.6	1.29026	0.157009	8.21773	2.07e-16	2.02e-14
LBAL_11194	677.835	1.45139	0.177703	8.16751	3.15e-16	3.04e-14
LBAL_01262	524.351	0.962608	0.118079	8.15224	3.57e-16	3.41e-14
LBAL_04597	1402.7	0.883544	0.108545	8.13988	3.96e-16	3.75e-14
LBAL_10110	639.793	-1.87213	0.230274	-8.13002	4.29e-16	4.03e-14
LBAL_11794	2015.02	1.44151	0.177705	8.11181	4.99e-16	4.64e-14
LBAL_08960	795.735	1.27729	0.157793	8.09476	5.74e-16	5.29e-14
LBAL_02207	1654.23	1.00355	0.124258	8.07632	6.68e-16	6.11e-14
LBAL_01468	1625.43	1.07368	0.133082	8.06784	7.16e-16	6.49e-14
LBAL_11033	1464.29	1.85328	0.230223	8.04994	8.28e-16	7.45e-14
LBAL_03634	507.981	1.82059	0.226429	8.04047	8.95e-16	7.98e-14
LBAL_03074	3145.68	1.30021	0.162307	8.01077	1.14e-15	1.01e-13
LBAL_12246	494.516	0.994318	0.124277	8.00084	1.24e-15	1.08e-13
LBAL_03372	329.324	1.70363	0.213316	7.98641	1.39e-15	1.21e-13
LBAL_08032	3482.5	-1.55942	0.195574	-7.97357	1.54e-15	1.33e-13
LBAL_05542	1429.51	0.999576	0.125491	7.96533	1.65e-15	1.41e-13
LBAL_08485	49.7382	-4.31604	0.543687	-7.93846	2.05e-15	1.74e-13
LBAL_09175	786.812	-1.85099	0.233243	-7.9359	2.09e-15	1.76e-13
LBAL_04692	406.388	1.24996	0.157609	7.93075	2.18e-15	1.82e-13
LBAL_08986	401.25	1.60881	0.202938	7.92759	2.23e-15	1.85e-13
LBAL_11069	1355.2	1.61141	0.203818	7.90611	2.66e-15	2.19e-13
LBAL_02283	3395.4	-1.46685	0.186201	-7.87781	3.33e-15	2.72e-13
LBAL_07230	708.815	2.13178	0.272128	7.83373	4.74e-15	3.84e-13
LBAL_04092	604.049	2.27309	0.290502	7.82471	5.09e-15	4.09e-13
LBAL_08852	132.452	-2.27099	0.290982	-7.80455	5.97e-15	4.76e-13
LBAL_01208	3717.47	-1.07692	0.137997	-7.80395	6e-15	4.76e-13
LBAL_08307	710.895	1.13605	0.14584	7.78968	6.72e-15	5.29e-13
LBAL_07657	999.915	-1.10851	0.142476	-7.78038	7.23e-15	5.65e-13
LBAL_09971	363.177	-0.947745	0.122099	-7.7621	8.35e-15	6.48e-13
LBAL_10370	406.05	1.0881	0.140202	7.76096	8.43e-15	6.49e-13
LBAL_01773	1421.57	2.84126	0.366225	7.75823	8.61e-15	6.58e-13
LBAL_06234	1756.67	0.856415	0.1105	7.75038	9.16e-15	6.95e-13
LBAL_08377	1542.21	1.32356	0.170935	7.74306	9.7e-15	7.31e-13
LBAL_00467	914.699	1.22	0.158178	7.71283	1.23e-14	9.21e-13
LBAL_08054	246.733	-1.02454	0.133062	-7.69975	1.36e-14	1.01e-12
LBAL_10112	934.491	1.01478	0.13191	7.69292	1.44e-14	1.06e-12
LBAL_07928	479.534	1.31634	0.172028	7.65189	1.98e-14	1.45e-12
LBAL_00914	2884.79	-0.936696	0.122516	-7.64549	2.08e-14	1.52e-12
LBAL_01034	121.671	2.22951	0.293096	7.60677	2.81e-14	2.03e-12
LBAL_03942	2439.82	-3.44481	0.453091	-7.60291	2.9e-14	2.08e-12
LBAL_01853	342.797	-1.96013	0.25802	-7.59682	3.04e-14	2.17e-12
LBAL_03688	250.957	-1.22081	0.160778	-7.59317	3.12e-14	2.21e-12
LBAL_03447	1420.39	1.40537	0.185296	7.58445	3.34e-14	2.35e-12
LBAL_03380	335.656	1.39374	0.183819	7.58211	3.4e-14	2.38e-12
LBAL_09693	331.395	0.96479	0.127375	7.57442	3.61e-14	2.51e-12
LBAL_07529	898.263	0.86385	0.114078	7.57244	3.66e-14	2.53e-12
LBAL_10672	551.436	0.892831	0.117984	7.56742	3.81e-14	2.61e-12
LBAL_11717	360.845	1.05238	0.139359	7.55156	4.3e-14	2.93e-12
LBAL_07277	3278.97	1.28384	0.170249	7.54094	4.67e-14	3.16e-12
LBAL_06139	445.012	-1.60013	0.213093	-7.50908	5.95e-14	4.01e-12
LBAL_00874	281.855	1.44012	0.192106	7.49647	6.56e-14	4.39e-12
LBAL_04063	228.89	-1.42598	0.190255	-7.49512	6.62e-14	4.4e-12
LBAL_07061	381.649	0.841112	0.112324	7.48829	6.98e-14	4.61e-12
LBAL_10109	130.857	-1.98625	0.26534	-7.48569	7.12e-14	4.67e-12
LBAL_05087	674.732	1.01719	0.136199	7.46841	8.12e-14	5.3e-12
LBAL_06282	401.244	-0.842817	0.112935	-7.46288	8.47e-14	5.49e-12
LBAL_03391	552.732	1.54524	0.207661	7.4412	9.98e-14	6.43e-12
LBAL_03922	28089.5	-2.96331	0.398795	-7.43065	1.08e-13	6.93e-12
LBAL_09825	728.166	1.55668	0.209898	7.41636	1.2e-13	7.67e-12
LBAL_06623	2712.65	-0.877712	0.118392	-7.41362	1.23e-13	7.77e-12
LBAL_01904	1318.77	1.03431	0.139524	7.4131	1.23e-13	7.77e-12
LBAL_09254	563.668	-0.845308	0.114242	-7.3993	1.37e-13	8.57e-12
LBAL_11560	1524	-0.818513	0.110691	-7.39455	1.42e-13	8.73e-12
LBAL_08066	1072.44	0.915659	0.123828	7.39461	1.42e-13	8.73e-12
LBAL_04146	247.16	1.68342	0.227625	7.39557	1.41e-13	8.73e-12
LBAL_11197	217.117	-1.90615	0.257812	-7.39359	1.43e-13	8.74e-12
LBAL_08841	2129.47	0.866603	0.117333	7.38587	1.51e-13	9.21e-12
LBAL_11171	410.035	-1.23081	0.166746	-7.38139	1.57e-13	9.47e-12
LBAL_10698	1057.45	-0.770577	0.104479	-7.37539	1.64e-13	9.85e-12
LBAL_05556	1559.89	-1.1291	0.153126	-7.37367	1.66e-13	9.92e-12
LBAL_03934	92.4558	1.93054	0.261838	7.37303	1.67e-13	9.92e-12
LBAL_02251	1392.98	0.928017	0.126317	7.34674	2.03e-13	1.2e-11
LBAL_09709	14403.8	1.26536	0.172375	7.34075	2.12e-13	1.25e-11
LBAL_03018	670.534	2.18713	0.298283	7.33241	2.26e-13	1.32e-11
LBAL_05040	818.375	-0.721493	0.0985995	-7.31741	2.53e-13	1.47e-11
LBAL_04334	550.438	-1.40582	0.192668	-7.29662	2.95e-13	1.71e-11
LBAL_00247	203.143	-1.63933	0.225182	-7.28002	3.34e-13	1.91e-11
LBAL_08290	228.478	-1.2325	0.169275	-7.28104	3.31e-13	1.91e-11
LBAL_05902	3255.29	1.10348	0.151614	7.27823	3.38e-13	1.93e-11
LBAL_03609	425.715	-1.45591	0.200253	-7.27032	3.59e-13	2.03e-11
LBAL_12368	789.688	0.970404	0.133489	7.26954	3.61e-13	2.03e-11
LBAL_01854	586.539	-2.16173	0.29787	-7.25728	3.95e-13	2.21e-11
LBAL_08189	703.023	0.74519	0.102826	7.24711	4.26e-13	2.37e-11
LBAL_03367	367.83	-1.01854	0.140849	-7.23144	4.78e-13	2.65e-11
LBAL_06403	620.597	1.41894	0.196533	7.21983	5.21e-13	2.87e-11
LBAL_08019	399.487	-0.942244	0.130674	-7.21063	5.57e-13	3.06e-11
LBAL_02142	2879.79	-1.27077	0.176272	-7.20913	5.63e-13	3.07e-11
LBAL_04246	65.1264	2.85517	0.3961	7.20821	5.67e-13	3.08e-11
LBAL_03664	488.149	-1.11442	0.154627	-7.20716	5.71e-13	3.09e-11
LBAL_04562	803.182	1.10675	0.153847	7.19381	6.3e-13	3.39e-11
LBAL_00408	655.992	-1.12741	0.15677	-7.19148	6.41e-13	3.41e-11
LBAL_06515	461.696	1.16234	0.16161	7.19221	6.38e-13	3.41e-11
LBAL_04084	435.63	1.06318	0.148102	7.17866	7.04e-13	3.73e-11
LBAL_07516	540.384	-0.848403	0.118239	-7.17533	7.21e-13	3.8e-11
LBAL_06204	885.57	1.093	0.152478	7.16823	7.6e-13	3.99e-11
LBAL_06189	447.313	1.63562	0.228248	7.16599	7.72e-13	4.03e-11
LBAL_12631	556.533	0.914812	0.127697	7.16391	7.84e-13	4.07e-11
LBAL_01506	755.929	0.744137	0.104014	7.15419	8.42e-13	4.33e-11
LBAL_07506	3401.33	1.10503	0.154446	7.1548	8.38e-13	4.33e-11
LBAL_01236	434.551	1.4115	0.197326	7.15314	8.48e-13	4.34e-11
LBAL_03374	497.63	-1.40836	0.196964	-7.15035	8.66e-13	4.41e-11
LBAL_06221	223.756	-1.76328	0.247027	-7.13801	9.47e-13	4.8e-11
LBAL_11479	498.505	0.9351	0.131071	7.13432	9.73e-13	4.91e-11
LBAL_09912	327.19	1.46834	0.205886	7.13179	9.91e-13	4.98e-11
LBAL_06596	770.105	1.12163	0.157632	7.1155	1.12e-12	5.58e-11
LBAL_07701	773.503	-1.23297	0.173641	-7.10071	1.24e-12	6.18e-11
LBAL_02725	420.412	1.14701	0.161685	7.09411	1.3e-12	6.45e-11
LBAL_10786	1241.06	-1.14275	0.161446	-7.07825	1.46e-12	7.2e-11
LBAL_11336	969.694	1.97256	0.279037	7.06916	1.56e-12	7.65e-11
LBAL_05712	770.767	-0.968054	0.137032	-7.06444	1.61e-12	7.88e-11
LBAL_07367	420.329	-0.906814	0.128479	-7.05807	1.69e-12	8.21e-11
LBAL_02748	125.589	-3.00862	0.42677	-7.04973	1.79e-12	8.68e-11
LBAL_09230	398.732	-1.72363	0.244595	-7.04687	1.83e-12	8.82e-11
LBAL_11219	207.337	4.1028	0.583709	7.02885	2.08e-12	9.99e-11
LBAL_12219	1002.41	1.22506	0.174317	7.02775	2.1e-12	1e-10
LBAL_12083	736.908	-1.31321	0.186893	-7.0265	2.12e-12	1.01e-10
LBAL_02233	416.079	0.914417	0.130394	7.01272	2.34e-12	1.11e-10
LBAL_02784	810.867	0.893642	0.127489	7.00958	2.39e-12	1.13e-10
LBAL_10222	214.72	-1.64759	0.235682	-6.99075	2.73e-12	1.28e-10
LBAL_06409	418.76	0.934965	0.133828	6.98634	2.82e-12	1.31e-10
LBAL_10210	109.075	1.66529	0.238358	6.98652	2.82e-12	1.31e-10
LBAL_06089	871.254	0.939126	0.134469	6.98397	2.87e-12	1.33e-10
LBAL_04623	484.657	1.66012	0.238567	6.95872	3.43e-12	1.58e-10
LBAL_05153	1297.39	0.922075	0.132643	6.95154	3.61e-12	1.66e-10
LBAL_12075	1150.72	0.755586	0.108756	6.94754	3.72e-12	1.69e-10
LBAL_03195	1587.68	1.43085	0.205918	6.94866	3.69e-12	1.69e-10
LBAL_08820	76.8608	-2.42819	0.349639	-6.94486	3.79e-12	1.72e-10
LBAL_04982	202.768	1.16437	0.167737	6.94163	3.88e-12	1.75e-10
LBAL_01472	210.594	-1.2334	0.177748	-6.93907	3.95e-12	1.77e-10
LBAL_00683	1325.21	1.00192	0.144622	6.92789	4.27e-12	1.91e-10
LBAL_01538	702.147	2.03124	0.293377	6.92365	4.4e-12	1.96e-10
LBAL_06385	2334.28	-0.81062	0.117234	-6.91455	4.69e-12	2.08e-10
LBAL_02479	172.096	1.67218	0.241868	6.91362	4.72e-12	2.09e-10
LBAL_09746	427.17	1.97105	0.285126	6.91292	4.75e-12	2.09e-10
LBAL_01109	343.971	2.08806	0.303252	6.88557	5.76e-12	2.52e-10
LBAL_04494	843.827	1.16944	0.169916	6.88245	5.88e-12	2.57e-10
LBAL_05910	180.845	1.10294	0.160506	6.87165	6.35e-12	2.76e-10
LBAL_03304	655.185	0.750411	0.109222	6.87051	6.4e-12	2.77e-10
LBAL_03816	1606.24	2.25408	0.328418	6.86346	6.72e-12	2.9e-10
LBAL_00137	2967.79	-1.29375	0.188898	-6.84892	7.44e-12	3.2e-10
LBAL_03002	159.955	-1.32049	0.19303	-6.84085	7.87e-12	3.36e-10
LBAL_11497	221.083	1.3968	0.204165	6.8415	7.84e-12	3.36e-10
LBAL_07059	244.238	1.11229	0.162785	6.83286	8.32e-12	3.54e-10
LBAL_06196	1480.95	-0.937846	0.137733	-6.80916	9.82e-12	4.15e-10
LBAL_00776	873.872	1.18525	0.174269	6.80123	1.04e-11	4.37e-10
LBAL_08265	405.936	-0.878947	0.129335	-6.79587	1.08e-11	4.52e-10
LBAL_08048	84.707	-1.75941	0.25927	-6.78602	1.15e-11	4.8e-10
LBAL_06790	355.2	4.29788	0.633308	6.7864	1.15e-11	4.8e-10
LBAL_07559	356.158	-1.19043	0.175485	-6.78367	1.17e-11	4.86e-10
LBAL_05481	3077.79	0.79085	0.116693	6.7772	1.23e-11	5.06e-10
LBAL_00418	1796.09	-1.49458	0.220593	-6.77528	1.24e-11	5.11e-10
LBAL_04508	793.978	1.56382	0.230942	6.77149	1.27e-11	5.23e-10
LBAL_04328	109.992	3.29259	0.487415	6.75521	1.43e-11	5.83e-10
LBAL_10741	796.126	-0.898425	0.133148	-6.74756	1.5e-11	6.12e-10
LBAL_04815	133.745	2.41671	0.35907	6.73046	1.69e-11	6.86e-10
LBAL_01513	194.444	-1.54849	0.230377	-6.72156	1.8e-11	7.26e-10
LBAL_07293	1297.64	0.98871	0.147328	6.71096	1.93e-11	7.78e-10
LBAL_11859	547.576	-1.87084	0.278912	-6.70764	1.98e-11	7.93e-10
LBAL_05722	731.876	1.15942	0.17288	6.7065	1.99e-11	7.96e-10
LBAL_11399	310.688	1.30741	0.195139	6.69988	2.09e-11	8.3e-10
LBAL_00452	994.806	-1.10731	0.165351	-6.69674	2.13e-11	8.45e-10
LBAL_02401	3325.55	-0.688041	0.102889	-6.68719	2.28e-11	8.99e-10
LBAL_10163	335.568	1.82155	0.272424	6.68646	2.29e-11	9e-10
LBAL_08139	1422.62	0.989362	0.148136	6.67872	2.41e-11	9.45e-10
LBAL_06778	350.471	0.766347	0.115111	6.65744	2.79e-11	1.09e-09
LBAL_10207	2854.66	0.985502	0.148134	6.65277	2.88e-11	1.12e-09
LBAL_07699	180.628	-1.86523	0.28046	-6.65064	2.92e-11	1.13e-09
LBAL_03110	816.83	-0.916033	0.138014	-6.63724	3.2e-11	1.23e-09
LBAL_06612	893.694	-2.38242	0.3594	-6.62888	3.38e-11	1.3e-09
LBAL_07589	410.8	-1.21618	0.183519	-6.62699	3.43e-11	1.31e-09
LBAL_00551	95.2601	2.23795	0.337934	6.62244	3.53e-11	1.35e-09
LBAL_07533	686.282	-0.815149	0.123108	-6.62139	3.56e-11	1.36e-09
LBAL_01426	1232.2	0.768787	0.116169	6.61782	3.65e-11	1.38e-09
LBAL_06223	71.851	-2.27625	0.344003	-6.61695	3.67e-11	1.39e-09
LBAL_07018	2129.69	-0.56222	0.0849718	-6.61655	3.68e-11	1.39e-09
LBAL_09462	896.391	1.03819	0.156977	6.61363	3.75e-11	1.41e-09
LBAL_01214	417.39	-1.51492	0.229491	-6.60123	4.08e-11	1.53e-09
LBAL_02007	239.687	-0.994634	0.150807	-6.59539	4.24e-11	1.58e-09
LBAL_12216	807.478	-1.06896	0.162536	-6.57674	4.81e-11	1.79e-09
LBAL_06236	3050.42	1.02173	0.155634	6.56494	5.21e-11	1.93e-09
LBAL_03386	1184.83	-0.614033	0.0935553	-6.56332	5.26e-11	1.94e-09
LBAL_06536	2344.09	0.841294	0.128245	6.56006	5.38e-11	1.98e-09
LBAL_08133	806.961	2.15983	0.329759	6.54972	5.76e-11	2.11e-09
LBAL_03104	548.404	-1.22737	0.187714	-6.53852	6.21e-11	2.27e-09
LBAL_01035	78.7477	2.24153	0.342916	6.53667	6.29e-11	2.29e-09
LBAL_11489	101.711	1.50577	0.23041	6.53516	6.35e-11	2.31e-09
LBAL_01540	441.978	1.19664	0.183283	6.52895	6.62e-11	2.39e-09
LBAL_03097	1247.61	-0.563731	0.0863871	-6.52564	6.77e-11	2.44e-09
LBAL_00079	696.317	0.817155	0.125249	6.52427	6.83e-11	2.45e-09
LBAL_07948	1761.53	0.569039	0.0873077	6.51762	7.14e-11	2.56e-09
LBAL_10857	671.67	0.763537	0.11719	6.5154	7.25e-11	2.59e-09
LBAL_10316	840.328	-0.807144	0.123966	-6.511	7.47e-11	2.65e-09
LBAL_11647	809.513	0.702779	0.107958	6.50977	7.53e-11	2.66e-09
LBAL_05198	629.383	1.96125	0.301291	6.50951	7.54e-11	2.66e-09
LBAL_05755	571.097	0.69178	0.106361	6.50407	7.82e-11	2.74e-09
LBAL_08386	2265.65	0.864558	0.132926	6.50406	7.82e-11	2.74e-09
LBAL_12610	1649.07	-0.987212	0.15182	-6.50253	7.9e-11	2.75e-09
LBAL_04412	1063.93	0.937364	0.144153	6.50255	7.9e-11	2.75e-09
LBAL_10483	560.693	0.819761	0.126169	6.4973	8.18e-11	2.84e-09
LBAL_12220	636.152	1.58232	0.243607	6.49537	8.28e-11	2.87e-09
LBAL_09402	717.616	-1.06813	0.164475	-6.49414	8.35e-11	2.88e-09
LBAL_07500	2231.07	-1.38363	0.213261	-6.48798	8.7e-11	2.99e-09
LBAL_12163	725.236	1.07212	0.165703	6.47017	9.79e-11	3.36e-09
LBAL_09769	338.008	-0.915949	0.141627	-6.46734	9.97e-11	3.41e-09
LBAL_10760	459.538	-0.963355	0.14903	-6.46417	1.02e-10	3.47e-09
LBAL_03881	720.908	0.95282	0.147463	6.46142	1.04e-10	3.52e-09
LBAL_06853	167.884	1.10302	0.17098	6.45118	1.11e-10	3.76e-09
LBAL_08337	174.253	-2.02586	0.314103	-6.44965	1.12e-10	3.79e-09
LBAL_03845	1241.39	0.753368	0.116913	6.44383	1.16e-10	3.92e-09
LBAL_09704	291.529	0.969908	0.150537	6.44298	1.17e-10	3.93e-09
LBAL_10855	91.4232	-1.41385	0.219583	-6.4388	1.2e-10	4.03e-09
LBAL_00850	276.925	-1.52871	0.237541	-6.43558	1.23e-10	4.1e-09
LBAL_03978	1034.11	1.05213	0.163577	6.43203	1.26e-10	4.19e-09
LBAL_04358	321.792	1.52755	0.237608	6.42887	1.29e-10	4.26e-09
LBAL_05855	1268.36	-0.693732	0.107968	-6.42534	1.32e-10	4.35e-09
LBAL_03297	247.295	1.63765	0.254978	6.42271	1.34e-10	4.41e-09
LBAL_08028	168.47	-1.18919	0.185226	-6.42017	1.36e-10	4.47e-09
LBAL_00995	1046.17	1.15823	0.180561	6.41464	1.41e-10	4.62e-09
LBAL_06026	196.55	2.30895	0.359986	6.41399	1.42e-10	4.63e-09
LBAL_09079	619.122	0.989228	0.154831	6.38908	1.67e-10	5.43e-09
LBAL_03066	303.121	-1.09346	0.171179	-6.38786	1.68e-10	5.46e-09
LBAL_09013	535.378	-0.964607	0.15104	-6.38641	1.7e-10	5.49e-09
LBAL_03504	877.518	0.918423	0.143879	6.38329	1.73e-10	5.59e-09
LBAL_11911	237.9	-2.88687	0.452402	-6.38121	1.76e-10	5.65e-09
LBAL_06406	1089.44	-1.1758	0.184322	-6.37906	1.78e-10	5.69e-09
LBAL_11942	1456.09	0.683041	0.107076	6.37901	1.78e-10	5.69e-09
LBAL_05232	317.966	-1.38194	0.216776	-6.37498	1.83e-10	5.83e-09
LBAL_05908	1336.24	0.791763	0.124276	6.37102	1.88e-10	5.96e-09
LBAL_03963	282.901	1.04952	0.164863	6.36602	1.94e-10	6.14e-09
LBAL_11704	236.652	1.04393	0.164035	6.3641	1.96e-10	6.2e-09
LBAL_09273	439.342	-0.890204	0.140176	-6.35063	2.14e-10	6.73e-09
LBAL_09743	1116.21	0.89615	0.141112	6.35061	2.14e-10	6.73e-09
LBAL_12723	166.005	1.06451	0.167809	6.34361	2.24e-10	7.02e-09
LBAL_01379	339.65	1.23454	0.195125	6.32689	2.5e-10	7.81e-09
LBAL_09116	108.514	1.94945	0.308379	6.3216	2.59e-10	8.05e-09
LBAL_11913	3199.14	0.865489	0.137005	6.31721	2.66e-10	8.26e-09
LBAL_05523	446.495	-1.02572	0.1624	-6.31602	2.68e-10	8.3e-09
LBAL_01396	1046.89	0.513356	0.081347	6.31069	2.78e-10	8.57e-09
LBAL_03001	135.023	1.94437	0.308597	6.30068	2.96e-10	9.11e-09
LBAL_07153	1500.9	1.33255	0.21153	6.29957	2.98e-10	9.15e-09
LBAL_01990	682.477	-1.15378	0.183168	-6.29901	3e-10	9.16e-09
LBAL_05098	263.415	1.01815	0.161683	6.29721	3.03e-10	9.24e-09
LBAL_01226	614.724	-1.49289	0.23738	-6.28906	3.19e-10	9.71e-09
LBAL_00614	86.847	2.30635	0.36678	6.2881	3.21e-10	9.74e-09
LBAL_00888	3131.73	-0.793965	0.126326	-6.28503	3.28e-10	9.91e-09
LBAL_00195	530.627	0.9496	0.151142	6.28283	3.32e-10	1e-08
LBAL_09467	485.274	-0.871622	0.138786	-6.28033	3.38e-10	1.02e-08
LBAL_05521	660.385	-1.06927	0.170334	-6.27749	3.44e-10	1.03e-08
LBAL_02223	853.012	0.829975	0.132304	6.27323	3.54e-10	1.06e-08
LBAL_01430	897.481	0.859487	0.13703	6.27227	3.56e-10	1.06e-08
LBAL_10621	278.099	-1.01813	0.162402	-6.26921	3.63e-10	1.08e-08
LBAL_03865	390.005	-0.893501	0.142587	-6.26637	3.7e-10	1.1e-08
LBAL_08069	296.025	-0.874067	0.139517	-6.26494	3.73e-10	1.1e-08
LBAL_02269	230.483	1.20935	0.193017	6.26554	3.72e-10	1.1e-08
LBAL_09887	46.5548	2.22184	0.354622	6.26537	3.72e-10	1.1e-08
LBAL_12633	257.26	-1.23081	0.196871	-6.25188	4.06e-10	1.18e-08
LBAL_00214	1493.65	-1.0593	0.169411	-6.25284	4.03e-10	1.18e-08
LBAL_08171	489.133	1.52206	0.243422	6.25277	4.03e-10	1.18e-08
LBAL_04988	1104.65	1.40819	0.225309	6.25007	4.1e-10	1.19e-08
LBAL_02410	210.901	-1.01425	0.162346	-6.24744	4.17e-10	1.21e-08
LBAL_05916	3930.4	-1.30837	0.209588	-6.24255	4.3e-10	1.25e-08
LBAL_02766	6757.41	-0.88109	0.141243	-6.23812	4.43e-10	1.27e-08
LBAL_04698	776.499	0.891859	0.14294	6.23938	4.39e-10	1.27e-08
LBAL_00816	14207.5	-0.969667	0.155472	-6.23691	4.46e-10	1.28e-08
LBAL_12464	8638.11	-0.667064	0.106979	-6.23548	4.5e-10	1.29e-08
LBAL_03732	966.259	-1.68063	0.269659	-6.23242	4.59e-10	1.31e-08
LBAL_01769	1267.28	2.1685	0.348034	6.23071	4.64e-10	1.32e-08
LBAL_07152	1961	1.24595	0.200136	6.22551	4.8e-10	1.36e-08
LBAL_10381	897.319	0.751144	0.120719	6.22226	4.9e-10	1.39e-08
LBAL_12292	5178.95	0.925973	0.149212	6.20577	5.44e-10	1.54e-08
LBAL_04666	129.534	1.45521	0.234546	6.20438	5.49e-10	1.55e-08
LBAL_02260	1746.97	0.919203	0.148196	6.2026	5.55e-10	1.56e-08
LBAL_03021	188.675	-1.43137	0.231113	-6.19339	5.89e-10	1.65e-08
LBAL_09514	367.531	0.906061	0.146285	6.19382	5.87e-10	1.65e-08
LBAL_07705	132.124	1.15982	0.187282	6.1929	5.91e-10	1.65e-08
LBAL_02574	318.826	-1.08145	0.17494	-6.18183	6.34e-10	1.76e-08
LBAL_00901	254.804	1.39642	0.225926	6.18086	6.38e-10	1.77e-08
LBAL_04817	178.099	-0.96485	0.156303	-6.17296	6.7e-10	1.85e-08
LBAL_12554	476.638	0.760902	0.123376	6.16733	6.95e-10	1.92e-08
LBAL_03157	408.045	-0.741286	0.120232	-6.16547	7.03e-10	1.93e-08
LBAL_01925	274.482	1.00215	0.162715	6.15893	7.32e-10	2.01e-08
LBAL_05408	1040.54	-0.736264	0.119657	-6.15313	7.6e-10	2.08e-08
LBAL_00896	595.742	0.702431	0.114216	6.15002	7.75e-10	2.12e-08
LBAL_00077	20648.8	-1.2495	0.203298	-6.14613	7.94e-10	2.16e-08
LBAL_07647	118.777	-1.37308	0.223559	-6.14192	8.15e-10	2.21e-08
LBAL_12486	312.024	0.892409	0.145405	6.13739	8.39e-10	2.27e-08
LBAL_07281	435.299	-0.87833	0.143274	-6.13041	8.77e-10	2.37e-08
LBAL_00669	373.889	0.694721	0.113406	6.12596	9.01e-10	2.43e-08
LBAL_10368	206.851	1.92764	0.31469	6.12551	9.04e-10	2.43e-08
LBAL_05337	542.953	-0.885646	0.14487	-6.1134	9.75e-10	2.61e-08
LBAL_12657	236.488	0.697849	0.114154	6.1132	9.77e-10	2.61e-08
LBAL_10435	440.755	-0.940036	0.154179	-6.09706	1.08e-09	2.88e-08
LBAL_06729	3863	0.730873	0.119886	6.09642	1.08e-09	2.89e-08
LBAL_02570	391.976	-1.32758	0.21798	-6.0904	1.13e-09	2.99e-08
LBAL_06336	2583.51	-0.626312	0.102848	-6.08971	1.13e-09	3e-08
LBAL_00150	126.779	-1.6435	0.270118	-6.08436	1.17e-09	3.09e-08
LBAL_02206	614.727	0.879497	0.14461	6.08188	1.19e-09	3.13e-08
LBAL_07022	742.424	0.597399	0.098286	6.07817	1.22e-09	3.2e-08
LBAL_10059	1206.5	0.937637	0.154333	6.07541	1.24e-09	3.24e-08
LBAL_07562	760.563	-1.08659	0.178942	-6.07228	1.26e-09	3.28e-08
LBAL_12570	115.025	-1.08053	0.177909	-6.07348	1.25e-09	3.28e-08
LBAL_10872	290.642	1.15869	0.190813	6.07239	1.26e-09	3.28e-08
LBAL_02456	425.341	-1.07823	0.177691	-6.06804	1.29e-09	3.36e-08
LBAL_05507	684.498	-0.701627	0.115699	-6.06422	1.33e-09	3.44e-08
LBAL_00323	295.062	1.67487	0.276212	6.06372	1.33e-09	3.44e-08
LBAL_03618	118.698	1.16067	0.191635	6.05666	1.39e-09	3.58e-08
LBAL_00291	549.506	0.769744	0.127159	6.0534	1.42e-09	3.65e-08
LBAL_04503	505.309	0.794691	0.131288	6.05303	1.42e-09	3.65e-08
LBAL_10094	411.341	-0.776092	0.128296	-6.04921	1.46e-09	3.73e-08
LBAL_10022	87.5936	1.55728	0.257684	6.04337	1.51e-09	3.86e-08
LBAL_10806	2379.22	0.882188	0.14609	6.03865	1.55e-09	3.96e-08
LBAL_03546	396.811	-0.932478	0.154599	-6.0316	1.62e-09	4.13e-08
LBAL_01010	489.132	-1.02236	0.169529	-6.03061	1.63e-09	4.14e-08
LBAL_01564	620.688	-0.716694	0.119107	-6.01722	1.77e-09	4.49e-08
LBAL_10629	801.889	0.837316	0.139314	6.0103	1.85e-09	4.67e-08
LBAL_03254	10602.7	0.540602	0.0900334	6.00447	1.92e-09	4.83e-08
LBAL_11545	455.651	-1.27281	0.212174	-5.99888	1.99e-09	4.99e-08
LBAL_11890	249.082	1.15071	0.192224	5.9863	2.15e-09	5.38e-08
LBAL_10725	656.79	0.803024	0.134187	5.98438	2.17e-09	5.43e-08
LBAL_01986	836.652	0.926692	0.154947	5.98071	2.22e-09	5.54e-08
LBAL_08411	562.679	1.38393	0.231513	5.97777	2.26e-09	5.63e-08
LBAL_11478	261.751	0.844849	0.141357	5.97669	2.28e-09	5.65e-08
LBAL_12500	1418.99	-0.980599	0.164162	-5.97336	2.32e-09	5.76e-08
LBAL_05601	398.16	0.781174	0.130826	5.97111	2.36e-09	5.82e-08
LBAL_01730	350.592	0.980917	0.164355	5.96828	2.4e-09	5.91e-08
LBAL_01006	541.856	0.842397	0.141158	5.96776	2.41e-09	5.92e-08
LBAL_03887	264.863	1.06311	0.178188	5.9662	2.43e-09	5.95e-08
LBAL_09062	166.07	1.34912	0.226131	5.9661	2.43e-09	5.95e-08
LBAL_10680	300.784	0.759506	0.127319	5.96536	2.44e-09	5.96e-08
LBAL_02444	402.218	1.53459	0.257396	5.962	2.49e-09	6.07e-08
LBAL_03958	38.4406	1.8438	0.309301	5.96118	2.5e-09	6.09e-08
LBAL_10821	209.188	1.30072	0.218217	5.96068	2.51e-09	6.1e-08
LBAL_00616	79.2868	2.21204	0.371143	5.96007	2.52e-09	6.11e-08
LBAL_10518	373.403	1.10568	0.185763	5.95209	2.65e-09	6.4e-08
LBAL_10793	1040.88	0.706952	0.118797	5.95092	2.67e-09	6.43e-08
LBAL_09375	437.506	1.10216	0.185328	5.94706	2.73e-09	6.57e-08
LBAL_01847	109.444	1.29496	0.217801	5.94563	2.75e-09	6.61e-08
LBAL_11875	394.942	-0.942971	0.158653	-5.94361	2.79e-09	6.68e-08
LBAL_01481	2497.29	-1.22051	0.205448	-5.94074	2.84e-09	6.76e-08
LBAL_11819	388.461	1.32103	0.22235	5.94122	2.83e-09	6.76e-08
LBAL_08953	490.55	1.26461	0.212982	5.93762	2.89e-09	6.88e-08
LBAL_09578	287.866	1.52885	0.257918	5.92767	3.07e-09	7.29e-08
LBAL_06146	245.846	-1.0829	0.182757	-5.92534	3.12e-09	7.36e-08
LBAL_09831	546.783	-0.943616	0.159246	-5.92551	3.11e-09	7.36e-08
LBAL_10584	185.904	1.6773	0.283099	5.92479	3.13e-09	7.37e-08
LBAL_12442	126.969	1.14568	0.193566	5.91883	3.24e-09	7.63e-08
LBAL_04345	55.1362	2.11738	0.35801	5.9143	3.33e-09	7.82e-08
LBAL_09630	182.285	1.5545	0.262902	5.91286	3.36e-09	7.87e-08
LBAL_10880	314.633	1.04105	0.176099	5.91174	3.39e-09	7.91e-08
LBAL_08129	1609.58	-0.758941	0.128444	-5.90874	3.45e-09	8.04e-08
LBAL_11981	601.54	0.741998	0.125613	5.907	3.48e-09	8.1e-08
LBAL_06188	242.214	1.23377	0.208872	5.90684	3.49e-09	8.1e-08
LBAL_08153	419.736	-1.01411	0.171749	-5.90459	3.54e-09	8.19e-08
LBAL_10513	686.646	0.877096	0.148562	5.9039	3.55e-09	8.21e-08
LBAL_04119	321.363	1.03156	0.174837	5.90012	3.63e-09	8.38e-08
LBAL_07590	1350.34	-0.980822	0.166324	-5.89707	3.7e-09	8.52e-08
LBAL_12808	356.793	1.77286	0.300927	5.89131	3.83e-09	8.8e-08
LBAL_00259	251.478	1.46871	0.249398	5.88903	3.88e-09	8.9e-08
LBAL_04397	276.844	-1.27643	0.216872	-5.88564	3.97e-09	9.07e-08
LBAL_07177	2456.41	-0.689611	0.117233	-5.88238	4.04e-09	9.23e-08
LBAL_06147	456.655	-0.998717	0.169795	-5.8819	4.06e-09	9.24e-08
LBAL_11659	104.324	1.82221	0.309981	5.87845	4.14e-09	9.41e-08
LBAL_03429	404.499	-0.677439	0.11529	-5.87594	4.2e-09	9.52e-08
LBAL_12478	406.67	-0.67304	0.114545	-5.87575	4.21e-09	9.52e-08
LBAL_07343	737.473	-0.719128	0.122434	-5.87357	4.26e-09	9.63e-08
LBAL_09918	330.919	1.19848	0.204073	5.87281	4.28e-09	9.65e-08
LBAL_08876	739.369	-1.01135	0.172255	-5.87126	4.32e-09	9.7e-08
LBAL_02400	239.746	-0.887261	0.151112	-5.87155	4.32e-09	9.7e-08
LBAL_12705	498.496	1.34779	0.229649	5.8689	4.39e-09	9.82e-08
LBAL_11505	294.444	-1.0892	0.185607	-5.86833	4.4e-09	9.84e-08
LBAL_11909	357.212	0.84908	0.14495	5.85776	4.69e-09	1.05e-07
LBAL_09641	438.653	1.9164	0.327598	5.84984	4.92e-09	1.09e-07
LBAL_11633	621.15	-1.23593	0.211305	-5.84904	4.94e-09	1.1e-07
LBAL_04844	4037.16	-0.532399	0.0911169	-5.84303	5.13e-09	1.13e-07
LBAL_05658	342.026	0.969252	0.165848	5.84422	5.09e-09	1.13e-07
LBAL_09939	195.963	1.06491	0.182271	5.84245	5.14e-09	1.14e-07
LBAL_04116	877.562	-0.521491	0.0893372	-5.83733	5.3e-09	1.17e-07
LBAL_09216	58.3722	-2.11631	0.362659	-5.83552	5.36e-09	1.18e-07
LBAL_06980	763.148	-1.293	0.221854	-5.82813	5.61e-09	1.23e-07
LBAL_08444	306.909	0.954115	0.164106	5.81402	6.1e-09	1.33e-07
LBAL_00043	246.899	-0.991327	0.170575	-5.81168	6.18e-09	1.35e-07
LBAL_09203	4036.2	1.68483	0.289972	5.81032	6.24e-09	1.36e-07
LBAL_11650	880.023	0.788714	0.135904	5.80347	6.5e-09	1.41e-07
LBAL_03485	319.425	-0.734007	0.126625	-5.79667	6.76e-09	1.47e-07
LBAL_00980	247.106	-1.03669	0.178893	-5.795	6.83e-09	1.48e-07
LBAL_06412	235.397	0.787614	0.135927	5.79438	6.86e-09	1.48e-07
LBAL_04475	281.408	-0.861473	0.148783	-5.79011	7.03e-09	1.52e-07
LBAL_06344	976.83	-1.29115	0.223055	-5.78848	7.1e-09	1.53e-07
LBAL_09117	245.502	1.18138	0.204106	5.78808	7.12e-09	1.53e-07
LBAL_00325	382.819	1.28452	0.221977	5.78673	7.18e-09	1.54e-07
LBAL_11752	755.854	0.737169	0.127557	5.77912	7.51e-09	1.61e-07
LBAL_12875	455.663	-2.44126	0.422546	-5.77751	7.58e-09	1.62e-07
LBAL_08118	703.071	0.69432	0.12039	5.76724	8.06e-09	1.71e-07
LBAL_04873	204.333	1.54319	0.267564	5.76757	8.04e-09	1.71e-07
LBAL_06839	1275.14	-0.859803	0.149233	-5.76149	8.34e-09	1.77e-07
LBAL_02355	517.611	-0.685436	0.118975	-5.76119	8.35e-09	1.77e-07
LBAL_11256	344.048	-0.995034	0.172793	-5.75853	8.48e-09	1.79e-07
LBAL_02115	258.609	1.05255	0.182968	5.75265	8.79e-09	1.85e-07
LBAL_08140	412.791	0.714906	0.124358	5.74877	8.99e-09	1.89e-07
LBAL_02030	296.995	-0.895891	0.155864	-5.7479	9.04e-09	1.9e-07
LBAL_00678	4250.68	-0.566202	0.0985157	-5.74733	9.07e-09	1.9e-07
LBAL_06797	290.586	-0.924791	0.161109	-5.74015	9.46e-09	1.98e-07
LBAL_00273	336.007	-1.11213	0.193783	-5.73906	9.52e-09	1.99e-07
LBAL_02819	619.29	0.856416	0.149266	5.7375	9.61e-09	2e-07
LBAL_08293	30.6443	-2.10413	0.36676	-5.73708	9.63e-09	2.01e-07
LBAL_09348	768.383	0.805584	0.140541	5.73201	9.92e-09	2.06e-07
LBAL_10040	1812.58	0.954198	0.16647	5.73195	9.93e-09	2.06e-07
LBAL_08510	339.811	-0.869482	0.152066	-5.71781	1.08e-08	2.23e-07
LBAL_07901	639.733	-1.06188	0.185777	-5.71591	1.09e-08	2.25e-07
LBAL_01048	678.687	0.816109	0.142776	5.71601	1.09e-08	2.25e-07
LBAL_11591	564.355	1.99709	0.349533	5.71358	1.11e-08	2.28e-07
LBAL_11919	970.614	-0.565466	0.0990225	-5.71048	1.13e-08	2.31e-07
LBAL_02104	624.543	1.20379	0.210915	5.70747	1.15e-08	2.35e-07
LBAL_08441	763.907	1.59469	0.27972	5.70103	1.19e-08	2.44e-07
LBAL_05879	4653.73	0.946678	0.166205	5.69585	1.23e-08	2.51e-07
LBAL_03124	489.106	0.84787	0.149089	5.68702	1.29e-08	2.63e-07
LBAL_10096	163.553	0.851574	0.149736	5.68715	1.29e-08	2.63e-07
LBAL_05532	259.378	1.4492	0.254861	5.68625	1.3e-08	2.64e-07
LBAL_02666	489.905	0.817071	0.143915	5.67744	1.37e-08	2.77e-07
LBAL_11186	280.568	-0.797144	0.140557	-5.67134	1.42e-08	2.87e-07
LBAL_06768	497.869	-0.658935	0.116218	-5.66982	1.43e-08	2.89e-07
LBAL_01060	88.4114	-1.58805	0.280223	-5.6671	1.45e-08	2.93e-07
LBAL_05405	189.696	-1.00997	0.178268	-5.66546	1.47e-08	2.95e-07
LBAL_10787	204.203	-1.29973	0.229491	-5.66354	1.48e-08	2.98e-07
LBAL_03329	16.1606	-5.25889	0.928692	-5.66268	1.49e-08	2.99e-07
LBAL_07390	849.749	0.523747	0.09256	5.65846	1.53e-08	3.06e-07
LBAL_09681	385.312	-0.71519	0.126497	-5.65382	1.57e-08	3.13e-07
LBAL_09604	346.041	1.41282	0.250135	5.64822	1.62e-08	3.23e-07
LBAL_08340	803.978	0.711394	0.126088	5.64204	1.68e-08	3.34e-07
LBAL_02279	164.623	-1.2861	0.228087	-5.63862	1.71e-08	3.4e-07
LBAL_05082	401.776	-0.794401	0.140939	-5.63648	1.74e-08	3.44e-07
LBAL_00279	891.023	-0.780555	0.138762	-5.62513	1.85e-08	3.67e-07
LBAL_02924	717.026	-0.876949	0.155988	-5.62191	1.89e-08	3.73e-07
LBAL_03875	2455.24	-0.514875	0.0918175	-5.60759	2.05e-08	4.04e-07
LBAL_05300	1175.16	0.738893	0.13177	5.60744	2.05e-08	4.04e-07
LBAL_06230	290.823	-1.32646	0.236928	-5.59859	2.16e-08	4.24e-07
LBAL_03137	1970.54	-0.89799	0.160474	-5.59585	2.2e-08	4.3e-07
LBAL_10640	594.592	0.62825	0.112327	5.59304	2.23e-08	4.37e-07
LBAL_12482	561.462	-0.673232	0.120451	-5.58926	2.28e-08	4.45e-07
LBAL_03883	504.053	-0.94501	0.169129	-5.5875	2.3e-08	4.49e-07
LBAL_00212	4117.56	-1.12918	0.202177	-5.58512	2.34e-08	4.54e-07
LBAL_09340	356.559	-1.29424	0.231928	-5.58035	2.4e-08	4.66e-07
LBAL_10162	3598.87	0.792367	0.142014	5.57949	2.41e-08	4.68e-07
LBAL_08309	668.836	-1.09244	0.195929	-5.5757	2.47e-08	4.77e-07
LBAL_08711	1121.53	-0.837365	0.150193	-5.57527	2.47e-08	4.77e-07
LBAL_00093	561.912	0.671451	0.120556	5.56964	2.55e-08	4.92e-07
LBAL_09783	3480.39	-0.557113	0.100056	-5.56801	2.58e-08	4.96e-07
LBAL_02378	393.568	0.860724	0.154727	5.56288	2.65e-08	5.1e-07
LBAL_10212	391.068	0.94617	0.170164	5.56033	2.69e-08	5.16e-07
LBAL_02661	471.236	0.82906	0.149163	5.55807	2.73e-08	5.22e-07
LBAL_03306	468.879	0.674871	0.121449	5.55682	2.75e-08	5.25e-07
LBAL_03814	220.817	1.07397	0.193408	5.55286	2.81e-08	5.36e-07
LBAL_10536	189.33	1.40341	0.252936	5.54848	2.88e-08	5.49e-07
LBAL_10554	275.129	-1.1454	0.206709	-5.54115	3e-08	5.71e-07
LBAL_10745	1213.83	-1.10347	0.19915	-5.5409	3.01e-08	5.71e-07
LBAL_04236	192.164	-1.05489	0.190402	-5.54035	3.02e-08	5.72e-07
LBAL_08909	251.93	-1.15695	0.208877	-5.53893	3.04e-08	5.75e-07
LBAL_06016	243.244	-1.27173	0.229628	-5.53821	3.06e-08	5.77e-07
LBAL_09126	436.869	0.929172	0.167928	5.53314	3.15e-08	5.93e-07
LBAL_04635	793.352	0.737191	0.133302	5.53024	3.2e-08	6.02e-07
LBAL_12454	346.79	0.747793	0.135257	5.52869	3.23e-08	6.06e-07
LBAL_02121	919.01	0.665113	0.120357	5.52619	3.27e-08	6.13e-07
LBAL_12098	544.024	0.529452	0.0959062	5.52052	3.38e-08	6.32e-07
LBAL_09334	187.482	-1.47063	0.266521	-5.51788	3.43e-08	6.41e-07
LBAL_08791	109.181	-2.14587	0.388988	-5.51655	3.46e-08	6.45e-07
LBAL_08942	102.501	-1.17229	0.212593	-5.51422	3.5e-08	6.5e-07
LBAL_11470	311.223	0.753127	0.13659	5.51376	3.51e-08	6.5e-07
LBAL_09728	342.494	0.861116	0.156158	5.51439	3.5e-08	6.5e-07
LBAL_11898	786.787	1.00913	0.183009	5.5141	3.51e-08	6.5e-07
LBAL_03228	2457.75	-1.04838	0.190476	-5.504	3.71e-08	6.86e-07
LBAL_09866	143.497	-1.69981	0.309013	-5.50076	3.78e-08	6.98e-07
LBAL_06192	2361.06	-0.486283	0.0884071	-5.50049	3.79e-08	6.98e-07
LBAL_03627	303.079	-1.19887	0.218029	-5.4987	3.83e-08	7.04e-07
LBAL_09352	1635.82	0.47177	0.0858142	5.49758	3.85e-08	7.07e-07
LBAL_12609	100.063	1.52885	0.278173	5.49606	3.88e-08	7.12e-07
LBAL_03095	1074.02	1.06798	0.194389	5.49404	3.93e-08	7.19e-07
LBAL_04196	148.192	-1.10801	0.201704	-5.49328	3.95e-08	7.21e-07
LBAL_02404	489.83	-0.704994	0.128366	-5.49207	3.97e-08	7.24e-07
LBAL_08695	300.206	-0.795382	0.145036	-5.48403	4.16e-08	7.57e-07
LBAL_10519	362.517	-0.917329	0.167371	-5.4808	4.23e-08	7.69e-07
LBAL_09632	515.247	0.676266	0.123506	5.47556	4.36e-08	7.91e-07
LBAL_07368	365.658	-0.975245	0.178271	-5.47059	4.49e-08	8.11e-07
LBAL_12707	490.209	-0.796693	0.145638	-5.47038	4.49e-08	8.11e-07
LBAL_07037	1072.43	0.671093	0.12268	5.47026	4.49e-08	8.11e-07
LBAL_06311	377.784	-0.937007	0.171358	-5.46812	4.55e-08	8.2e-07
LBAL_10271	66.1103	-1.75599	0.321184	-5.46723	4.57e-08	8.22e-07
LBAL_06800	411.38	0.643586	0.11773	5.46664	4.59e-08	8.24e-07
LBAL_07571	138.848	-1.04559	0.191319	-5.46518	4.62e-08	8.29e-07
LBAL_10023	237.1	0.998997	0.182813	5.46457	4.64e-08	8.29e-07
LBAL_03751	63.5777	2.52675	0.462363	5.46485	4.63e-08	8.29e-07
LBAL_10998	441.406	1.02744	0.18816	5.46043	4.75e-08	8.47e-07
LBAL_08148	609.251	-0.488351	0.0895257	-5.45487	4.9e-08	8.73e-07
LBAL_10005	1957.02	-0.782394	0.143459	-5.45377	4.93e-08	8.77e-07
LBAL_01727	313.89	0.857625	0.15731	5.45182	4.99e-08	8.83e-07
LBAL_01701	285.447	0.995121	0.182514	5.45229	4.97e-08	8.83e-07
LBAL_01201	290.987	1.93568	0.355091	5.45122	5e-08	8.85e-07
LBAL_07596	1597.28	0.696079	0.127778	5.44758	5.11e-08	9.01e-07
LBAL_07182	2396.05	0.828199	0.152035	5.44744	5.11e-08	9.01e-07
LBAL_11375	792.078	1.00441	0.184526	5.44319	5.23e-08	9.21e-07
LBAL_10824	83.082	1.47737	0.271938	5.43273	5.55e-08	9.75e-07
LBAL_09663	1359.07	-1.22268	0.225112	-5.43142	5.59e-08	9.81e-07
LBAL_12542	343.444	1.1487	0.211803	5.42342	5.85e-08	1.02e-06
LBAL_12677	347.923	-0.660371	0.121792	-5.42213	5.89e-08	1.03e-06
LBAL_09712	1452.98	-0.661644	0.122234	-5.41291	6.2e-08	1.08e-06
LBAL_09600	537.525	0.583247	0.107738	5.41356	6.18e-08	1.08e-06
LBAL_09625	880.823	0.722608	0.133482	5.41352	6.18e-08	1.08e-06
LBAL_11562	178.31	-0.987949	0.182903	-5.4015	6.61e-08	1.15e-06
LBAL_05404	444.947	-0.963564	0.178525	-5.39735	6.76e-08	1.17e-06
LBAL_08816	36.2353	-2.12784	0.394394	-5.3952	6.84e-08	1.18e-06
LBAL_10379	486.803	-0.725984	0.134558	-5.39532	6.84e-08	1.18e-06
LBAL_01008	187.556	-1.57433	0.291847	-5.39439	6.88e-08	1.19e-06
LBAL_00351	200.37	1.01089	0.187665	5.38668	7.18e-08	1.24e-06
LBAL_01394	240.151	1.05661	0.196194	5.38551	7.22e-08	1.24e-06
LBAL_10376	103.856	1.20252	0.22337	5.38351	7.3e-08	1.25e-06
LBAL_09828	200.734	0.948	0.176163	5.38138	7.39e-08	1.27e-06
LBAL_07582	643.564	1.1309	0.210143	5.38156	7.38e-08	1.27e-06
LBAL_10719	137.408	1.70098	0.31611	5.38096	7.41e-08	1.27e-06
LBAL_10894	238.792	1.96762	0.365853	5.37817	7.52e-08	1.28e-06
LBAL_12524	129.127	1.176	0.218736	5.37636	7.6e-08	1.3e-06
LBAL_11045	756.495	-1.40426	0.26131	-5.3739	7.7e-08	1.31e-06
LBAL_01134	2755.35	0.831099	0.15469	5.37267	7.76e-08	1.32e-06
LBAL_10544	1007.17	-0.960691	0.1789	-5.36998	7.87e-08	1.34e-06
LBAL_01399	311.858	-0.671224	0.125101	-5.36545	8.07e-08	1.37e-06
LBAL_01106	424.781	0.723687	0.134874	5.36565	8.07e-08	1.37e-06
LBAL_01037	405.565	-0.675602	0.126	-5.36193	8.23e-08	1.39e-06
LBAL_06007	233.405	1.0071	0.187866	5.36071	8.29e-08	1.39e-06
LBAL_03381	168.374	1.20032	0.223886	5.36132	8.26e-08	1.39e-06
LBAL_02636	259	0.875286	0.16336	5.35801	8.41e-08	1.41e-06
LBAL_07372	112.656	-1.66573	0.311115	-5.35406	8.6e-08	1.44e-06
LBAL_02568	444.833	-1.04245	0.194746	-5.35285	8.66e-08	1.45e-06
LBAL_06263	556.631	-1.29708	0.242781	-5.34258	9.16e-08	1.53e-06
LBAL_10842	248.826	-0.802561	0.150213	-5.34282	9.15e-08	1.53e-06
LBAL_08882	766.925	-0.837502	0.15679	-5.34156	9.21e-08	1.54e-06
LBAL_05459	45.1696	-2.68777	0.503486	-5.33832	9.38e-08	1.56e-06
LBAL_09049	379.092	0.746518	0.139854	5.33785	9.41e-08	1.56e-06
LBAL_06009	112.643	-1.35774	0.254417	-5.33665	9.47e-08	1.57e-06
LBAL_12810	343.444	1.44367	0.27053	5.33647	9.48e-08	1.57e-06
LBAL_08940	1254.67	-1.06416	0.199451	-5.33545	9.53e-08	1.58e-06
LBAL_03605	164.455	0.971712	0.182177	5.33389	9.61e-08	1.59e-06
LBAL_06081	850.605	-0.494408	0.092713	-5.33267	9.68e-08	1.6e-06
LBAL_10533	181.911	1.03331	0.193886	5.32945	9.85e-08	1.62e-06
LBAL_10528	432.83	0.759381	0.142686	5.32203	1.03e-07	1.69e-06
LBAL_12417	2192.79	0.725897	0.136487	5.31844	1.05e-07	1.72e-06
LBAL_01347	187.895	1.59198	0.29961	5.3135	1.08e-07	1.76e-06
LBAL_04166	2271.75	1.95287	0.367778	5.30992	1.1e-07	1.79e-06
LBAL_05155	59.4996	-1.80555	0.340066	-5.30942	1.1e-07	1.8e-06
LBAL_04436	18.5867	3.76139	0.708627	5.30799	1.11e-07	1.81e-06
LBAL_02606	298.511	0.813291	0.153419	5.3011	1.15e-07	1.88e-06
LBAL_07040	81.7425	-1.88921	0.357057	-5.29107	1.22e-07	1.98e-06
LBAL_08797	48.9093	-1.79429	0.339214	-5.28955	1.23e-07	1.99e-06
LBAL_03178	2202.2	-1.78461	0.337636	-5.28561	1.25e-07	2.03e-06
LBAL_12824	948.246	-1.1662	0.220695	-5.28423	1.26e-07	2.04e-06
LBAL_06207	578.014	-0.567364	0.10738	-5.28372	1.27e-07	2.05e-06
LBAL_10490	239.308	0.961756	0.182114	5.28107	1.28e-07	2.07e-06
LBAL_12180	385.98	1.40583	0.266199	5.28112	1.28e-07	2.07e-06
LBAL_12681	1023.12	-0.453111	0.0858615	-5.27723	1.31e-07	2.11e-06
LBAL_11365	226.762	-1.36904	0.259565	-5.27437	1.33e-07	2.14e-06
LBAL_03446	4093.99	0.566102	0.10733	5.27441	1.33e-07	2.14e-06
LBAL_06962	347.501	-0.845961	0.160561	-5.26878	1.37e-07	2.2e-06
LBAL_05715	320.286	-0.85379	0.162072	-5.26795	1.38e-07	2.21e-06
LBAL_11100	73.7459	-2.13482	0.405399	-5.26598	1.39e-07	2.22e-06
LBAL_05551	523.816	0.740522	0.140615	5.2663	1.39e-07	2.22e-06
LBAL_02591	586.711	-0.768737	0.146044	-5.26375	1.41e-07	2.23e-06
LBAL_09662	1385.87	0.648307	0.123143	5.26466	1.4e-07	2.23e-06
LBAL_11535	3448.8	1.02624	0.19495	5.26415	1.41e-07	2.23e-06
LBAL_10968	230.276	1.51636	0.288	5.26514	1.4e-07	2.23e-06
LBAL_03505	219.902	2.77649	0.527306	5.26541	1.4e-07	2.23e-06
LBAL_12169	247.899	-0.888332	0.168783	-5.26317	1.42e-07	2.24e-06
LBAL_11244	563.322	-0.675818	0.128439	-5.26178	1.43e-07	2.25e-06
LBAL_01022	480.233	1.13416	0.215598	5.26055	1.44e-07	2.26e-06
LBAL_04546	468.113	0.587281	0.111649	5.26008	1.44e-07	2.27e-06
LBAL_09188	45.9797	-2.54187	0.483668	-5.25541	1.48e-07	2.32e-06
LBAL_03522	1117.32	-1.09957	0.209229	-5.25533	1.48e-07	2.32e-06
LBAL_00055	293.351	1.34849	0.256575	5.25573	1.47e-07	2.32e-06
LBAL_11475	60.8773	1.55681	0.296349	5.25331	1.49e-07	2.33e-06
LBAL_08922	17.5834	3.70047	0.70433	5.25388	1.49e-07	2.33e-06
LBAL_05643	115.335	-1.34708	0.256711	-5.24746	1.54e-07	2.41e-06
LBAL_03385	164.248	0.951313	0.181309	5.2469	1.55e-07	2.41e-06
LBAL_07729	661.682	-0.735151	0.140169	-5.24474	1.57e-07	2.43e-06
LBAL_02371	291.837	-1.60031	0.305435	-5.23944	1.61e-07	2.5e-06
LBAL_10695	1177.24	-1.07284	0.204817	-5.23804	1.62e-07	2.51e-06
LBAL_02325	2933.66	-0.996624	0.190268	-5.23801	1.62e-07	2.51e-06
LBAL_11863	1960.08	-0.741727	0.141602	-5.23811	1.62e-07	2.51e-06
LBAL_10517	298.272	0.808925	0.154462	5.23704	1.63e-07	2.52e-06
LBAL_06187	136.145	0.917263	0.175233	5.23453	1.65e-07	2.55e-06
LBAL_02006	211.088	-0.781997	0.149425	-5.23337	1.66e-07	2.56e-06
LBAL_00319	126.196	1.23064	0.235131	5.23387	1.66e-07	2.56e-06
LBAL_00826	48.2521	-2.01703	0.385683	-5.22976	1.7e-07	2.6e-06
LBAL_00480	464.034	0.592153	0.113217	5.23024	1.69e-07	2.6e-06
LBAL_07747	246.224	1.41495	0.270619	5.22858	1.71e-07	2.62e-06
LBAL_05954	141.893	-1.06707	0.204374	-5.22119	1.78e-07	2.72e-06
LBAL_06158	941.396	0.501373	0.0960645	5.21913	1.8e-07	2.74e-06
LBAL_04871	141.723	-0.955927	0.18319	-5.21824	1.81e-07	2.75e-06
LBAL_07732	2813.89	-0.496823	0.09523	-5.21709	1.82e-07	2.77e-06
LBAL_09664	701.228	1.06068	0.203368	5.21559	1.83e-07	2.79e-06
LBAL_00391	157.051	-1.10474	0.211868	-5.21427	1.85e-07	2.8e-06
LBAL_03277	81.1166	-2.19351	0.42077	-5.21308	1.86e-07	2.81e-06
LBAL_05275	231.572	1.00432	0.192635	5.2136	1.85e-07	2.81e-06
LBAL_08409	35033	-1.03123	0.19785	-5.21217	1.87e-07	2.82e-06
LBAL_09114	302.309	-0.565958	0.108591	-5.21185	1.87e-07	2.82e-06
LBAL_03085	493.709	0.452769	0.0868675	5.21218	1.87e-07	2.82e-06
LBAL_05003	172.664	0.917883	0.176151	5.21078	1.88e-07	2.83e-06
LBAL_01384	113.403	1.45487	0.279322	5.2086	1.9e-07	2.86e-06
LBAL_10465	1553.66	-0.462993	0.0889033	-5.20783	1.91e-07	2.87e-06
LBAL_03190	93.3434	-1.71844	0.330129	-5.20535	1.94e-07	2.9e-06
LBAL_11684	129.836	-0.924631	0.177627	-5.20546	1.94e-07	2.9e-06
LBAL_05740	442.902	-0.635722	0.122202	-5.20221	1.97e-07	2.94e-06
LBAL_02710	423.122	-0.909207	0.17492	-5.19785	2.02e-07	3.01e-06
LBAL_02086	5628.07	0.545591	0.10501	5.19559	2.04e-07	3.03e-06
LBAL_00334	635.825	0.638714	0.122912	5.19652	2.03e-07	3.03e-06
LBAL_10091	280.077	0.793662	0.152761	5.19544	2.04e-07	3.03e-06
LBAL_08923	84.309	2.16979	0.417649	5.19525	2.04e-07	3.03e-06
LBAL_08834	180.36	0.814777	0.15693	5.19198	2.08e-07	3.08e-06
LBAL_10366	44.6659	-2.23899	0.431534	-5.18845	2.12e-07	3.14e-06
LBAL_07763	333.37	2.19028	0.422155	5.18832	2.12e-07	3.14e-06
LBAL_00305	447.062	0.646075	0.124543	5.18759	2.13e-07	3.15e-06
LBAL_11321	179.958	-1.35634	0.261594	-5.1849	2.16e-07	3.19e-06
LBAL_02409	31.4812	-2.80599	0.541799	-5.17903	2.23e-07	3.28e-06
LBAL_10018	1457.17	0.908517	0.17542	5.17911	2.23e-07	3.28e-06
LBAL_10394	211.622	-1.12895	0.218106	-5.17615	2.27e-07	3.33e-06
LBAL_06836	338.789	-0.781751	0.151042	-5.17573	2.27e-07	3.33e-06
LBAL_06273	110.464	-1.01813	0.196859	-5.17184	2.32e-07	3.39e-06
LBAL_10547	308.729	0.622022	0.120311	5.17013	2.34e-07	3.42e-06
LBAL_10325	159.387	1.45145	0.280981	5.16566	2.4e-07	3.5e-06
LBAL_12149	187.126	-1.42856	0.276671	-5.1634	2.43e-07	3.54e-06
LBAL_09393	932.203	0.55393	0.107303	5.16229	2.44e-07	3.55e-06
LBAL_02485	300.268	0.78199	0.151493	5.1619	2.44e-07	3.55e-06
LBAL_03661	462.078	0.744912	0.14433	5.16116	2.45e-07	3.56e-06
LBAL_07914	281.641	0.657166	0.127445	5.15648	2.52e-07	3.64e-06
LBAL_05074	82.2589	1.26142	0.244623	5.15657	2.52e-07	3.64e-06
LBAL_11943	1306.58	-0.7258	0.14099	-5.14787	2.63e-07	3.81e-06
LBAL_03571	350.12	1.47912	0.287385	5.14682	2.65e-07	3.83e-06
LBAL_01838	84.7157	-2.47546	0.48128	-5.14348	2.7e-07	3.88e-06
LBAL_08299	160.274	-0.855557	0.166335	-5.14359	2.7e-07	3.88e-06
LBAL_05334	1199.07	-0.38591	0.0750628	-5.14117	2.73e-07	3.93e-06
LBAL_02126	194.597	-1.70144	0.331192	-5.13732	2.79e-07	4e-06
LBAL_08075	496.329	1.09403	0.213037	5.1354	2.82e-07	4.04e-06
LBAL_01453	141.699	0.938019	0.182736	5.13319	2.85e-07	4.08e-06
LBAL_04889	488.711	-0.808927	0.157614	-5.13233	2.86e-07	4.09e-06
LBAL_07908	731.886	-0.925593	0.180383	-5.13126	2.88e-07	4.11e-06
LBAL_02533	271.804	0.905742	0.176546	5.13034	2.89e-07	4.13e-06
LBAL_03997	227.848	1.28275	0.250062	5.12974	2.9e-07	4.13e-06
LBAL_04385	283.069	1.69794	0.331049	5.12897	2.91e-07	4.15e-06
LBAL_04135	632.628	0.729099	0.142184	5.12787	2.93e-07	4.17e-06
LBAL_11721	815.272	-0.577073	0.112571	-5.12631	2.95e-07	4.19e-06
LBAL_02103	397.053	1.18917	0.232069	5.12419	2.99e-07	4.24e-06
LBAL_02063	30.1878	-2.1907	0.427739	-5.12158	3.03e-07	4.29e-06
LBAL_03236	378.682	0.865176	0.168929	5.12153	3.03e-07	4.29e-06
LBAL_03072	458.117	-0.767346	0.15003	-5.11461	3.14e-07	4.44e-06
LBAL_00042	120.085	1.04676	0.204672	5.11435	3.15e-07	4.44e-06
LBAL_01038	542.38	-0.605446	0.118637	-5.10334	3.34e-07	4.7e-06
LBAL_05067	203.244	-1.39012	0.272524	-5.1009	3.38e-07	4.75e-06
LBAL_08138	304.201	-2.13423	0.418587	-5.09865	3.42e-07	4.8e-06
LBAL_00598	667.165	-0.599953	0.117696	-5.09747	3.44e-07	4.83e-06
LBAL_10803	554.937	1.43662	0.28199	5.09458	3.5e-07	4.9e-06
LBAL_09061	609.039	0.958872	0.18826	5.09335	3.52e-07	4.92e-06
LBAL_09271	190.787	-1.05831	0.20782	-5.09244	3.53e-07	4.94e-06
LBAL_05331	511.342	0.716461	0.140713	5.09166	3.55e-07	4.95e-06
LBAL_05372	616.048	1.06091	0.208456	5.08935	3.59e-07	5.01e-06
LBAL_08717	374.91	-0.665872	0.130871	-5.088	3.62e-07	5.04e-06
LBAL_04234	29.6572	-2.36622	0.465462	-5.08359	3.7e-07	5.15e-06
LBAL_01004	763.455	-0.692484	0.136269	-5.08173	3.74e-07	5.19e-06
LBAL_08775	282.51	1.53511	0.302076	5.08187	3.74e-07	5.19e-06
LBAL_01392	357.352	1.11447	0.219533	5.07656	3.84e-07	5.32e-06
LBAL_06064	419.145	-0.712951	0.140489	-5.07479	3.88e-07	5.36e-06
LBAL_12661	686.07	-0.517513	0.102024	-5.07248	3.93e-07	5.42e-06
LBAL_09415	191.206	1.14469	0.225734	5.07096	3.96e-07	5.46e-06
LBAL_06347	352.922	-0.780927	0.154046	-5.06944	3.99e-07	5.5e-06
LBAL_02230	400.631	1.32228	0.260898	5.06817	4.02e-07	5.53e-06
LBAL_03905	162.91	1.15919	0.228746	5.0676	4.03e-07	5.54e-06
LBAL_04876	370.728	0.895386	0.176713	5.06689	4.04e-07	5.55e-06
LBAL_09198	249.384	-0.934044	0.184392	-5.06552	4.07e-07	5.57e-06
LBAL_11507	179.288	0.969466	0.191379	5.06569	4.07e-07	5.57e-06
LBAL_12118	556.587	-0.621548	0.12277	-5.06269	4.13e-07	5.65e-06
LBAL_04393	278.184	-0.636793	0.125818	-5.06121	4.17e-07	5.69e-06
LBAL_05539	1627.71	-1.03145	0.203823	-5.06052	4.18e-07	5.7e-06
LBAL_05390	1335.78	-2.29153	0.452867	-5.06003	4.19e-07	5.71e-06
LBAL_09411	29.9063	-2.6226	0.518461	-5.05844	4.23e-07	5.75e-06
LBAL_00993	216.795	-0.773858	0.15301	-5.05755	4.25e-07	5.77e-06
LBAL_08323	971.319	-0.732561	0.144868	-5.05673	4.27e-07	5.79e-06
LBAL_07967	3698.9	-0.606673	0.120004	-5.05544	4.29e-07	5.81e-06
LBAL_07672	392.708	-0.503622	0.0996148	-5.05569	4.29e-07	5.81e-06
LBAL_00679	672.728	-0.580738	0.114958	-5.05173	4.38e-07	5.91e-06
LBAL_09760	244.775	1.1031	0.218364	5.05165	4.38e-07	5.91e-06
LBAL_01556	298.02	0.812014	0.160833	5.04881	4.45e-07	5.99e-06
LBAL_08207	953.777	-0.591874	0.117247	-5.04812	4.46e-07	6.01e-06
LBAL_00758	655.506	-0.614397	0.121738	-5.04687	4.49e-07	6.04e-06
LBAL_01220	207.892	0.960506	0.190352	5.04595	4.51e-07	6.06e-06
LBAL_06136	816.068	-0.630997	0.125099	-5.04396	4.56e-07	6.12e-06
LBAL_03693	3001.59	-0.824193	0.163419	-5.04343	4.57e-07	6.13e-06
LBAL_00365	1087.84	-0.834	0.165412	-5.04195	4.61e-07	6.17e-06
LBAL_08210	490.905	0.570262	0.113328	5.03198	4.85e-07	6.49e-06
LBAL_07031	315.636	0.85423	0.170154	5.02033	5.16e-07	6.88e-06
LBAL_12806	657.52	0.56583	0.112772	5.01749	5.24e-07	6.98e-06
LBAL_10211	519.954	0.825587	0.164549	5.01728	5.24e-07	6.98e-06
LBAL_02079	57.0246	-1.11678	0.222748	-5.01366	5.34e-07	7.1e-06
LBAL_07790	54.5309	-1.51416	0.302157	-5.01119	5.41e-07	7.18e-06
LBAL_03921	84981.3	-3.18795	0.636282	-5.01027	5.44e-07	7.21e-06
LBAL_00747	19.8809	4.30042	0.858734	5.00786	5.5e-07	7.29e-06
LBAL_03902	90.8627	-1.20757	0.241194	-5.00665	5.54e-07	7.33e-06
LBAL_08420	4583.02	-0.95692	0.191329	-5.00143	5.69e-07	7.51e-06
LBAL_11202	281.943	-0.931714	0.186284	-5.00158	5.69e-07	7.51e-06
LBAL_09250	1711.49	0.944178	0.189013	4.99532	5.87e-07	7.74e-06
LBAL_07147	228.282	1.94713	0.390324	4.98851	6.08e-07	8.01e-06
LBAL_06083	1509.43	0.626123	0.125612	4.98456	6.21e-07	8.17e-06
LBAL_09782	853.646	-0.584471	0.11728	-4.98356	6.24e-07	8.2e-06
LBAL_02235	3016.78	-0.834644	0.167598	-4.98004	6.36e-07	8.34e-06
LBAL_04958	461.793	0.525835	0.105648	4.97724	6.45e-07	8.45e-06
LBAL_04399	167.219	-1.02508	0.206066	-4.97453	6.54e-07	8.56e-06
LBAL_11985	57.6879	-1.33552	0.268498	-4.97403	6.56e-07	8.57e-06
LBAL_00767	168.648	-0.898888	0.180767	-4.97263	6.61e-07	8.62e-06
LBAL_01452	173.998	1.35671	0.272857	4.97223	6.62e-07	8.63e-06
LBAL_04052	35.1667	-3.8741	0.779316	-4.97115	6.66e-07	8.67e-06
LBAL_11945	64.9658	1.98163	0.398792	4.96908	6.73e-07	8.75e-06
LBAL_04506	1145.74	-0.553844	0.111496	-4.96737	6.79e-07	8.82e-06
LBAL_06262	135.68	-1.03517	0.208435	-4.96641	6.82e-07	8.85e-06
LBAL_01213	188.581	-1.09325	0.220273	-4.96314	6.94e-07	8.99e-06
LBAL_11307	517.273	1.15245	0.232381	4.9593	7.07e-07	9.16e-06
LBAL_08134	191.757	-1.03005	0.207833	-4.95615	7.19e-07	9.29e-06
LBAL_06478	56.7285	-1.84536	0.372724	-4.95101	7.38e-07	9.53e-06
LBAL_06968	251.709	0.652526	0.131806	4.95066	7.4e-07	9.54e-06
LBAL_04663	293.623	0.770886	0.155787	4.94833	7.49e-07	9.64e-06
LBAL_05565	471.612	0.546953	0.110581	4.94619	7.57e-07	9.74e-06
LBAL_11927	482.961	0.590463	0.119428	4.9441	7.65e-07	9.83e-06
LBAL_01200	222.925	-0.812677	0.16452	-4.9397	7.82e-07	1e-05
LBAL_09503	1292.67	-0.501954	0.101624	-4.93933	7.84e-07	1e-05
LBAL_12533	27.4627	-2.46275	0.498807	-4.93727	7.92e-07	1.01e-05
LBAL_02578	2052.58	-0.554794	0.112395	-4.9361	7.97e-07	1.02e-05
LBAL_01553	466.15	0.73524	0.149072	4.93211	8.13e-07	1.04e-05
LBAL_07711	135.599	1.09811	0.22301	4.92403	8.48e-07	1.08e-05
LBAL_00063	96.7147	-0.985094	0.200415	-4.91527	8.87e-07	1.13e-05
LBAL_11230	255.078	0.64648	0.131619	4.91175	9.03e-07	1.15e-05
LBAL_04522	569.477	-1.39484	0.284162	-4.90861	9.17e-07	1.16e-05
LBAL_04513	374.11	-0.626398	0.127564	-4.91044	9.09e-07	1.16e-05
LBAL_11044	1287.5	-0.561275	0.114348	-4.90846	9.18e-07	1.16e-05
LBAL_08529	465.786	0.514963	0.105037	4.9027	9.45e-07	1.2e-05
LBAL_02540	316.922	0.776144	0.158514	4.89639	9.76e-07	1.23e-05
LBAL_05818	191.855	1.39481	0.284854	4.8966	9.75e-07	1.23e-05
LBAL_00489	506.519	-1.10011	0.224707	-4.89576	9.79e-07	1.24e-05
LBAL_00689	341.768	1.33876	0.273471	4.89545	9.81e-07	1.24e-05
LBAL_09390	70.3709	-1.38719	0.283616	-4.89107	1e-06	1.26e-05
LBAL_03230	597.575	0.650622	0.133023	4.89106	1e-06	1.26e-05
LBAL_01484	376.91	-0.619338	0.12669	-4.88861	1.02e-06	1.28e-05
LBAL_09956	453.543	-1.04717	0.214414	-4.88385	1.04e-06	1.31e-05
LBAL_11402	230.056	1.0498	0.215035	4.88199	1.05e-06	1.32e-05
LBAL_01581	1174.56	0.781055	0.160231	4.87456	1.09e-06	1.37e-05
LBAL_08320	499.338	-0.685667	0.140753	-4.87142	1.11e-06	1.39e-05
LBAL_11324	198.084	-0.814004	0.167156	-4.86973	1.12e-06	1.4e-05
LBAL_02488	1774.98	-0.601337	0.123559	-4.86678	1.13e-06	1.41e-05
LBAL_01589	129.582	-0.968312	0.199121	-4.86293	1.16e-06	1.44e-05
LBAL_02550	60.9043	-1.30547	0.268538	-4.86141	1.17e-06	1.45e-05
LBAL_03252	344.309	-0.555929	0.114377	-4.86048	1.17e-06	1.46e-05
LBAL_05118	251.296	0.761955	0.156895	4.85647	1.19e-06	1.48e-05
LBAL_09044	89.0537	2.19253	0.452038	4.85032	1.23e-06	1.53e-05
LBAL_04655	943.918	-0.387158	0.0798542	-4.84832	1.25e-06	1.54e-05
LBAL_07531	678.055	-0.781571	0.161235	-4.84741	1.25e-06	1.55e-05
LBAL_04280	950.548	0.524776	0.10829	4.84605	1.26e-06	1.55e-05
LBAL_07261	342.469	0.720598	0.148696	4.84613	1.26e-06	1.55e-05
LBAL_10019	665.3	0.713266	0.147213	4.84514	1.27e-06	1.56e-05
LBAL_03155	648.18	-0.680925	0.140611	-4.84262	1.28e-06	1.58e-05
LBAL_03248	182.804	1.26945	0.262167	4.84214	1.28e-06	1.58e-05
LBAL_00270	104.923	1.42919	0.295266	4.84035	1.3e-06	1.59e-05
LBAL_08248	26.0193	-2.01191	0.415752	-4.83921	1.3e-06	1.6e-05
LBAL_00968	1212.01	-0.936975	0.193606	-4.8396	1.3e-06	1.6e-05
LBAL_07172	3299.01	-1.05884	0.218895	-4.83721	1.32e-06	1.61e-05
LBAL_09244	993.222	0.649987	0.134377	4.83705	1.32e-06	1.61e-05
LBAL_07538	1200.06	0.58345	0.120655	4.83571	1.33e-06	1.62e-05
LBAL_04943	472.955	0.974035	0.201456	4.83498	1.33e-06	1.63e-05
LBAL_11779	259.474	-1.0145	0.20992	-4.83278	1.35e-06	1.64e-05
LBAL_03062	564.526	1.08648	0.224831	4.83244	1.35e-06	1.64e-05
LBAL_12217	212.242	1.30886	0.270813	4.83307	1.34e-06	1.64e-05
LBAL_12056	127.265	-0.866411	0.179457	-4.82796	1.38e-06	1.67e-05
LBAL_01692	593.801	0.837896	0.173534	4.82844	1.38e-06	1.67e-05
LBAL_06899	178.772	1.41644	0.293403	4.82763	1.38e-06	1.67e-05
LBAL_08306	970.421	-0.611812	0.126788	-4.82548	1.4e-06	1.69e-05
LBAL_06006	365.749	0.898395	0.186349	4.82103	1.43e-06	1.73e-05
LBAL_05456	116.867	-1.11935	0.232269	-4.81921	1.44e-06	1.74e-05
LBAL_02602	1286.4	0.736612	0.152926	4.81679	1.46e-06	1.76e-05
LBAL_07131	258.062	0.80696	0.167516	4.81722	1.46e-06	1.76e-05
LBAL_09992	309.956	-1.47468	0.306239	-4.81546	1.47e-06	1.77e-05
LBAL_04782	1844.28	-1.24641	0.258866	-4.81488	1.47e-06	1.77e-05
LBAL_03591	561.558	0.460413	0.0956232	4.81487	1.47e-06	1.77e-05
LBAL_09329	335.365	-0.701618	0.145793	-4.81242	1.49e-06	1.79e-05
LBAL_10208	1407.7	-0.585305	0.121651	-4.81135	1.5e-06	1.79e-05
LBAL_11511	225.063	0.780563	0.16223	4.81145	1.5e-06	1.79e-05
LBAL_11389	1232.77	-0.791683	0.164596	-4.80986	1.51e-06	1.8e-05
LBAL_09320	227.204	0.638159	0.132679	4.8098	1.51e-06	1.8e-05
LBAL_00725	475.916	0.73948	0.153815	4.80758	1.53e-06	1.82e-05
LBAL_06995	848.499	-0.511402	0.106397	-4.80653	1.54e-06	1.83e-05
LBAL_10202	343.723	0.571888	0.119021	4.80493	1.55e-06	1.84e-05
LBAL_07588	7.51368	-4.05234	0.843711	-4.803	1.56e-06	1.86e-05
LBAL_09770	7511.54	-0.860231	0.179124	-4.80244	1.57e-06	1.86e-05
LBAL_03063	666.119	1.19385	0.248652	4.80128	1.58e-06	1.87e-05
LBAL_01049	130.238	-1.15229	0.240047	-4.80026	1.58e-06	1.88e-05
LBAL_08919	357.584	0.545127	0.113651	4.7965	1.61e-06	1.91e-05
LBAL_04476	384.3	1.02958	0.214664	4.79624	1.62e-06	1.91e-05
LBAL_11146	53.6552	1.57967	0.329592	4.79281	1.64e-06	1.94e-05
LBAL_11474	412.898	0.803613	0.167698	4.79202	1.65e-06	1.95e-05
LBAL_05235	1182.74	0.764009	0.159521	4.78938	1.67e-06	1.97e-05
LBAL_07146	105.328	-1.17071	0.244468	-4.78881	1.68e-06	1.98e-05
LBAL_08883	88.9942	-1.32928	0.277718	-4.78644	1.7e-06	2e-05
LBAL_08418	1171.44	-0.959111	0.200434	-4.78518	1.71e-06	2e-05
LBAL_05550	126.991	1.07909	0.225479	4.78578	1.7e-06	2e-05
LBAL_05713	1499.12	0.553099	0.115646	4.78269	1.73e-06	2.03e-05
LBAL_10774	301.967	0.720404	0.150645	4.78212	1.73e-06	2.03e-05
LBAL_01169	1039.08	0.39041	0.0816707	4.7803	1.75e-06	2.05e-05
LBAL_03401	242.172	-0.759745	0.158978	-4.77893	1.76e-06	2.06e-05
LBAL_05913	569.538	0.500307	0.104752	4.7761	1.79e-06	2.08e-05
LBAL_00269	1375.45	0.516429	0.108108	4.77697	1.78e-06	2.08e-05
LBAL_09106	339.595	1.91634	0.401479	4.77321	1.81e-06	2.11e-05
LBAL_10041	800.876	0.882238	0.184864	4.77236	1.82e-06	2.12e-05
LBAL_05252	1875.15	-0.584017	0.122466	-4.76879	1.85e-06	2.15e-05
LBAL_02790	748.45	0.649164	0.136131	4.76866	1.85e-06	2.15e-05
LBAL_03877	638.355	1.43677	0.301321	4.76823	1.86e-06	2.16e-05
LBAL_01738	216.835	0.973961	0.204419	4.76454	1.89e-06	2.19e-05
LBAL_02247	477.5	-0.459459	0.0964824	-4.7621	1.92e-06	2.22e-05
LBAL_10159	93.3892	-1.11823	0.234867	-4.76112	1.93e-06	2.23e-05
LBAL_05110	380.731	-1.05214	0.221071	-4.75931	1.94e-06	2.24e-05
LBAL_11837	224.443	1.23487	0.259494	4.75875	1.95e-06	2.25e-05
LBAL_04514	131.676	1.25604	0.264027	4.75725	1.96e-06	2.26e-05
LBAL_10840	181.355	1.29966	0.273226	4.75672	1.97e-06	2.26e-05
LBAL_02469	1568.68	1.57989	0.332074	4.75764	1.96e-06	2.26e-05
LBAL_06838	1950.13	-0.664257	0.139668	-4.75597	1.97e-06	2.27e-05
LBAL_01000	100.481	-1.08019	0.227167	-4.75505	1.98e-06	2.28e-05
LBAL_02859	12756.8	-0.97865	0.206006	-4.75059	2.03e-06	2.32e-05
LBAL_11195	266.468	-0.778331	0.163899	-4.74884	2.05e-06	2.34e-05
LBAL_06063	382.334	0.926546	0.195152	4.74783	2.06e-06	2.35e-05
LBAL_11257	77.4485	0.942478	0.198523	4.74745	2.06e-06	2.35e-05
LBAL_12022	225.183	1.07028	0.22543	4.74773	2.06e-06	2.35e-05
LBAL_04098	153.148	0.766107	0.161453	4.74508	2.08e-06	2.38e-05
LBAL_03479	1840.01	0.872635	0.184005	4.74245	2.11e-06	2.4e-05
LBAL_08893	396.963	0.65697	0.138614	4.73956	2.14e-06	2.44e-05
LBAL_08125	830.988	-0.578603	0.122201	-4.73483	2.19e-06	2.49e-05
LBAL_06723	102.883	-1.1317	0.239207	-4.73103	2.23e-06	2.54e-05
LBAL_01554	767.969	0.563356	0.119232	4.72488	2.3e-06	2.61e-05
LBAL_00352	242.801	0.915267	0.193715	4.72481	2.3e-06	2.61e-05
LBAL_04941	555.835	0.514479	0.108982	4.72077	2.35e-06	2.66e-05
LBAL_10354	373.182	0.683003	0.144996	4.71049	2.47e-06	2.79e-05
LBAL_08842	1682.29	-0.967835	0.205614	-4.70705	2.51e-06	2.84e-05
LBAL_00596	1090.77	-0.772951	0.164221	-4.70678	2.52e-06	2.84e-05
LBAL_08910	109.293	-1.04187	0.221549	-4.70263	2.57e-06	2.89e-05
LBAL_03357	293.941	0.598085	0.127167	4.70314	2.56e-06	2.89e-05
LBAL_07673	119.183	-1.00416	0.213576	-4.70164	2.58e-06	2.9e-05
LBAL_08765	295.001	0.927851	0.197336	4.70188	2.58e-06	2.9e-05
LBAL_06195	637.494	0.727375	0.15477	4.69972	2.61e-06	2.92e-05
LBAL_01932	538.051	-0.996322	0.212293	-4.69314	2.69e-06	3.02e-05
LBAL_11484	165.822	0.882676	0.188088	4.69288	2.69e-06	3.02e-05
LBAL_11963	143.237	-0.832817	0.177533	-4.69105	2.72e-06	3.04e-05
LBAL_09535	2830.47	-0.791658	0.168784	-4.69037	2.73e-06	3.04e-05
LBAL_03678	227.536	0.896308	0.191088	4.69054	2.72e-06	3.04e-05
LBAL_01567	251.802	0.736225	0.15721	4.68306	2.83e-06	3.15e-05
LBAL_06277	240.914	-0.750068	0.160256	-4.68045	2.86e-06	3.19e-05
LBAL_04535	534.427	-0.566204	0.120983	-4.68003	2.87e-06	3.19e-05
LBAL_04940	1686.6	0.587837	0.125668	4.67771	2.9e-06	3.22e-05
LBAL_10546	369.912	0.616596	0.131855	4.67631	2.92e-06	3.24e-05
LBAL_04154	58.9501	-1.39346	0.298015	-4.6758	2.93e-06	3.25e-05
LBAL_00148	475.225	-0.645215	0.138078	-4.67285	2.97e-06	3.29e-05
LBAL_02717	811.747	0.465383	0.099591	4.67294	2.97e-06	3.29e-05
LBAL_01767	637.15	-0.942342	0.20171	-4.67177	2.99e-06	3.3e-05
LBAL_11225	73.1297	-1.62171	0.347377	-4.66843	3.04e-06	3.35e-05
LBAL_11599	98.3961	-1.39743	0.299388	-4.66763	3.05e-06	3.36e-05
LBAL_10502	162.571	-0.682938	0.14637	-4.66582	3.07e-06	3.38e-05
LBAL_05986	250.607	0.995124	0.213265	4.66615	3.07e-06	3.38e-05
LBAL_11696	261.765	0.649649	0.139303	4.66358	3.11e-06	3.42e-05
LBAL_05028	5761.74	-0.767788	0.164673	-4.66249	3.12e-06	3.43e-05
LBAL_10967	40.6804	3.23472	0.693776	4.66249	3.12e-06	3.43e-05
LBAL_09274	450.453	0.567141	0.121685	4.66071	3.15e-06	3.45e-05
LBAL_06253	1759.42	1.11887	0.240049	4.66101	3.15e-06	3.45e-05
LBAL_10688	15.9488	-2.52887	0.542787	-4.65905	3.18e-06	3.48e-05
LBAL_10934	473.703	0.690488	0.148216	4.65867	3.18e-06	3.48e-05
LBAL_07644	21.5982	-2.51449	0.539839	-4.65786	3.2e-06	3.49e-05
LBAL_12497	1188.7	-1.13523	0.243933	-4.65386	3.26e-06	3.55e-05
LBAL_05669	1268.95	0.626716	0.13466	4.65407	3.25e-06	3.55e-05
LBAL_07797	30.7255	-2.17789	0.468115	-4.65247	3.28e-06	3.57e-05
LBAL_04490	506.928	0.651507	0.140061	4.65161	3.29e-06	3.58e-05
LBAL_04795	182.19	1.4661	0.315196	4.65138	3.3e-06	3.58e-05
LBAL_04507	138.003	-1.13468	0.244031	-4.64973	3.32e-06	3.61e-05
LBAL_00956	105.683	0.922276	0.198387	4.64887	3.34e-06	3.62e-05
LBAL_12619	201.959	-1.12019	0.240989	-4.64831	3.35e-06	3.63e-05
LBAL_11661	490.949	-0.663915	0.142849	-4.64766	3.36e-06	3.63e-05
LBAL_09815	1681.63	-0.417616	0.0899351	-4.64353	3.43e-06	3.7e-05
LBAL_07014	471.268	0.516721	0.111325	4.64154	3.46e-06	3.73e-05
LBAL_12710	108.002	-1.24501	0.268314	-4.64014	3.48e-06	3.76e-05
LBAL_11627	1131.44	-1.78345	0.384543	-4.63783	3.52e-06	3.79e-05
LBAL_04402	1702.34	0.896471	0.193293	4.63788	3.52e-06	3.79e-05
LBAL_10654	19.7182	-2.402	0.518278	-4.63459	3.58e-06	3.85e-05
LBAL_06218	442.664	-0.737693	0.159251	-4.63227	3.62e-06	3.89e-05
LBAL_01052	542.502	-0.534291	0.115425	-4.6289	3.68e-06	3.95e-05
LBAL_11583	89.5412	1.4329	0.309705	4.62667	3.72e-06	3.99e-05
LBAL_09726	98.888	-1.32813	0.28711	-4.62586	3.73e-06	4e-05
LBAL_05243	1837.7	-0.421505	0.091163	-4.62365	3.77e-06	4.04e-05
LBAL_08374	39.7018	-2.15767	0.467202	-4.61828	3.87e-06	4.14e-05
LBAL_01696	1059.59	0.978641	0.211954	4.61723	3.89e-06	4.15e-05
LBAL_07565	687.375	-0.62199	0.134738	-4.6163	3.91e-06	4.17e-05
LBAL_00584	455.911	-0.536857	0.116344	-4.61439	3.94e-06	4.19e-05
LBAL_10043	422.605	-0.475673	0.103073	-4.61491	3.93e-06	4.19e-05
LBAL_06493	292.685	0.693969	0.150378	4.61484	3.93e-06	4.19e-05
LBAL_02081	158.971	1.63369	0.354065	4.61411	3.95e-06	4.2e-05
LBAL_01217	2133.93	0.531161	0.115232	4.60948	4.04e-06	4.28e-05
LBAL_01393	236.619	0.99516	0.215884	4.6097	4.03e-06	4.28e-05
LBAL_01290	109.541	-1.41981	0.30807	-4.60873	4.05e-06	4.29e-05
LBAL_02542	752.639	-0.796213	0.17302	-4.60185	4.19e-06	4.43e-05
LBAL_06142	204.698	0.769854	0.167287	4.602	4.18e-06	4.43e-05
LBAL_00855	250.922	-0.892572	0.194115	-4.59816	4.26e-06	4.5e-05
LBAL_06405	4126.08	-0.649646	0.14134	-4.59635	4.3e-06	4.53e-05
LBAL_02085	263.66	0.841328	0.183043	4.59634	4.3e-06	4.53e-05
LBAL_12232	71.1395	-1.66504	0.362505	-4.59317	4.37e-06	4.6e-05
LBAL_03829	114.131	3.07735	0.670106	4.59234	4.38e-06	4.61e-05
LBAL_11190	268.388	-0.813678	0.177256	-4.59041	4.42e-06	4.65e-05
LBAL_09865	274.667	0.757185	0.164971	4.58981	4.44e-06	4.66e-05
LBAL_08249	182.453	-0.79775	0.173903	-4.58734	4.49e-06	4.71e-05
LBAL_07929	95.4793	4.16964	0.910486	4.57958	4.66e-06	4.88e-05
LBAL_05234	13.8566	4.28075	0.934979	4.57844	4.68e-06	4.91e-05
LBAL_05157	749.62	-0.563693	0.123138	-4.57773	4.7e-06	4.92e-05
LBAL_12653	1339.72	-0.896377	0.195895	-4.57581	4.74e-06	4.96e-05
LBAL_08773	1168.56	-1.00842	0.220799	-4.56714	4.94e-06	5.16e-05
LBAL_06335	75.6934	-1.47654	0.323397	-4.56573	4.98e-06	5.19e-05
LBAL_07394	184.483	1.584	0.347234	4.56177	5.07e-06	5.29e-05
LBAL_08023	3827.34	-0.960569	0.210663	-4.55974	5.12e-06	5.33e-05
LBAL_01613	15.6948	-2.72072	0.596823	-4.55867	5.15e-06	5.35e-05
LBAL_00277	222.791	1.35138	0.296436	4.55876	5.15e-06	5.35e-05
LBAL_08152	376.546	1.01097	0.221946	4.55503	5.24e-06	5.44e-05
LBAL_10121	493.999	0.858766	0.188553	4.55451	5.25e-06	5.45e-05
LBAL_03147	750.603	-0.645042	0.141653	-4.55367	5.27e-06	5.46e-05
LBAL_10809	362.685	0.536186	0.11777	4.55283	5.29e-06	5.47e-05
LBAL_10506	454.583	0.782287	0.171823	4.55287	5.29e-06	5.47e-05
LBAL_09473	592.378	-1.29906	0.285412	-4.55151	5.33e-06	5.5e-05
LBAL_05531	86.5657	1.4157	0.311083	4.55088	5.34e-06	5.51e-05
LBAL_11390	2982.55	-0.88983	0.195547	-4.55048	5.35e-06	5.52e-05
LBAL_00904	308.716	0.727933	0.160047	4.54825	5.41e-06	5.57e-05
LBAL_03298	82.9093	1.3916	0.306618	4.53857	5.66e-06	5.83e-05
LBAL_07804	173.844	0.967675	0.213336	4.53592	5.74e-06	5.9e-05
LBAL_09412	5.67039	-3.52385	0.777545	-4.53202	5.84e-06	5.98e-05
LBAL_02663	232.345	-0.900461	0.198658	-4.53272	5.82e-06	5.98e-05
LBAL_00050	1183.22	-0.696764	0.153741	-4.53207	5.84e-06	5.98e-05
LBAL_11961	625.448	0.739604	0.163164	4.5329	5.82e-06	5.98e-05
LBAL_11299	895.86	0.793633	0.175141	4.5314	5.86e-06	6e-05
LBAL_03227	281.733	0.681578	0.150439	4.53061	5.88e-06	6.01e-05
LBAL_06974	274.586	0.582677	0.128675	4.52829	5.95e-06	6.07e-05
LBAL_07032	291.465	0.668506	0.147666	4.52715	5.98e-06	6.1e-05
LBAL_09217	198.146	-1.1449	0.252996	-4.52538	6.03e-06	6.15e-05
LBAL_02959	43.9838	-1.18308	0.261485	-4.52447	6.05e-06	6.17e-05
LBAL_00810	290.731	-0.704586	0.155743	-4.52404	6.07e-06	6.17e-05
LBAL_06292	1138.21	-0.808732	0.17887	-4.52134	6.14e-06	6.25e-05
LBAL_01518	2447.35	-0.94919	0.20999	-4.52016	6.18e-06	6.27e-05
LBAL_01627	865.662	0.563118	0.124584	4.52	6.18e-06	6.27e-05
LBAL_07915	269.096	0.985963	0.218203	4.51857	6.23e-06	6.31e-05
LBAL_10678	2250.03	-1.09886	0.243251	-4.51739	6.26e-06	6.34e-05
LBAL_08031	59.9625	1.27457	0.282166	4.51709	6.27e-06	6.34e-05
LBAL_11947	2077.09	-0.486263	0.107691	-4.51534	6.32e-06	6.39e-05
LBAL_06740	211.021	0.914312	0.202581	4.51331	6.38e-06	6.44e-05
LBAL_03146	346.521	-0.620781	0.137583	-4.51204	6.42e-06	6.48e-05
LBAL_07715	238.697	0.704319	0.156152	4.51047	6.47e-06	6.52e-05
LBAL_06624	1450.65	-0.73929	0.163922	-4.51003	6.48e-06	6.53e-05
LBAL_02601	847.295	0.751261	0.166638	4.50833	6.53e-06	6.57e-05
LBAL_02108	73.3765	8.16424	1.81172	4.50634	6.6e-06	6.63e-05
LBAL_02716	127.573	-0.824348	0.182996	-4.50475	6.65e-06	6.67e-05
LBAL_12181	176.776	1.12552	0.249914	4.50362	6.68e-06	6.7e-05
LBAL_06885	64.4674	-5.17783	1.14998	-4.50253	6.71e-06	6.72e-05
LBAL_01679	112.214	-1.10227	0.244806	-4.50263	6.71e-06	6.72e-05
LBAL_07681	152.155	-0.824074	0.183113	-4.50037	6.78e-06	6.79e-05
LBAL_01516	384.274	0.547065	0.121594	4.49913	6.82e-06	6.82e-05
LBAL_00485	541.339	0.528412	0.117539	4.49562	6.94e-06	6.93e-05
LBAL_04243	543.223	-0.606769	0.135006	-4.49438	6.98e-06	6.96e-05
LBAL_04577	2775.3	0.653994	0.145553	4.49316	7.02e-06	6.99e-05
LBAL_09919	141.682	1.01961	0.226941	4.49285	7.03e-06	7e-05
LBAL_06194	801.228	-0.526065	0.117104	-4.49228	7.05e-06	7.01e-05
LBAL_12426	530.888	-0.647106	0.144086	-4.49111	7.09e-06	7.04e-05
LBAL_00034	245.463	0.991966	0.220896	4.49064	7.1e-06	7.05e-05
LBAL_05598	251.12	-0.694391	0.154674	-4.4894	7.14e-06	7.08e-05
LBAL_12725	820.308	0.497331	0.110915	4.48391	7.33e-06	7.26e-05
LBAL_07833	804.191	-0.484908	0.108179	-4.48247	7.38e-06	7.31e-05
LBAL_06087	247.412	0.706079	0.157552	4.48157	7.41e-06	7.33e-05
LBAL_01623	198.652	-1.16092	0.259082	-4.48092	7.43e-06	7.35e-05
LBAL_09649	2129.38	-1.08988	0.24326	-4.48029	7.45e-06	7.36e-05
LBAL_03377	132.839	0.906279	0.202319	4.47946	7.48e-06	7.38e-05
LBAL_03235	225.021	1.26371	0.282127	4.47923	7.49e-06	7.38e-05
LBAL_08696	584.506	0.608382	0.135861	4.47797	7.54e-06	7.42e-05
LBAL_10372	248.321	1.24221	0.277452	4.47722	7.56e-06	7.44e-05
LBAL_00717	702.636	0.486077	0.108645	4.47399	7.68e-06	7.55e-05
LBAL_09263	253.022	0.645306	0.144251	4.4735	7.69e-06	7.55e-05
LBAL_12329	33.1659	6.36535	1.42295	4.47334	7.7e-06	7.55e-05
LBAL_09197	1674.22	0.586665	0.13117	4.47256	7.73e-06	7.58e-05
LBAL_07939	349.585	0.544091	0.121668	4.47193	7.75e-06	7.59e-05
LBAL_08044	314.066	0.704621	0.157612	4.4706	7.8e-06	7.63e-05
LBAL_02282	293.091	-0.737314	0.165062	-4.46689	7.94e-06	7.75e-05
LBAL_11019	2338.26	-0.470648	0.105362	-4.46697	7.93e-06	7.75e-05
LBAL_09732	50.2173	1.62906	0.364745	4.4663	7.96e-06	7.76e-05
LBAL_07021	722.573	0.494985	0.110889	4.46379	8.05e-06	7.85e-05
LBAL_09818	1250.13	-0.593203	0.133054	-4.45836	8.26e-06	8.04e-05
LBAL_12895	295.527	0.804324	0.180465	4.45696	8.31e-06	8.08e-05
LBAL_00302	106.068	1.18564	0.266027	4.45686	8.32e-06	8.08e-05
LBAL_04495	34.093	-1.67917	0.376847	-4.45585	8.36e-06	8.12e-05
LBAL_01028	78.3824	-1.2754	0.286324	-4.45439	8.41e-06	8.14e-05
LBAL_07649	980.645	-0.55432	0.124445	-4.45433	8.42e-06	8.14e-05
LBAL_04369	363.423	0.608433	0.136569	4.45513	8.38e-06	8.14e-05
LBAL_03514	203.023	0.763278	0.171335	4.4549	8.39e-06	8.14e-05
LBAL_11034	177.73	-0.848596	0.190543	-4.45357	8.45e-06	8.17e-05
LBAL_02384	1716.54	0.425665	0.0955839	4.45331	8.46e-06	8.17e-05
LBAL_08694	206.717	0.803755	0.180593	4.45064	8.56e-06	8.26e-05
LBAL_03231	143.705	-0.830189	0.186563	-4.4499	8.59e-06	8.28e-05
LBAL_00100	343.734	1.20712	0.271265	4.44996	8.59e-06	8.28e-05
LBAL_01480	106.386	-0.921469	0.207257	-4.44601	8.75e-06	8.42e-05
LBAL_00726	1072.33	-0.753239	0.169449	-4.44523	8.78e-06	8.44e-05
LBAL_01937	212.46	0.778007	0.175046	4.44458	8.81e-06	8.46e-05
LBAL_09532	2437.53	-0.581131	0.130772	-4.44384	8.84e-06	8.47e-05
LBAL_07923	296.971	0.492698	0.110865	4.44411	8.83e-06	8.47e-05
LBAL_03368	250.141	1.60666	0.361573	4.44353	8.85e-06	8.48e-05
LBAL_02130	41.6073	-1.25971	0.283674	-4.4407	8.97e-06	8.58e-05
LBAL_07875	35.331	1.254	0.282411	4.44034	8.98e-06	8.59e-05
LBAL_00843	58.0884	2.25202	0.507341	4.43887	9.04e-06	8.64e-05
LBAL_10315	129.51	1.32805	0.299343	4.43654	9.14e-06	8.73e-05
LBAL_03122	126.285	0.865409	0.195196	4.43354	9.27e-06	8.84e-05
LBAL_04793	639.891	-0.50511	0.113973	-4.43183	9.34e-06	8.91e-05
LBAL_09993	933.058	-1.43782	0.324614	-4.42932	9.45e-06	9e-05
LBAL_05458	1518.47	-0.482838	0.109042	-4.42801	9.51e-06	9.04e-05
LBAL_11520	298.983	0.686701	0.155075	4.42819	9.5e-06	9.04e-05
LBAL_11488	1617.31	1.01986	0.230327	4.42787	9.52e-06	9.04e-05
LBAL_06284	828.541	-0.550712	0.124392	-4.42725	9.54e-06	9.05e-05
LBAL_04839	626.111	0.632518	0.142865	4.42739	9.54e-06	9.05e-05
LBAL_09972	59.9994	-1.32822	0.300183	-4.4247	9.66e-06	9.15e-05
LBAL_11810	6776.03	-0.793833	0.179426	-4.42429	9.68e-06	9.16e-05
LBAL_11630	149.095	-0.806312	0.18231	-4.42274	9.75e-06	9.21e-05
LBAL_06845	878.046	-0.526568	0.119141	-4.4197	9.88e-06	9.34e-05
LBAL_05379	497.343	0.56006	0.126761	4.41825	9.95e-06	9.39e-05
LBAL_06168	654.356	-0.421987	0.0955295	-4.41735	9.99e-06	9.42e-05
LBAL_12320	323.01	0.562799	0.127435	4.41636	1e-05	9.46e-05
LBAL_09551	159.444	-0.870594	0.197212	-4.41451	1.01e-05	9.53e-05
LBAL_12475	844.241	1.26412	0.28638	4.41415	1.01e-05	9.54e-05
LBAL_04270	210.538	-0.988386	0.223941	-4.4136	1.02e-05	9.55e-05
LBAL_01373	531.751	0.442579	0.100295	4.41275	1.02e-05	9.58e-05
LBAL_10025	331.011	0.810376	0.183653	4.41253	1.02e-05	9.58e-05
LBAL_00464	468.968	0.59376	0.134596	4.41144	1.03e-05	9.62e-05
LBAL_01247	1014.06	-1.15087	0.260951	-4.41029	1.03e-05	9.67e-05
LBAL_02373	493.005	0.5646	0.128052	4.40915	1.04e-05	9.71e-05
LBAL_11357	64.285	-1.18536	0.268894	-4.40828	1.04e-05	9.74e-05
LBAL_02481	228.167	-1.27761	0.289957	-4.40622	1.05e-05	9.82e-05
LBAL_05280	75.3381	-1.11719	0.253595	-4.4054	1.06e-05	9.85e-05
LBAL_11031	147.13	0.952754	0.216281	4.40517	1.06e-05	9.85e-05
LBAL_06759	256.147	-1.57095	0.356778	-4.40317	1.07e-05	9.94e-05
LBAL_03366	1462.4	0.50345	0.114372	4.40186	1.07e-05	9.99e-05
LBAL_02413	195.312	0.888679	0.201911	4.40133	1.08e-05	0.000100045
LBAL_09651	646.603	-0.438536	0.0997272	-4.39735	1.1e-05	0.000101808
LBAL_09989	25.9363	-1.80134	0.409697	-4.39676	1.1e-05	0.000101997
LBAL_09094	45.5476	-1.49036	0.339149	-4.3944	1.11e-05	0.000102932
LBAL_11787	767.658	-0.58927	0.134091	-4.39456	1.11e-05	0.000102932
LBAL_06728	469.075	0.498865	0.113565	4.39275	1.12e-05	0.000103539
LBAL_00238	435.051	0.632746	0.144037	4.39293	1.12e-05	0.000103539
LBAL_01845	718.364	0.525384	0.119664	4.3905	1.13e-05	0.000104523
LBAL_03239	71.4608	1.44284	0.328841	4.38765	1.15e-05	0.000105812
LBAL_03743	128.726	0.897972	0.204817	4.38426	1.16e-05	0.000107381
LBAL_11246	860.057	0.505948	0.11543	4.38317	1.17e-05	0.00010783
LBAL_03026	67.2348	-1.1959	0.272922	-4.38185	1.18e-05	0.000108332
LBAL_05995	803.694	0.456638	0.104213	4.38178	1.18e-05	0.000108332
LBAL_10689	29.2692	-2.36432	0.539709	-4.38073	1.18e-05	0.000108761
LBAL_06203	726.63	0.540849	0.123471	4.38036	1.18e-05	0.000108852
LBAL_00734	218.061	1.00677	0.229871	4.37974	1.19e-05	0.00010907
LBAL_07076	359.201	-0.561134	0.128129	-4.37946	1.19e-05	0.000109114
LBAL_07415	1866.09	0.470667	0.107481	4.37907	1.19e-05	0.000109217
LBAL_03060	177.733	0.665427	0.151985	4.37823	1.2e-05	0.000109545
LBAL_12259	332.191	-0.874246	0.199749	-4.37671	1.2e-05	0.000110123
LBAL_05347	37.1294	3.45199	0.788709	4.37676	1.2e-05	0.000110123
LBAL_05984	194.763	-1.4596	0.33373	-4.37359	1.22e-05	0.000111614
LBAL_12873	251.24	-1.22298	0.280111	-4.36605	1.27e-05	0.000115435
LBAL_08172	1005.55	-0.723456	0.165763	-4.3644	1.27e-05	0.000116215
LBAL_08551	425.491	0.852627	0.195515	4.36092	1.3e-05	0.000117975
LBAL_00491	857.777	-0.5699	0.130749	-4.35872	1.31e-05	0.000119069
LBAL_00667	274.379	0.68993	0.158372	4.3564	1.32e-05	0.000120234
LBAL_00482	426.339	-0.633112	0.145504	-4.35117	1.35e-05	0.000123033
LBAL_09428	136.627	1.9747	0.453911	4.3504	1.36e-05	0.000123359
LBAL_04309	315.8	0.532489	0.122597	4.34342	1.4e-05	0.000127131
LBAL_06106	2683.23	0.715509	0.164728	4.34358	1.4e-05	0.000127131
LBAL_10548	612.451	0.426614	0.0982309	4.34297	1.41e-05	0.000127285
LBAL_12199	52.9289	-2.26152	0.520974	-4.34094	1.42e-05	0.000128358
LBAL_00368	234.561	-0.878088	0.202726	-4.3314	1.48e-05	0.000133936
LBAL_09537	731.603	-0.471736	0.109045	-4.32608	1.52e-05	0.000137093
LBAL_09566	292.376	0.902641	0.208742	4.32419	1.53e-05	0.000138155
LBAL_01824	22.7088	-1.55965	0.360949	-4.32097	1.55e-05	0.000140073
LBAL_06097	630.497	0.519527	0.120256	4.32017	1.56e-05	0.00014046
LBAL_01018	419.634	-0.6317	0.146274	-4.31862	1.57e-05	0.000141332
LBAL_07943	1806.85	0.891123	0.206448	4.31645	1.59e-05	0.00014261
LBAL_07587	81.704	-1.54447	0.357855	-4.31592	1.59e-05	0.000142835
LBAL_00343	148.496	-0.887445	0.205637	-4.3156	1.59e-05	0.000142921
LBAL_12680	526.757	0.524228	0.121583	4.31168	1.62e-05	0.000145357
LBAL_04608	479.841	0.693559	0.160919	4.30998	1.63e-05	0.000146353
LBAL_04612	131.167	-0.897359	0.208238	-4.30929	1.64e-05	0.000146692
LBAL_04942	195.484	-0.914865	0.212439	-4.30647	1.66e-05	0.000148444
LBAL_06129	643.261	0.534959	0.124282	4.3044	1.67e-05	0.000149592
LBAL_06235	874.38	0.724246	0.168252	4.30453	1.67e-05	0.000149592
LBAL_10592	200.944	-0.624609	0.145228	-4.30089	1.7e-05	0.000151856
LBAL_00680	827.172	-0.670329	0.155895	-4.29987	1.71e-05	0.000152369
LBAL_11210	463.245	0.395249	0.0919233	4.29977	1.71e-05	0.000152369
LBAL_00677	421.61	2.47314	0.575222	4.29945	1.71e-05	0.000152463
LBAL_03246	529.702	1.12387	0.261468	4.29832	1.72e-05	0.000153112
LBAL_03332	1564.9	-0.366211	0.0853346	-4.29147	1.77e-05	0.000157781
LBAL_09060	248.559	-0.540644	0.126074	-4.2883	1.8e-05	0.000159922
LBAL_03312	715.496	0.577537	0.134771	4.28534	1.82e-05	0.000161933
LBAL_10279	43.3089	-1.74304	0.406865	-4.28408	1.83e-05	0.000162717
LBAL_03742	92.7009	1.28182	0.29933	4.28229	1.85e-05	0.000163893
LBAL_09000	44.2686	-1.64756	0.385077	-4.27852	1.88e-05	0.000166555
LBAL_08938	143.086	-0.955478	0.223378	-4.2774	1.89e-05	0.000167255
LBAL_05012	459.325	-0.520852	0.121827	-4.27536	1.91e-05	0.00016866
LBAL_09699	3203.79	-0.373702	0.0874344	-4.27408	1.92e-05	0.000169489
LBAL_02610	705.331	0.50835	0.118967	4.27302	1.93e-05	0.000170155
LBAL_02365	1210.61	0.57625	0.134873	4.27254	1.93e-05	0.000170386
LBAL_00786	315.511	0.618983	0.144898	4.27186	1.94e-05	0.000170763
LBAL_06208	184.366	-1.30872	0.306398	-4.27131	1.94e-05	0.000171046
LBAL_12062	133.651	0.978279	0.22928	4.26675	1.98e-05	0.000174432
LBAL_12207	296.006	-0.60901	0.142821	-4.26415	2.01e-05	0.000176327
LBAL_01496	718.279	-0.607421	0.14251	-4.26231	2.02e-05	0.00017764
LBAL_03055	216.982	-0.739681	0.173566	-4.26167	2.03e-05	0.000178011
LBAL_04409	720.143	-0.465696	0.109284	-4.26132	2.03e-05	0.000178138
LBAL_07785	276.284	0.595685	0.139892	4.25819	2.06e-05	0.000180505
LBAL_07625	524.131	-0.579714	0.13616	-4.25759	2.07e-05	0.000180691
LBAL_08562	84.1148	1.26879	0.298001	4.25767	2.07e-05	0.000180691
LBAL_10591	382.534	-0.833525	0.195813	-4.25674	2.07e-05	0.000181235
LBAL_08649	133.169	-0.758836	0.178324	-4.25537	2.09e-05	0.0001822
LBAL_09015	273.978	0.783318	0.18424	4.25162	2.12e-05	0.000185123
LBAL_04301	277.908	0.923708	0.217486	4.2472	2.16e-05	0.000188659
LBAL_11770	332.692	0.653259	0.153825	4.24676	2.17e-05	0.000188875
LBAL_10203	178.351	-0.82537	0.194461	-4.24439	2.19e-05	0.000190732
LBAL_02051	563.027	0.550071	0.12965	4.24273	2.21e-05	0.000191831
LBAL_00299	130.489	1.58508	0.373591	4.24282	2.21e-05	0.000191831
LBAL_04752	574.262	0.539501	0.127203	4.24125	2.22e-05	0.000192948
LBAL_00337	2895.19	-0.429041	0.101175	-4.24057	2.23e-05	0.000193374
LBAL_12297	154.482	0.692933	0.163497	4.2382	2.25e-05	0.000195068
LBAL_01876	364.912	0.853483	0.201385	4.23807	2.25e-05	0.000195068
LBAL_12649	176.249	1.1447	0.270098	4.23811	2.25e-05	0.000195068
LBAL_11366	1120.56	-0.606192	0.14306	-4.23732	2.26e-05	0.000195564
LBAL_04388	471.375	-0.768311	0.181408	-4.23527	2.28e-05	0.000197192
LBAL_02345	7.04571	-4.08649	0.965463	-4.23267	2.31e-05	0.000199282
LBAL_10876	68.043	-1.71917	0.40622	-4.23212	2.32e-05	0.000199282
LBAL_05219	295.832	-0.774464	0.18299	-4.23227	2.31e-05	0.000199282
LBAL_12142	1079.1	-0.404382	0.0955533	-4.232	2.32e-05	0.000199282
LBAL_02478	111.939	0.978422	0.231189	4.23214	2.31e-05	0.000199282
LBAL_04357	1121.08	-0.464833	0.109924	-4.22867	2.35e-05	0.00020209
LBAL_10814	2993.44	-0.951334	0.225044	-4.22733	2.36e-05	0.000203029
LBAL_08730	64.2967	1.20008	0.28389	4.22727	2.37e-05	0.000203029
LBAL_12441	54.5146	1.19797	0.283459	4.22626	2.38e-05	0.000203779
LBAL_06706	298.327	0.462908	0.109541	4.22589	2.38e-05	0.000203949
LBAL_03331	1845.12	0.485241	0.114904	4.22301	2.41e-05	0.000206402
LBAL_03177	197.712	-0.585817	0.138748	-4.22217	2.42e-05	0.000206885
LBAL_06732	578.18	1.29155	0.305899	4.22213	2.42e-05	0.000206885
LBAL_03686	333.909	0.864939	0.205022	4.21876	2.46e-05	0.00020983
LBAL_07742	505.687	-0.507692	0.120361	-4.21807	2.46e-05	0.000210305
LBAL_04302	259.229	0.786944	0.186626	4.21668	2.48e-05	0.00021144
LBAL_04007	905.606	-0.710438	0.168542	-4.2152	2.5e-05	0.000212523
LBAL_02467	19.2545	2.63568	0.625286	4.21517	2.5e-05	0.000212523
LBAL_09789	304.95	-0.753059	0.178709	-4.21389	2.51e-05	0.000213558
LBAL_01053	3104.8	-0.38843	0.0922073	-4.21257	2.52e-05	0.000214639
LBAL_03141	196.051	-0.713231	0.169415	-4.20996	2.55e-05	0.000216878
LBAL_00121	101.455	1.34067	0.318458	4.20987	2.56e-05	0.000216878
LBAL_02313	420.437	0.523976	0.124471	4.20962	2.56e-05	0.00021694
LBAL_05735	678.84	0.984894	0.234041	4.20821	2.57e-05	0.000218124
LBAL_00576	161.219	2.31397	0.549917	4.20786	2.58e-05	0.000218297
LBAL_05609	147.331	-1.0358	0.246438	-4.20309	2.63e-05	0.000222774
LBAL_10076	170.009	1.39966	0.333221	4.2004	2.66e-05	0.000225259
LBAL_03003	28.5134	-1.83243	0.436411	-4.19887	2.68e-05	0.000226602
LBAL_11140	8.26523	-5.62372	1.34117	-4.19316	2.75e-05	0.000232207
LBAL_03632	1017.2	0.900565	0.214931	4.19002	2.79e-05	0.000235253
LBAL_02043	767.672	0.370858	0.0885192	4.18957	2.79e-05	0.000235533
LBAL_08498	114.384	0.870717	0.207859	4.18897	2.8e-05	0.000235974
LBAL_01165	556.56	-0.560263	0.133871	-4.1851	2.85e-05	0.000239846
LBAL_10754	2546.58	-1.28295	0.306621	-4.18416	2.86e-05	0.00024065
LBAL_10808	614.883	-0.469468	0.112262	-4.18188	2.89e-05	0.000242883
LBAL_05325	872.685	-0.535097	0.127984	-4.18095	2.9e-05	0.000243686
LBAL_07840	205.222	0.716262	0.171422	4.17834	2.94e-05	0.000246302
LBAL_07461	145.344	-2.42799	0.581152	-4.17789	2.94e-05	0.000246412
LBAL_11603	257.986	-0.63503	0.151993	-4.17802	2.94e-05	0.000246412
LBAL_06621	36.9034	1.85364	0.443721	4.17749	2.95e-05	0.000246645
LBAL_01936	386.035	-0.554564	0.13277	-4.17687	2.96e-05	0.000247097
LBAL_00294	896.179	-0.414431	0.0992241	-4.17672	2.96e-05	0.000247097
LBAL_02698	226.084	0.754347	0.180737	4.17372	3e-05	0.000250185
LBAL_05288	330.661	0.845195	0.202533	4.17312	3e-05	0.00025065
LBAL_10751	324.417	-0.96852	0.232113	-4.17262	3.01e-05	0.000250804
LBAL_07683	327.298	1.05015	0.251673	4.1727	3.01e-05	0.000250804
LBAL_08708	612.318	0.86364	0.207101	4.17015	3.04e-05	0.000253348
LBAL_08593	758.069	0.552605	0.132538	4.16939	3.05e-05	0.00025399
LBAL_02652	1159.4	-0.519313	0.124649	-4.16619	3.1e-05	0.00025718
LBAL_04957	277.66	1.15528	0.277293	4.16627	3.1e-05	0.00025718
LBAL_00288	181.505	1.15725	0.277854	4.16495	3.11e-05	0.000258387
LBAL_05726	438.653	-0.663858	0.159523	-4.16151	3.16e-05	0.000262103
LBAL_01378	528.305	0.483603	0.116258	4.15975	3.19e-05	0.000263932
LBAL_11510	264.079	0.72144	0.173688	4.15366	3.27e-05	0.000270842
LBAL_06222	1653.02	-0.407131	0.098047	-4.15241	3.29e-05	0.000271912
LBAL_11481	314.844	0.572043	0.137762	4.15241	3.29e-05	0.000271912
LBAL_03478	582.256	0.799942	0.192663	4.15203	3.3e-05	0.00027215
LBAL_04137	1099.57	-1.32271	0.31866	-4.15086	3.31e-05	0.000273338
LBAL_06936	127.09	1.04705	0.252272	4.15047	3.32e-05	0.000273586
LBAL_12634	657.587	0.456338	0.109974	4.14949	3.33e-05	0.000274552
LBAL_12156	192.311	0.773149	0.186335	4.14925	3.34e-05	0.000274633
LBAL_10033	37.3587	-1.85716	0.447627	-4.14891	3.34e-05	0.000274825
LBAL_07030	452.655	-0.779278	0.187844	-4.14854	3.35e-05	0.00027504
LBAL_01495	702.39	-0.613763	0.147953	-4.14838	3.35e-05	0.00027504
LBAL_09714	627.536	0.578954	0.139628	4.1464	3.38e-05	0.000277208
LBAL_04846	665.809	-0.572412	0.138089	-4.14523	3.39e-05	0.000278422
LBAL_00097	662.031	0.475003	0.114597	4.145	3.4e-05	0.000278487
LBAL_01707	568.519	0.630141	0.152058	4.1441	3.41e-05	0.000279374
LBAL_02656	394.837	0.613861	0.148208	4.1419	3.44e-05	0.000281851
LBAL_06291	168.374	-0.674006	0.162796	-4.1402	3.47e-05	0.000283726
LBAL_00481	73.4108	0.857329	0.207152	4.13865	3.49e-05	0.000285429
LBAL_00583	71.9943	-1.4355	0.347062	-4.13614	3.53e-05	0.000288348
LBAL_00835	5774.66	0.387294	0.0936517	4.13548	3.54e-05	0.000288965
LBAL_11628	461.994	-0.605633	0.146457	-4.13524	3.55e-05	0.000289038
LBAL_10611	287.088	0.679084	0.16424	4.13469	3.55e-05	0.000289509
LBAL_08691	59.8607	1.68273	0.407052	4.13395	3.57e-05	0.000290226
LBAL_09978	599.17	0.474885	0.114882	4.13368	3.57e-05	0.000290347
LBAL_03630	1141.88	-0.627706	0.152016	-4.12922	3.64e-05	0.000295814
LBAL_03125	104.489	0.799843	0.193776	4.12767	3.66e-05	0.000297583
LBAL_07965	652.657	-0.573202	0.138987	-4.12413	3.72e-05	0.00030197
LBAL_08313	470.696	-0.641482	0.155642	-4.12153	3.76e-05	0.000305166
LBAL_09798	404.411	-0.555207	0.134744	-4.12045	3.78e-05	0.000306143
LBAL_09677	1414.24	0.393538	0.0955082	4.12046	3.78e-05	0.000306143
LBAL_01755	19.8748	-2.39523	0.581433	-4.11953	3.8e-05	0.000306897
LBAL_03209	3456.97	-0.428698	0.104062	-4.11965	3.79e-05	0.000306897
LBAL_08283	113.996	-0.668986	0.162433	-4.11855	3.81e-05	0.000307976
LBAL_09245	177.707	0.729283	0.177171	4.11628	3.85e-05	0.000310789
LBAL_00718	174.057	-0.606665	0.14745	-4.11439	3.88e-05	0.000313114
LBAL_05941	1195.41	-0.48352	0.117527	-4.11412	3.89e-05	0.000313244
LBAL_05905	218.124	1.58295	0.38483	4.11339	3.9e-05	0.000313996
LBAL_03100	649.465	-0.463099	0.112589	-4.11319	3.9e-05	0.000314038
LBAL_09377	66.7683	-1.01546	0.24704	-4.11052	3.95e-05	0.000317452
LBAL_05072	200.177	0.626116	0.152329	4.1103	3.95e-05	0.000317509
LBAL_11508	10.0059	-3.57445	0.869712	-4.10993	3.96e-05	0.000317784
LBAL_01515	170.466	1.25277	0.304851	4.10947	3.97e-05	0.000318176
LBAL_12443	90.5921	0.940902	0.228975	4.1092	3.97e-05	0.000318315
LBAL_09042	159.765	0.650753	0.158484	4.1061	4.02e-05	0.000322331
LBAL_09602	141.874	0.874902	0.213081	4.10595	4.03e-05	0.000322331
LBAL_02062	307.618	-0.750948	0.182913	-4.10548	4.03e-05	0.000322748
LBAL_08042	232.186	-0.663779	0.161708	-4.1048	4.05e-05	0.000323458
LBAL_12672	3395.32	-0.650072	0.158464	-4.10234	4.09e-05	0.000326597
LBAL_10633	1645.76	0.371355	0.0905254	4.10222	4.09e-05	0.000326597
LBAL_07658	695.325	-0.465068	0.113433	-4.09994	4.13e-05	0.000329585
LBAL_07279	340.93	-0.554643	0.135458	-4.09457	4.23e-05	0.000337073
LBAL_11691	57.6652	-1.28987	0.315047	-4.0942	4.24e-05	0.00033736
LBAL_01166	191.052	-0.837312	0.204606	-4.09231	4.27e-05	0.000339868
LBAL_07777	125.903	-1.17684	0.287671	-4.09092	4.3e-05	0.000341658
LBAL_07968	345.727	0.920367	0.225062	4.0894	4.32e-05	0.000343651
LBAL_05062	1713.88	0.494597	0.120981	4.08824	4.35e-05	0.000345119
LBAL_02214	316.693	-0.731274	0.178909	-4.0874	4.36e-05	0.000346105
LBAL_02394	2005.27	-0.506807	0.124013	-4.08671	4.38e-05	0.000346624
LBAL_08880	425.559	0.534994	0.130909	4.08675	4.37e-05	0.000346624
LBAL_00645	14.1078	-2.23548	0.547347	-4.0842	4.42e-05	0.000349612
LBAL_06233	1056.26	-0.42192	0.103298	-4.08448	4.42e-05	0.000349612
LBAL_11873	140.868	0.821105	0.20104	4.08428	4.42e-05	0.000349612
LBAL_02220	175.074	-0.879075	0.215486	-4.0795	4.51e-05	0.000356505
LBAL_05719	467.804	0.694082	0.170191	4.07825	4.54e-05	0.000358161
LBAL_09808	250.766	-0.765996	0.1879	-4.07661	4.57e-05	0.000360428
LBAL_09837	200.987	0.795823	0.19526	4.0757	4.59e-05	0.000361571
LBAL_07509	451.624	0.505837	0.124128	4.07513	4.6e-05	0.000362196
LBAL_12245	730.997	0.837624	0.205608	4.07388	4.62e-05	0.000363867
LBAL_10158	239.247	-0.764378	0.187805	-4.07007	4.7e-05	0.000369603
LBAL_06749	733.835	-0.3936	0.0967115	-4.06984	4.7e-05	0.000369703
LBAL_10655	9.57398	-4.08161	1.00304	-4.06924	4.72e-05	0.000369833
LBAL_00830	1081.54	-0.92639	0.227654	-4.0693	4.72e-05	0.000369833
LBAL_09734	295.846	0.657918	0.161668	4.06957	4.71e-05	0.000369833
LBAL_02308	965.98	-0.75115	0.184659	-4.06778	4.75e-05	0.000371892
LBAL_03220	65.484	2.56699	0.63111	4.06743	4.75e-05	0.000372179
LBAL_09306	22.1164	-2.87301	0.706379	-4.06723	4.76e-05	0.000372216
LBAL_00314	321.724	-1.1701	0.287738	-4.06656	4.77e-05	0.000373022
LBAL_08202	74.9947	2.78408	0.68474	4.0659	4.78e-05	0.000373807
LBAL_00922	974.229	0.483856	0.119021	4.0653	4.8e-05	0.000374501
LBAL_00036	313.645	-0.480576	0.11824	-4.06442	4.82e-05	0.000375629
LBAL_09014	227.866	-0.609001	0.149919	-4.0622	4.86e-05	0.000378947
LBAL_08533	428.259	-1.16028	0.285722	-4.06087	4.89e-05	0.000380838
LBAL_09478	39.0889	-1.62841	0.401192	-4.05893	4.93e-05	0.000383736
LBAL_05438	94.814	-1.42374	0.350801	-4.05852	4.94e-05	0.000384125
LBAL_09324	1208.44	0.629289	0.155131	4.05651	4.98e-05	0.000387169
LBAL_01709	154.1	-0.605423	0.149329	-4.0543	5.03e-05	0.000390562
LBAL_10653	17.7547	-1.96726	0.485301	-4.05369	5.04e-05	0.000391307
LBAL_04206	325.027	0.837459	0.206683	4.05191	5.08e-05	0.000394012
LBAL_04774	21.192	-1.92639	0.475537	-4.05098	5.1e-05	0.000395281
LBAL_01834	17.8126	-1.82176	0.449803	-4.05013	5.12e-05	0.000396442
LBAL_10864	199.169	0.958747	0.236787	4.04899	5.14e-05	0.000398086
LBAL_12301	1179.63	-0.747426	0.184747	-4.04567	5.22e-05	0.000403471
LBAL_12562	8.10511	-4.60383	1.13835	-4.04429	5.25e-05	0.000404981
LBAL_06422	142.865	-0.882665	0.218237	-4.04452	5.24e-05	0.000404981
LBAL_08613	1001.44	0.986463	0.24391	4.04438	5.25e-05	0.000404981
LBAL_02600	364.533	-0.600211	0.148508	-4.0416	5.31e-05	0.000409371
LBAL_05414	388.067	0.610732	0.151157	4.04039	5.34e-05	0.000411188
LBAL_06191	1151.7	-0.434394	0.107598	-4.03718	5.41e-05	0.000416559
LBAL_08718	306.57	0.596086	0.147676	4.03645	5.43e-05	0.000417557
LBAL_12581	365.678	0.753057	0.186605	4.03556	5.45e-05	0.000418839
LBAL_00905	138.675	-0.836438	0.207286	-4.03519	5.46e-05	0.000419191
LBAL_10687	14.513	-2.14383	0.531558	-4.0331	5.5e-05	0.000422633
LBAL_08693	231.215	0.76266	0.189128	4.03251	5.52e-05	0.000423404
LBAL_11132	405.727	0.482552	0.119722	4.03059	5.56e-05	0.000426566
LBAL_03553	448.093	0.823974	0.204537	4.02849	5.61e-05	0.000430085
LBAL_02149	672.385	0.466738	0.115948	4.02542	5.69e-05	0.000435424
LBAL_06963	630.652	-0.527825	0.13117	-4.02398	5.72e-05	0.000437777
LBAL_10781	424.048	-0.629287	0.156458	-4.0221	5.77e-05	0.000440984
LBAL_02049	193.476	-0.689492	0.17162	-4.01756	5.88e-05	0.000449244
LBAL_01823	94.5135	-1.13098	0.281611	-4.01611	5.92e-05	0.000451688
LBAL_08261	1041.75	0.555886	0.138421	4.01591	5.92e-05	0.00045174
LBAL_09650	48.8479	-1.16311	0.289801	-4.01348	5.98e-05	0.000456092
LBAL_12608	37.6009	-2.41305	0.601307	-4.01301	5.99e-05	0.000456685
LBAL_10032	79.3234	-1.0875	0.271447	-4.00631	6.17e-05	0.000469488
LBAL_04112	299.12	-0.554846	0.138518	-4.0056	6.19e-05	0.000470571
LBAL_04544	420.077	0.571419	0.142696	4.00446	6.22e-05	0.000472504
LBAL_12303	1001.12	0.576834	0.14411	4.00274	6.26e-05	0.000475611
LBAL_10527	311.834	-0.607666	0.15185	-4.00175	6.29e-05	0.000477279
LBAL_08388	114.879	-1.00669	0.251788	-3.99817	6.38e-05	0.000484206
LBAL_03592	92.1722	-0.83391	0.208607	-3.99751	6.4e-05	0.000484641
LBAL_01014	622.498	0.627759	0.15704	3.99746	6.4e-05	0.000484641
LBAL_04102	55.3953	1.06475	0.266337	3.99775	6.39e-05	0.000484641
LBAL_11200	4875.38	0.286683	0.0717682	3.99457	6.48e-05	0.000489189
LBAL_07585	265.971	0.543844	0.13614	3.99474	6.48e-05	0.000489189
LBAL_03844	192.662	0.710377	0.177826	3.99478	6.48e-05	0.000489189
LBAL_00348	375.294	2.00785	0.502613	3.99482	6.47e-05	0.000489189
LBAL_02848	2645.94	0.793522	0.198702	3.99352	6.51e-05	0.000491018
LBAL_05112	8.94969	-2.60498	0.652572	-3.99186	6.56e-05	0.000494117
LBAL_10863	403.751	-0.759346	0.190238	-3.99156	6.56e-05	0.000494394
LBAL_01029	126.451	0.871694	0.218465	3.99009	6.6e-05	0.000497135
LBAL_04479	41.9127	1.24523	0.31215	3.98922	6.63e-05	0.000498598
LBAL_09182	93.5284	-1.48613	0.372553	-3.98905	6.63e-05	0.000498612
LBAL_00949	47.0347	-1.81401	0.454896	-3.98774	6.67e-05	0.000501012
LBAL_00998	690.66	0.346362	0.0868802	3.98666	6.7e-05	0.000502947
LBAL_09969	3127.2	-0.43142	0.108235	-3.98596	6.72e-05	0.000503892
LBAL_10384	392.755	0.48123	0.120734	3.98588	6.72e-05	0.000503892
LBAL_05560	23.4133	1.93383	0.485862	3.98021	6.89e-05	0.000515706
LBAL_00359	302.027	0.605192	0.152072	3.97964	6.9e-05	0.000516584
LBAL_10496	8.44881	-3.65838	0.919417	-3.97902	6.92e-05	0.000517414
LBAL_04776	559.855	-0.78999	0.198543	-3.97893	6.92e-05	0.000517414
LBAL_10859	253.944	0.78842	0.198179	3.97832	6.94e-05	0.000518146
LBAL_10645	76.2205	0.865306	0.217509	3.97826	6.94e-05	0.000518146
LBAL_11055	140.83	-1.05085	0.264206	-3.97738	6.97e-05	0.000519693
LBAL_01350	203.92	-2.71455	0.682571	-3.97694	6.98e-05	0.000520295
LBAL_10383	393.08	1.53569	0.386176	3.97667	6.99e-05	0.000520535
LBAL_00218	267.164	0.580685	0.146031	3.97645	7e-05	0.000520657
LBAL_08132	87.5466	-0.979695	0.246512	-3.97422	7.06e-05	0.000525176
LBAL_09536	2998.05	-0.481434	0.121261	-3.97024	7.18e-05	0.000533658
LBAL_09668	409.593	0.437146	0.110139	3.96905	7.22e-05	0.000535973
LBAL_05284	1849.52	0.499537	0.12598	3.9652	7.33e-05	0.000544319
LBAL_02154	162.785	1.05442	0.266018	3.96372	7.38e-05	0.000547316
LBAL_09653	276	-0.552604	0.139425	-3.96344	7.39e-05	0.000547583
LBAL_08826	1774.03	1.19265	0.301118	3.96074	7.47e-05	0.000553422
LBAL_11645	177.643	0.702042	0.177696	3.95079	7.79e-05	0.000576545
LBAL_06987	34.3078	-1.39327	0.352739	-3.94985	7.82e-05	0.000578422
LBAL_01386	98.2338	0.989965	0.250662	3.94941	7.83e-05	0.000579091
LBAL_03699	100.836	1.10812	0.280886	3.9451	7.98e-05	0.000589201
LBAL_09702	508.141	0.637236	0.161601	3.94328	8.04e-05	0.000593286
LBAL_08461	153.652	-0.694644	0.176184	-3.94271	8.06e-05	0.000594269
LBAL_01375	29.2705	-1.23448	0.313161	-3.942	8.08e-05	0.00059523
LBAL_01337	187.214	0.618836	0.156982	3.94208	8.08e-05	0.00059523
LBAL_12539	1990.08	-0.481795	0.122253	-3.94098	8.12e-05	0.000597358
LBAL_07781	304.688	0.639676	0.162361	3.93983	8.15e-05	0.000599805
LBAL_01647	45.8118	-1.80701	0.458723	-3.93922	8.17e-05	0.000600918
LBAL_06637	67.4447	-4.06478	1.032	-3.93874	8.19e-05	0.000601711
LBAL_12490	6.51355	-2.99301	0.759933	-3.93852	8.2e-05	0.000601853
LBAL_04819	154.121	0.704607	0.179021	3.9359	8.29e-05	0.000608034
LBAL_06994	181.253	0.680812	0.172998	3.93537	8.31e-05	0.000608961
LBAL_05854	262.116	-0.55123	0.140105	-3.93441	8.34e-05	0.000610972
LBAL_07577	477.515	0.692097	0.175944	3.93361	8.37e-05	0.000612595
LBAL_08937	54.9006	-1.07922	0.274432	-3.93256	8.4e-05	0.000614865
LBAL_01080	181.32	0.90555	0.230296	3.93212	8.42e-05	0.000615565
LBAL_05237	358.561	0.504633	0.128377	3.93087	8.46e-05	0.000618355
LBAL_12615	503.865	-0.556591	0.141633	-3.92981	8.5e-05	0.000620663
LBAL_05575	108.839	-0.929394	0.236531	-3.92927	8.52e-05	0.000621623
LBAL_10890	652.767	-0.469055	0.119403	-3.92835	8.55e-05	0.000623584
LBAL_06730	1177.94	-1.2206	0.31082	-3.92703	8.6e-05	0.000626599
LBAL_06107	417.331	0.680154	0.17328	3.92517	8.67e-05	0.000631021
LBAL_01451	157.405	-0.829032	0.211348	-3.92259	8.76e-05	0.000637384
LBAL_10269	332.955	0.59725	0.152284	3.92193	8.78e-05	0.0006387
LBAL_09241	342.137	0.506321	0.129113	3.92152	8.8e-05	0.000639366
LBAL_09738	584.887	0.63466	0.161952	3.91881	8.9e-05	0.000646152
LBAL_01249	36.1161	1.8926	0.483233	3.91653	8.98e-05	0.000651851
LBAL_08114	1063.28	-0.478963	0.122327	-3.91543	9.02e-05	0.000654399
LBAL_05845	64.9365	1.13975	0.291387	3.91146	9.17e-05	0.000664801
LBAL_02321	132.327	-0.768576	0.19652	-3.91093	9.19e-05	0.000665687
LBAL_04524	303.796	0.506169	0.129428	3.91081	9.2e-05	0.000665687
LBAL_00065	1021.05	0.73307	0.187538	3.90891	9.27e-05	0.000670474
LBAL_06983	461.261	0.520847	0.133262	3.90846	9.29e-05	0.000671284
LBAL_01510	519.727	0.452197	0.115709	3.90806	9.3e-05	0.000671929
LBAL_03647	931.367	-0.675071	0.172792	-3.90683	9.35e-05	0.000674895
LBAL_04149	422.947	0.617317	0.158029	3.90634	9.37e-05	0.000675819
LBAL_09606	524.526	-0.869041	0.222537	-3.90515	9.42e-05	0.000678684
LBAL_06176	1335.91	0.377202	0.0965949	3.90499	9.42e-05	0.000678684
LBAL_03529	67.7731	-1.34654	0.344905	-3.90409	9.46e-05	0.000680764
LBAL_03545	295.528	-0.453596	0.116258	-3.90164	9.55e-05	0.000687225
LBAL_02627	70.8624	-0.986123	0.252807	-3.90069	9.59e-05	0.000689462
LBAL_03011	2004.72	-0.436021	0.111875	-3.89739	9.72e-05	0.000698469
LBAL_09268	74.6313	-1.09612	0.28148	-3.89412	9.86e-05	0.000707235
LBAL_01636	908.162	0.448201	0.115102	3.89395	9.86e-05	0.000707235
LBAL_08601	65.5114	1.77681	0.45631	3.89388	9.87e-05	0.000707235
LBAL_02609	53.215	1.29445	0.332511	3.89295	9.9e-05	0.000709478
LBAL_12293	175.07	-0.760809	0.195455	-3.89251	9.92e-05	0.00071028
LBAL_02872	30.5527	-1.55519	0.399589	-3.89196	9.94e-05	0.000711406
LBAL_08164	7429.81	-1.31377	0.337593	-3.89157	9.96e-05	0.000711604
LBAL_02319	397.58	-0.59805	0.153673	-3.8917	9.95e-05	0.000711604
LBAL_11611	25.3632	-1.44877	0.37252	-3.88911	0.000100613	0.000718383
LBAL_12107	138.446	0.715392	0.183961	3.88882	0.000100732	0.000718755
LBAL_03073	1012.33	0.376917	0.0969358	3.88832	0.000100941	0.000719289
LBAL_04504	912.105	0.471578	0.12128	3.88835	0.00010093	0.000719289
LBAL_00407	651.253	0.807476	0.207722	3.8873	0.000101367	0.000721842
LBAL_09008	3288.84	0.533711	0.137319	3.88665	0.000101639	0.0007233
LBAL_03837	137.676	0.785618	0.202221	3.88496	0.000102349	0.000727402
LBAL_04906	12.3662	3.0806	0.792956	3.88495	0.000102351	0.000727402
LBAL_08895	50.2672	-1.31879	0.339535	-3.88412	0.000102703	0.000729415
LBAL_09833	85.9555	-1.20275	0.309674	-3.88393	0.000102781	0.000729488
LBAL_05185	196.519	0.814053	0.209616	3.88354	0.000102948	0.000729703
LBAL_12440	47.7137	1.13027	0.291038	3.88357	0.000102932	0.000729703
LBAL_05736	255.924	1.08061	0.278309	3.88276	0.000103277	0.000731553
LBAL_00066	353.264	-0.451003	0.116195	-3.88144	0.00010384	0.000734569
LBAL_07478	307.408	0.647584	0.166836	3.88157	0.000103785	0.000734569
LBAL_07916	754.555	-0.54419	0.140211	-3.88123	0.000103927	0.000734699
LBAL_04477	72.4653	1.03604	0.267103	3.87881	0.000104969	0.000741576
LBAL_03071	258.508	-0.603501	0.155627	-3.87786	0.000105378	0.00074397
LBAL_10189	1674.44	-0.953369	0.24593	-3.87659	0.000105929	0.00074737
LBAL_00763	21.1451	-2.61821	0.675607	-3.87534	0.000106476	0.000750734
LBAL_06100	138.578	-0.983591	0.253822	-3.87513	0.000106569	0.000750895
LBAL_08994	216.455	-0.751064	0.19383	-3.87486	0.000106685	0.00075122
LBAL_12548	20.0363	2.52724	0.65226	3.87459	0.000106805	0.000751564
LBAL_05231	69.6069	-1.0387	0.268281	-3.87169	0.000108085	0.000760073
LBAL_00073	254.114	1.10711	0.286017	3.87078	0.000108488	0.000762406
LBAL_10854	80.3839	-1.11542	0.288309	-3.86884	0.000109353	0.000767983
LBAL_07139	380.467	-0.699646	0.180933	-3.86689	0.000110233	0.000773656
LBAL_09529	105.342	0.817339	0.211416	3.86602	0.000110626	0.000775907
LBAL_00513	176.578	0.544663	0.14096	3.86395	0.000111569	0.000782004
LBAL_12547	2319.77	0.345482	0.0894826	3.86088	0.000112979	0.000791369
LBAL_04225	570.464	-0.862657	0.223476	-3.86017	0.000113309	0.000793161
LBAL_11467	365.947	-0.622987	0.161419	-3.85944	0.000113648	0.000795014
LBAL_02818	201.11	0.767454	0.198943	3.85765	0.000114483	0.000800337
LBAL_08536	45.3419	-1.5255	0.395506	-3.85708	0.000114752	0.000801688
LBAL_09682	262.561	-0.757828	0.196529	-3.85606	0.000115231	0.000804514
LBAL_12593	25.3502	-1.62109	0.420679	-3.85351	0.000116436	0.000812399
LBAL_08308	81.2328	-0.875915	0.227346	-3.85279	0.00011678	0.000814264
LBAL_08260	273.528	0.760516	0.197406	3.85255	0.000116893	0.000814525
LBAL_00921	59.1128	2.3176	0.601647	3.85209	0.000117115	0.000815537
LBAL_02399	4776.21	-0.739509	0.191999	-3.85163	0.000117332	0.000816517
LBAL_08333	950.715	-0.857003	0.222662	-3.8489	0.000118648	0.00082514
LBAL_03132	203.074	-0.71354	0.18541	-3.84844	0.000118871	0.000826151
LBAL_05106	308.827	0.51872	0.134841	3.84691	0.000119618	0.000830803
LBAL_01026	1857	0.422337	0.109833	3.84525	0.000120429	0.000835896
LBAL_08277	84.1736	-2.02832	0.527667	-3.84393	0.000121079	0.000839862
LBAL_10293	49.4156	-1.3242	0.34476	-3.84094	0.000122564	0.000849103
LBAL_10259	1055.98	0.453962	0.118191	3.84093	0.00012257	0.000849103
LBAL_03602	125.907	-0.989222	0.257572	-3.84057	0.000122751	0.000849811
LBAL_12025	22.2532	-2.7151	0.707219	-3.83912	0.000123478	0.00085429
LBAL_10985	10.0199	-2.65608	0.692313	-3.83654	0.000124782	0.000862755
LBAL_00324	330.335	0.705379	0.183917	3.8353	0.000125411	0.000866544
LBAL_10501	122.999	-1.2416	0.323765	-3.83488	0.000125625	0.000867458
LBAL_11720	13.1029	-2.77726	0.724254	-3.83465	0.000125744	0.000867723
LBAL_00919	462.377	0.413713	0.107909	3.8339	0.000126126	0.000869237
LBAL_06714	61.7055	1.31894	0.344007	3.83403	0.000126059	0.000869237
LBAL_11878	275.989	-0.608604	0.158762	-3.83343	0.000126369	0.000870352
LBAL_04948	20.4912	-1.54445	0.403026	-3.83212	0.000127043	0.000874429
LBAL_04268	319.356	0.492157	0.128457	3.83129	0.000127471	0.000876816
LBAL_05869	248.723	0.656036	0.171253	3.83079	0.000127731	0.000878021
LBAL_00732	134.778	0.739549	0.193062	3.83064	0.000127811	0.000878021
LBAL_09231	32.5465	-1.5526	0.405347	-3.83029	0.000127991	0.000878694
LBAL_05555	349.785	-0.521188	0.136265	-3.82481	0.000130872	0.000897326
LBAL_07952	136.371	0.846889	0.221414	3.82491	0.000130821	0.000897326
LBAL_10053	297.258	0.666576	0.174288	3.82456	0.000131008	0.000897679
LBAL_08472	485.716	0.682787	0.178579	3.82345	0.000131596	0.000901136
LBAL_10828	79.7296	0.886606	0.231919	3.82291	0.000131884	0.000902527
LBAL_12492	62.393	-1.21129	0.31698	-3.82134	0.000132728	0.000907723
LBAL_07523	883.68	1.0714	0.280451	3.82027	0.000133306	0.000911093
LBAL_05271	561.683	0.41181	0.107805	3.81994	0.000133483	0.000911724
LBAL_05329	1352.35	0.444508	0.116392	3.81907	0.000133957	0.000914376
LBAL_09546	1452.63	0.367324	0.0962434	3.81661	0.000135296	0.000922924
LBAL_09196	23.625	1.6582	0.434584	3.8156	0.000135854	0.000926143
LBAL_08983	49.454	-1.7387	0.456435	-3.80929	0.000139364	0.000949468
LBAL_02869	187.785	-0.885189	0.232405	-3.80882	0.000139632	0.000950691
LBAL_01938	235.602	0.741228	0.194665	3.80771	0.000140261	0.000954361
LBAL_05326	352.515	-0.555656	0.14594	-3.80742	0.000140425	0.000954869
LBAL_02594	455.959	-0.527885	0.138676	-3.80662	0.00014088	0.000957061
LBAL_01460	2030.31	0.529841	0.139192	3.80654	0.000140926	0.000957061
LBAL_11558	1157.82	-0.46607	0.122461	-3.80588	0.000141303	0.000959014
LBAL_07782	119.147	-0.774456	0.20354	-3.80494	0.000141839	0.000962044
LBAL_04468	610.623	-0.7451	0.19586	-3.80425	0.000142235	0.000964052
LBAL_05538	259.882	0.740055	0.194541	3.80411	0.000142316	0.000964052
LBAL_12148	158.048	-0.563745	0.148223	-3.80336	0.000142748	0.00096637
LBAL_04922	142.456	-0.688486	0.181234	-3.79887	0.000145357	0.000983411
LBAL_01977	851.557	0.560346	0.147523	3.79836	0.000145655	0.000984804
LBAL_10353	327.585	0.573531	0.151024	3.79761	0.000146098	0.000987174
LBAL_06977	191.341	0.617	0.162498	3.79698	0.000146468	0.00098905

## Sheet: WvsQSol_FB
GeneID	baseMean	log2FoldChange	lfcSE	stat	pvalue	padj
LBAL_01883	569.87	-10.6405	1.48782	-7.15172	8.56943e-13	4.53272e-11
LBAL_09904	7684.24	-8.90994	0.891799	-9.99098	1.66931e-23	6.25435e-21
LBAL_01726	109.905	-7.56064	1.17359	-6.44232	1.17661e-10	4.40836e-09
LBAL_03532	786.698	-6.92496	1.43609	-4.82209	1.42062e-06	2.10448e-05
LBAL_12532	38.9642	-6.71225	0.795929	-8.43323	3.36254e-17	4.31942e-15
LBAL_08867	37.5127	-6.49907	1.651	-3.93644	8.26998e-05	0.000660424
LBAL_12904	90.508	-5.77654	0.792436	-7.28959	3.10897e-13	1.8392e-11
LBAL_11374	14612.4	-5.62232	0.897603	-6.2637	3.75957e-10	1.26614e-08
LBAL_05799	339.823	-5.60841	1.08495	-5.16931	2.34965e-07	4.2256e-06
LBAL_01351	25.2379	-5.53918	1.40834	-3.93311	8.38528e-05	0.000666707
LBAL_06355	22.4212	-5.19481	0.705732	-7.36088	1.82703e-13	1.12525e-11
LBAL_02969	43.2862	-5.1468	0.917802	-5.60775	2.04977e-08	4.775e-07
LBAL_03463	53.409	-5.12247	1.27366	-4.02186	5.77399e-05	0.000493297
LBAL_04052	290.716	-4.97725	0.593463	-8.38679	4.99588e-17	6.15383e-15
LBAL_08241	132.688	-4.81364	1.12324	-4.2855	1.82332e-05	0.000184461
LBAL_01618	24.3743	-4.7676	0.736634	-6.47215	9.66212e-11	3.72689e-09
LBAL_11953	7.1627	-4.58665	1.04056	-4.40785	1.04402e-05	0.000114207
LBAL_08573	36.7962	-4.51093	0.979047	-4.60747	4.07589e-06	5.14031e-05
LBAL_07206	50.7514	-4.49781	1.0576	-4.25286	2.11059e-05	0.000208325
LBAL_06927	8237.99	-4.475	0.571649	-7.82823	4.94783e-15	4.08173e-13
LBAL_07975	12373.4	-4.34305	0.849681	-5.11139	3.19805e-07	5.58386e-06
LBAL_03551	3903.8	-4.31715	0.385301	-11.2046	3.87112e-29	5.80152e-26
LBAL_08473	401.169	-4.2694	0.89906	-4.74874	2.04689e-06	2.88516e-05
LBAL_04053	47.9021	-4.02756	0.959247	-4.19867	2.68492e-05	0.000258212
LBAL_12845	19.8768	-3.93203	0.749005	-5.24967	1.52369e-07	2.88442e-06
LBAL_04050	233.652	-3.85845	0.735861	-5.24345	1.57598e-07	2.97715e-06
LBAL_09156	13.8598	-3.83626	0.831928	-4.61129	4.00183e-06	5.0611e-05
LBAL_03585	27890.9	-3.78557	0.73186	-5.17254	2.30931e-07	4.16138e-06
LBAL_11225	333.474	-3.70271	0.452622	-8.18058	2.82488e-16	2.91969e-14
LBAL_01664	69.4218	-3.58678	0.426631	-8.40721	4.19862e-17	5.24361e-15
LBAL_09822	14515.8	-3.44944	0.421033	-8.1928	2.55226e-16	2.66859e-14
LBAL_00574	10332.4	-3.42861	0.699538	-4.90125	9.52277e-07	1.47382e-05
LBAL_04600	73.1231	-3.42812	0.471577	-7.26947	3.609e-13	2.10728e-11
LBAL_03921	23296.5	-3.37915	0.387902	-8.71136	3.00257e-18	4.65502e-16
LBAL_03442	20.0134	-3.31321	0.771419	-4.29495	1.74731e-05	0.000177937
LBAL_00525	895.139	-3.29999	0.833055	-3.96131	7.45403e-05	0.000604388
LBAL_01579	14.8909	-3.27969	0.712696	-4.60181	4.18838e-06	5.24539e-05
LBAL_11001	47614.3	-3.27428	0.75238	-4.3519	1.34964e-05	0.000142945
LBAL_05413	922.089	-3.27219	0.796985	-4.10571	4.03081e-05	0.000363906
LBAL_10393	18.8934	-3.2623	0.773154	-4.21947	2.4488e-05	0.000238008
LBAL_03749	12.6039	-3.19688	0.831932	-3.84272	0.000121677	0.000911764
LBAL_05677	40.0982	-3.18645	0.568604	-5.60399	2.09467e-08	4.85445e-07
LBAL_07063	23.8202	-3.18577	0.630145	-5.05562	4.2899e-07	7.30583e-06
LBAL_11455	125.618	-3.1696	0.740555	-4.28003	1.86872e-05	0.000188381
LBAL_10288	117.166	-3.15231	0.768781	-4.1004	4.12438e-05	0.000370494
LBAL_03609	62.8862	-3.08837	0.509556	-6.0609	1.3536e-09	4.07077e-08
LBAL_05060	12.5267	-3.04575	0.644547	-4.72542	2.29641e-06	3.17194e-05
LBAL_03942	50.5392	-3.02851	0.566528	-5.34574	9.00483e-08	1.77959e-06
LBAL_00710	2668.08	-2.97327	0.606019	-4.90623	9.28444e-07	1.44189e-05
LBAL_08857	14.7185	-2.97088	0.719157	-4.13106	3.61095e-05	0.000330648
LBAL_08836	190.745	-2.96593	0.626356	-4.7352	2.18834e-06	3.05552e-05
LBAL_11321	77.247	-2.9328	0.513226	-5.71443	1.10072e-08	2.74936e-07
LBAL_05877	361.06	-2.92484	0.535831	-5.45852	4.80115e-08	1.02061e-06
LBAL_09188	62.8934	-2.9035	0.494151	-5.87573	4.20983e-09	1.18296e-07
LBAL_09713	3073.28	-2.90205	0.45597	-6.36457	1.95836e-10	7.10065e-09
LBAL_03779	4655.36	-2.8976	0.462348	-6.26713	3.67757e-10	1.24788e-08
LBAL_03504	14.2651	-2.86086	0.657557	-4.35074	1.35676e-05	0.00014353
LBAL_07501	27.5182	-2.83497	0.545847	-5.19372	2.06135e-07	3.76741e-06
LBAL_12908	23.3328	-2.82474	0.666292	-4.23949	2.24023e-05	0.000219915
LBAL_06928	441.58	-2.82183	0.52611	-5.36357	8.15912e-08	1.63828e-06
LBAL_10580	1174.31	-2.80169	0.417345	-6.71312	1.905e-11	8.15705e-10
LBAL_11163	377.092	-2.77268	0.705466	-3.93028	8.48475e-05	0.000672624
LBAL_05391	7146.56	-2.76835	0.477877	-5.79303	6.91296e-09	1.79831e-07
LBAL_07685	7957.96	-2.73771	0.541922	-5.05185	4.37544e-07	7.39548e-06
LBAL_01008	79.4411	-2.71487	0.418301	-6.49022	8.57088e-11	3.33634e-09
LBAL_10287	848.486	-2.69801	0.595283	-4.53232	5.8339e-06	6.9551e-05
LBAL_03892	319.603	-2.6829	0.489793	-5.47763	4.31072e-08	9.29544e-07
LBAL_04725	30.1938	-2.62669	0.550381	-4.7725	1.81952e-06	2.61778e-05
LBAL_02433	14.8226	-2.56082	0.535291	-4.78398	1.71855e-06	2.49647e-05
LBAL_08389	882.426	-2.53753	0.639221	-3.96973	7.19554e-05	0.000587135
LBAL_04242	84.2095	-2.53105	0.45129	-5.60848	2.04108e-08	4.76712e-07
LBAL_02140	77.0994	-2.52064	0.373366	-6.75112	1.46703e-11	6.3421e-10
LBAL_02996	25.0227	-2.51441	0.580261	-4.33324	1.4693e-05	0.000153627
LBAL_06051	32.5449	-2.45107	0.521773	-4.69759	2.63254e-06	3.56181e-05
LBAL_11533	145.017	-2.44991	0.271807	-9.01344	1.997e-19	3.82064e-17
LBAL_02141	102.404	-2.43924	0.370008	-6.5924	4.32775e-11	1.76887e-09
LBAL_03028	20.3457	-2.41535	0.591795	-4.08139	4.47677e-05	0.000397778
LBAL_11322	118.215	-2.4052	0.309564	-7.76963	7.87131e-15	6.31954e-13
LBAL_10593	22.1165	-2.39982	0.525386	-4.56773	4.93027e-06	6.01533e-05
LBAL_00960	8668.54	-2.39829	0.434028	-5.52566	3.28257e-08	7.23452e-07
LBAL_11323	3658.87	-2.37142	0.251458	-9.4307	4.07357e-21	9.89988e-19
LBAL_00062	47.235	-2.36627	0.366003	-6.46518	1.01178e-10	3.85504e-09
LBAL_04274	2228.24	-2.3566	0.273483	-8.61698	6.87459e-18	9.81211e-16
LBAL_00106	14.8773	-2.35133	0.450504	-5.21933	1.79575e-07	3.343e-06
LBAL_09821	88.7741	-2.32912	0.434242	-5.36364	8.15606e-08	1.63828e-06
LBAL_10137	34.5152	-2.32631	0.466129	-4.99071	6.01577e-07	9.7996e-06
LBAL_02371	62.4825	-2.3173	0.420306	-5.51338	3.52008e-08	7.70135e-07
LBAL_01226	26.8421	-2.29434	0.49217	-4.66169	3.1363e-06	4.06364e-05
LBAL_07040	38.2074	-2.27389	0.46112	-4.93123	8.17125e-07	1.28679e-05
LBAL_07631	74.9871	-2.25653	0.464547	-4.85748	1.18889e-06	1.79614e-05
LBAL_07264	53.1375	-2.22702	0.389996	-5.71037	1.12733e-08	2.77725e-07
LBAL_01853	62.3957	-2.21727	0.339134	-6.53804	6.23299e-11	2.4582e-09
LBAL_09027	58.8725	-2.20115	0.46677	-4.7157	2.40876e-06	3.29739e-05
LBAL_06692	16.3805	-2.18807	0.528871	-4.13725	3.515e-05	0.000322849
LBAL_08568	579.188	-2.17867	0.45093	-4.83151	1.355e-06	2.01392e-05
LBAL_05019	588.596	-2.15954	0.54422	-3.96813	7.244e-05	0.000590018
LBAL_11655	306.788	-2.13029	0.3043	-7.00062	2.54838e-12	1.26602e-10
LBAL_03610	259.229	-2.12559	0.527545	-4.02921	5.59639e-05	0.000482019
LBAL_05906	13.6082	-2.07613	0.481586	-4.31102	1.62501e-05	0.000167378
LBAL_03219	189.002	-2.07196	0.498291	-4.15813	3.20862e-05	0.000298524
LBAL_03507	21.7279	-2.07018	0.515149	-4.01861	5.85426e-05	0.000497557
LBAL_04877	200.976	-2.05673	0.372814	-5.51676	3.45312e-08	7.57327e-07
LBAL_06693	23.1166	-2.03109	0.479417	-4.23658	2.26949e-05	0.000222544
LBAL_01152	72.18	-1.98859	0.408146	-4.87225	1.10332e-06	1.67585e-05
LBAL_11700	30.1459	-1.98431	0.513253	-3.86614	0.000110571	0.000843306
LBAL_11943	347.584	-1.97076	0.308941	-6.37906	1.78174e-10	6.51277e-09
LBAL_02997	65.2704	-1.94148	0.351862	-5.51772	3.4342e-08	7.5502e-07
LBAL_10203	259.432	-1.92068	0.26599	-7.2209	5.16465e-13	2.83174e-11
LBAL_02176	19.6978	-1.89848	0.418445	-4.537	5.70605e-06	6.82298e-05
LBAL_04062	90.6956	-1.8934	0.337495	-5.61016	2.0214e-08	4.73345e-07
LBAL_00937	61.3682	-1.87813	0.401174	-4.68159	2.84663e-06	3.77535e-05
LBAL_12838	43.9202	-1.84513	0.42127	-4.37991	1.18726e-05	0.00012728
LBAL_01007	25.8518	-1.79537	0.468362	-3.8333	0.000126435	0.000941609
LBAL_01550	25.5094	-1.79517	0.395088	-4.54372	5.52692e-06	6.62951e-05
LBAL_00488	53.9792	-1.78223	0.455451	-3.91311	9.11154e-05	0.000713182
LBAL_03648	38.3883	-1.76705	0.462451	-3.82106	0.000132882	0.000981014
LBAL_08120	212.154	-1.76333	0.232109	-7.59702	3.03037e-14	2.12883e-12
LBAL_07237	2428.6	-1.75192	0.385463	-4.54499	5.49375e-06	6.60633e-05
LBAL_05181	211.712	-1.73761	0.335581	-5.17792	2.24375e-07	4.05136e-06
LBAL_11045	203.706	-1.73311	0.323974	-5.34953	8.81835e-08	1.74658e-06
LBAL_09823	1010.64	-1.72564	0.348986	-4.94472	7.6253e-07	1.20916e-05
LBAL_08993	32.8312	-1.70859	0.394891	-4.32675	1.51322e-05	0.000157487
LBAL_09948	3170.47	-1.69841	0.297421	-5.71048	1.1266e-08	2.77725e-07
LBAL_10876	892.973	-1.69461	0.395412	-4.28569	1.82176e-05	0.000184461
LBAL_08315	1753.26	-1.6868	0.384501	-4.38699	1.14928e-05	0.00012421
LBAL_03169	177.661	-1.68665	0.352814	-4.78056	1.74805e-06	2.53524e-05
LBAL_09039	46.545	-1.68642	0.39183	-4.30395	1.67779e-05	0.000171155
LBAL_04169	5152.08	-1.67959	0.288211	-5.82764	5.62175e-09	1.50449e-07
LBAL_09121	804.441	-1.67948	0.343369	-4.89118	1.00236e-06	1.54072e-05
LBAL_00460	56.7535	-1.67844	0.375343	-4.47175	7.75828e-06	8.83069e-05
LBAL_05820	44.3522	-1.66136	0.3552	-4.67725	2.90751e-06	3.84459e-05
LBAL_02242	42.5048	-1.65653	0.431064	-3.84289	0.000121593	0.000911764
LBAL_01290	60.6512	-1.65587	0.28169	-5.87834	4.14404e-09	1.16812e-07
LBAL_04619	24.3777	-1.65538	0.416528	-3.97423	7.0607e-05	0.000578232
LBAL_01931	541.984	-1.6531	0.352759	-4.68619	2.78334e-06	3.70233e-05
LBAL_05551	242.377	-1.6516	0.282674	-5.84278	5.13368e-09	1.39462e-07
LBAL_09930	653.629	-1.65091	0.277483	-5.94958	2.68832e-09	7.79787e-08
LBAL_06029	978.206	-1.64455	0.330013	-4.98329	6.25105e-07	1.00915e-05
LBAL_06139	213.4	-1.62498	0.224475	-7.23901	4.51975e-13	2.52432e-11
LBAL_06401	41.3244	-1.62321	0.397413	-4.08443	4.41853e-05	0.000393771
LBAL_03522	267.539	-1.61386	0.201283	-8.01788	1.07583e-15	9.57807e-14
LBAL_11776	124.287	-1.61099	0.297811	-5.40944	6.32216e-08	1.30988e-06
LBAL_11096	2869.18	-1.60354	0.221268	-7.24708	4.25859e-13	2.39333e-11
LBAL_08632	3253.97	-1.5975	0.273052	-5.85054	4.89971e-09	1.34533e-07
LBAL_05511	449.068	-1.59714	0.337156	-4.73709	2.1681e-06	3.03196e-05
LBAL_10136	874.29	-1.58821	0.271771	-5.84391	5.09886e-09	1.38936e-07
LBAL_00348	718.23	-1.57407	0.341633	-4.60749	4.07562e-06	5.14031e-05
LBAL_04702	18349.4	-1.56797	0.398611	-3.93357	8.36922e-05	0.000666573
LBAL_12327	75.0251	-1.55499	0.406406	-3.8262	0.000130136	0.000965495
LBAL_03055	41.4342	-1.55338	0.391798	-3.96474	7.34746e-05	0.000596823
LBAL_12328	618.56	-1.55035	0.36489	-4.24881	2.14907e-05	0.000211196
LBAL_03922	986.392	-1.54614	0.3227	-4.79126	1.65736e-06	2.4154e-05
LBAL_05015	214.164	-1.53074	0.195263	-7.8394	4.52686e-15	3.76903e-13
LBAL_04196	76.4017	-1.52856	0.35279	-4.33279	1.47228e-05	0.00015376
LBAL_07062	682.445	-1.52117	0.292412	-5.20215	1.96992e-07	3.61501e-06
LBAL_05134	599.248	-1.51591	0.376287	-4.02859	5.61131e-05	0.000482571
LBAL_00770	77.274	-1.51437	0.269141	-5.62667	1.83722e-08	4.32468e-07
LBAL_02078	59.9091	-1.51267	0.286245	-5.28452	1.26036e-07	2.42161e-06
LBAL_00418	2033.89	-1.51244	0.165975	-9.11245	8.054e-20	1.64594e-17
LBAL_10596	201.913	-1.50908	0.349867	-4.3133	1.60837e-05	0.000166235
LBAL_00962	314.083	-1.50365	0.184786	-8.13726	4.04337e-16	4.03978e-14
LBAL_03746	100.063	-1.49754	0.261077	-5.736	9.69359e-09	2.44159e-07
LBAL_07330	329.936	-1.48598	0.299542	-4.96086	7.01826e-07	1.12292e-05
LBAL_11599	62.8355	-1.48446	0.354515	-4.18729	2.82308e-05	0.00026891
LBAL_11514	539.465	-1.48371	0.150123	-9.88326	4.9208e-23	1.52579e-20
LBAL_01207	124.079	-1.48248	0.361103	-4.10543	4.03566e-05	0.000363979
LBAL_05723	104.117	-1.46614	0.383448	-3.82357	0.000131534	0.000974687
LBAL_00961	292.786	-1.46293	0.206279	-7.092	1.32191e-12	6.8709e-11
LBAL_11843	188.965	-1.45518	0.287803	-5.05618	4.27734e-07	7.29827e-06
LBAL_12906	88.2486	-1.45016	0.328279	-4.41745	9.98739e-06	0.000109654
LBAL_07790	48.8759	-1.44816	0.273434	-5.29618	1.18253e-07	2.28673e-06
LBAL_08913	53.3223	-1.44699	0.370314	-3.90746	9.32728e-05	0.000726532
LBAL_00347	140.643	-1.43955	0.316342	-4.55062	5.34875e-06	6.46451e-05
LBAL_09987	255.413	-1.43607	0.251444	-5.71127	1.12137e-08	2.77725e-07
LBAL_07559	45.9517	-1.43475	0.307732	-4.66233	3.12648e-06	4.05676e-05
LBAL_10917	112.606	-1.43469	0.288754	-4.96856	6.74519e-07	1.08502e-05
LBAL_10110	94.67	-1.42797	0.344878	-4.14051	3.4653e-05	0.000318935
LBAL_01397	232.327	-1.42517	0.371054	-3.84088	0.000122594	0.00091711
LBAL_07699	76.7551	-1.42275	0.311685	-4.56471	5.0019e-06	6.08621e-05
LBAL_05427	116.226	-1.42174	0.29339	-4.84588	1.26049e-06	1.88591e-05
LBAL_10498	10979.3	-1.40654	0.29264	-4.80639	1.53681e-06	2.24334e-05
LBAL_00247	68.8689	-1.40062	0.351246	-3.98758	6.67508e-05	0.000552183
LBAL_00368	67.8392	-1.39684	0.332256	-4.2041	2.62126e-05	0.000252901
LBAL_12690	414.635	-1.39405	0.289833	-4.80983	1.51055e-06	2.21827e-05
LBAL_11844	58.3629	-1.39373	0.330805	-4.21315	2.5183e-05	0.000244278
LBAL_11171	173.805	-1.39366	0.229267	-6.07877	1.21111e-09	3.66676e-08
LBAL_02142	5642.02	-1.38969	0.221006	-6.28802	3.21537e-10	1.09934e-08
LBAL_12083	353.273	-1.38776	0.198211	-7.00145	2.5333e-12	1.26552e-10
LBAL_05656	50.0629	-1.38751	0.296068	-4.68646	2.77975e-06	3.70233e-05
LBAL_10869	55.9495	-1.38389	0.31672	-4.36946	1.24557e-05	0.000132389
LBAL_05382	1756.12	-1.38076	0.253963	-5.43686	5.42277e-08	1.15004e-06
LBAL_07958	2406.56	-1.37764	0.208057	-6.62143	3.55737e-11	1.47409e-09
LBAL_09610	1489.57	-1.37171	0.259177	-5.29255	1.20622e-07	2.32755e-06
LBAL_02145	264.521	-1.37023	0.201842	-6.7886	1.13225e-11	4.94234e-10
LBAL_09771	678.831	-1.36674	0.302373	-4.52006	6.18222e-06	7.2792e-05
LBAL_02314	2449.07	-1.36331	0.272998	-4.99383	5.91934e-07	9.66002e-06
LBAL_08032	6261.28	-1.35797	0.231675	-5.86153	4.58616e-09	1.27587e-07
LBAL_07976	4448.54	-1.35774	0.351653	-3.86104	0.000112905	0.000858194
LBAL_06964	71.418	-1.355	0.289719	-4.67696	2.91166e-06	3.84459e-05
LBAL_03975	2356.37	-1.34832	0.284212	-4.74407	2.09464e-06	2.93837e-05
LBAL_08656	305.611	-1.34306	0.331818	-4.04757	5.17515e-05	0.000449895
LBAL_03765	31.8283	-1.34298	0.323334	-4.15354	3.27364e-05	0.000302846
LBAL_08311	802.676	-1.33693	0.260566	-5.13087	2.88413e-07	5.10514e-06
LBAL_00489	1260.58	-1.33391	0.275259	-4.84602	1.25964e-06	1.88591e-05
LBAL_03452	62.6442	-1.32631	0.334969	-3.9595	7.51068e-05	0.000608433
LBAL_07647	65.7625	-1.32614	0.260115	-5.0983	3.42724e-07	5.96088e-06
LBAL_04366	111.516	-1.31883	0.269139	-4.90018	9.57507e-07	1.47937e-05
LBAL_06623	869.476	-1.31872	0.164936	-7.99535	1.29205e-15	1.13903e-13
LBAL_08346	87.7599	-1.30987	0.242029	-5.41203	6.23132e-08	1.29404e-06
LBAL_02173	48.8105	-1.29962	0.284575	-4.56687	4.95068e-06	6.03205e-05
LBAL_02857	834.589	-1.29728	0.191012	-6.79164	1.10864e-11	4.88671e-10
LBAL_05989	690.102	-1.29176	0.203535	-6.34661	2.20115e-10	7.88554e-09
LBAL_12831	86.8374	-1.2851	0.300409	-4.27783	1.88723e-05	0.000189821
LBAL_00768	129.55	-1.26949	0.227046	-5.59134	2.25323e-08	5.2085e-07
LBAL_01767	264.963	-1.26838	0.206913	-6.13003	8.78652e-10	2.73385e-08
LBAL_07746	841.98	-1.26513	0.230584	-5.48662	4.0969e-08	8.87695e-07
LBAL_05448	340.516	-1.26054	0.319386	-3.94677	7.92113e-05	0.000635954
LBAL_08641	388.894	-1.25917	0.210742	-5.9749	2.30225e-09	6.76531e-08
LBAL_12446	187.447	-1.25297	0.303696	-4.12574	3.69545e-05	0.000337355
LBAL_02755	194.148	-1.24986	0.295293	-4.23261	2.30995e-05	0.000226264
LBAL_01053	284.503	-1.24656	0.216532	-5.75694	8.56509e-09	2.18179e-07
LBAL_09473	147.101	-1.24136	0.232263	-5.34465	9.05928e-08	1.78428e-06
LBAL_04782	3645.13	-1.24	0.208235	-5.95482	2.60351e-09	7.57629e-08
LBAL_07796	125.435	-1.23503	0.247941	-4.98113	6.32136e-07	1.01867e-05
LBAL_01266	154.004	-1.23463	0.299205	-4.12636	3.6855e-05	0.000336789
LBAL_10856	99.5235	-1.23108	0.270691	-4.54791	5.41818e-06	6.53964e-05
LBAL_09849	547.46	-1.22876	0.24198	-5.07796	3.81514e-07	6.57198e-06
LBAL_07769	112.092	-1.22868	0.26809	-4.58311	4.58116e-06	5.61989e-05
LBAL_02570	996.397	-1.22774	0.213614	-5.74745	9.06e-09	2.28841e-07
LBAL_02756	418.286	-1.22589	0.228747	-5.35915	8.36138e-08	1.67079e-06
LBAL_09347	218.317	-1.21921	0.318892	-3.82326	0.0001317	0.000974687
LBAL_12824	284.129	-1.21602	0.187949	-6.46997	9.80256e-11	3.75084e-09
LBAL_07172	8232.49	-1.20809	0.231636	-5.21548	1.83344e-07	3.39224e-06
LBAL_09784	170.547	-1.20487	0.250528	-4.80935	1.51425e-06	2.21827e-05
LBAL_08773	2934.25	-1.20196	0.2217	-5.42158	5.90759e-08	1.24405e-06
LBAL_09676	271.067	-1.20066	0.300715	-3.99267	6.53324e-05	0.000544265
LBAL_02417	63.6909	-1.1919	0.274842	-4.33669	1.44646e-05	0.000151769
LBAL_12637	385.405	-1.18957	0.240446	-4.94737	7.5221e-07	1.19715e-05
LBAL_09765	253.08	-1.18497	0.292615	-4.04958	5.13102e-05	0.000446642
LBAL_01757	1007.44	-1.17757	0.299281	-3.93467	8.33111e-05	0.000664715
LBAL_05243	1098.32	-1.17581	0.182624	-6.43845	1.20699e-10	4.50341e-09
LBAL_06262	65.8352	-1.1716	0.218388	-5.36476	8.10591e-08	1.63794e-06
LBAL_02723	468.961	-1.1713	0.215459	-5.43627	5.44075e-08	1.15114e-06
LBAL_10591	76.5197	-1.16987	0.288866	-4.04988	5.12431e-05	0.000446578
LBAL_08830	913.687	-1.16867	0.270384	-4.32228	1.54426e-05	0.000160532
LBAL_06695	1811.36	-1.16453	0.199823	-5.82778	5.61706e-09	1.50449e-07
LBAL_09817	584.273	-1.16431	0.283717	-4.10378	4.06456e-05	0.000365851
LBAL_00854	3030.5	-1.16275	0.253502	-4.58675	4.50194e-06	5.53782e-05
LBAL_10678	4559.57	-1.1524	0.215367	-5.35088	8.75278e-08	1.73742e-06
LBAL_09663	3370.57	-1.15238	0.230754	-4.99399	5.91453e-07	9.66002e-06
LBAL_08561	81.5396	-1.15153	0.254654	-4.52192	6.12805e-06	7.23142e-05
LBAL_06554	2297.48	-1.14946	0.250045	-4.597	4.28621e-06	5.31609e-05
LBAL_05907	517.99	-1.14869	0.187075	-6.1403	8.23681e-10	2.58068e-08
LBAL_10814	5688.61	-1.14802	0.235026	-4.88466	1.03608e-06	1.58443e-05
LBAL_02834	38.7318	-1.1452	0.265524	-4.313	1.61051e-05	0.000166265
LBAL_03228	5601.38	-1.14147	0.244645	-4.66584	3.07356e-06	4.01124e-05
LBAL_02073	71.223	-1.13971	0.243925	-4.6724	2.97697e-06	3.90788e-05
LBAL_10107	3563.26	-1.13735	0.225692	-5.03939	4.67028e-07	7.84957e-06
LBAL_00772	400.407	-1.13479	0.27235	-4.16667	3.09085e-05	0.00028998
LBAL_01214	445.438	-1.13448	0.219842	-5.16042	2.46396e-07	4.42235e-06
LBAL_08721	1893.59	-1.13343	0.243362	-4.6574	3.20227e-06	4.13125e-05
LBAL_00212	7438.94	-1.12579	0.232161	-4.84919	1.23967e-06	1.86095e-05
LBAL_00914	1227.43	-1.12456	0.175722	-6.39963	1.55755e-10	5.73995e-09
LBAL_10435	160.952	-1.12169	0.197474	-5.68022	1.3452e-08	3.23698e-07
LBAL_04805	634.542	-1.12123	0.20716	-5.41237	6.21956e-08	1.29404e-06
LBAL_07207	259.021	-1.12063	0.212292	-5.27873	1.30081e-07	2.494e-06
LBAL_12169	173.046	-1.11581	0.208779	-5.34447	9.06826e-08	1.78428e-06
LBAL_05539	2738.9	-1.11485	0.239271	-4.65939	3.17152e-06	4.10336e-05
LBAL_00490	72.8124	-1.11413	0.280796	-3.96777	7.25487e-05	0.000590369
LBAL_08114	639.287	-1.1135	0.208016	-5.35297	8.6524e-08	1.72129e-06
LBAL_02076	91.4405	-1.10682	0.255477	-4.33237	1.47514e-05	0.00015388
LBAL_06999	106.786	-1.10643	0.24061	-4.59846	4.2563e-06	5.30092e-05
LBAL_10795	105.254	-1.10519	0.217599	-5.07904	3.79355e-07	6.54733e-06
LBAL_06100	90.8195	-1.10483	0.231343	-4.77572	1.79062e-06	2.58033e-05
LBAL_00343	77.8046	-1.10384	0.282107	-3.91286	9.12099e-05	0.000713182
LBAL_05740	138.915	-1.10113	0.206158	-5.34118	9.23454e-08	1.81303e-06
LBAL_01265	391.267	-1.09881	0.282544	-3.88901	0.000100655	0.000775572
LBAL_10527	103.035	-1.0968	0.254843	-4.30382	1.67881e-05	0.000171155
LBAL_02766	12009	-1.09431	0.24622	-4.44442	8.81277e-06	9.85628e-05
LBAL_10554	120.211	-1.0921	0.25158	-4.34098	1.41847e-05	0.000149005
LBAL_08842	3065.96	-1.09155	0.215413	-5.06726	4.03575e-07	6.91227e-06
LBAL_09395	3129.85	-1.09046	0.275901	-3.95234	7.73916e-05	0.000623571
LBAL_07022	115.212	-1.08741	0.257036	-4.23059	2.33079e-05	0.000228058
LBAL_07048	137.32	-1.08357	0.273253	-3.96545	7.32589e-05	0.000595609
LBAL_08306	322.962	-1.07239	0.224415	-4.77863	1.76496e-06	2.55154e-05
LBAL_04845	3750.5	-1.07172	0.213352	-5.02323	5.08092e-07	8.49212e-06
LBAL_08798	72.9307	-1.07136	0.262271	-4.08492	4.40912e-05	0.000393322
LBAL_11562	106.313	-1.06944	0.27119	-3.94353	8.02924e-05	0.000643484
LBAL_00618	310.119	-1.06811	0.247799	-4.3104	1.62963e-05	0.000167662
LBAL_06465	162.246	-1.06405	0.241546	-4.40518	1.05698e-05	0.000115344
LBAL_09257	5825.63	-1.06087	0.231166	-4.58921	4.4493e-06	5.49562e-05
LBAL_01636	159.67	-1.06008	0.22191	-4.77705	1.77881e-06	2.56743e-05
LBAL_11825	1241.79	-1.05948	0.216981	-4.88281	1.04583e-06	1.59662e-05
LBAL_11895	145.356	-1.05733	0.27276	-3.8764	0.000106015	0.000811996
LBAL_06273	88.2824	-1.05531	0.211719	-4.98449	6.21257e-07	1.00722e-05
LBAL_06512	671.764	-1.05155	0.235383	-4.4674	7.91773e-06	8.98942e-05
LBAL_00114	1141.96	-1.0489	0.194534	-5.39186	6.97313e-08	1.41861e-06
LBAL_01934	122.591	-1.04749	0.264959	-3.95339	7.70518e-05	0.000621947
LBAL_05119	426.565	-1.04428	0.248895	-4.19566	2.72082e-05	0.000260827
LBAL_07638	992.589	-1.04352	0.270585	-3.85655	0.000115	0.000870436
LBAL_09956	732.235	-1.03983	0.271271	-3.83318	0.000126497	0.000941609
LBAL_09096	376.192	-1.03879	0.184689	-5.62453	1.86016e-08	4.36725e-07
LBAL_01916	1210.01	-1.03435	0.231372	-4.47051	7.80341e-06	8.87083e-05
LBAL_06192	211.427	-1.03268	0.20483	-5.04163	4.61595e-07	7.77277e-06
LBAL_03048	126.608	-1.03057	0.268286	-3.84129	0.000122389	0.000916338
LBAL_01470	268.744	-1.03016	0.209341	-4.92093	8.61328e-07	1.34463e-05
LBAL_05215	1216.14	-1.02947	0.218718	-4.70685	2.51574e-06	3.42232e-05
LBAL_06230	68.5555	-1.02652	0.246959	-4.15666	3.22934e-05	0.000299808
LBAL_09649	3838.81	-1.02533	0.209491	-4.89437	9.86198e-07	1.51848e-05
LBAL_08892	620.058	-1.02328	0.242321	-4.22284	2.41245e-05	0.000235025
LBAL_01117	2964.95	-1.01999	0.246808	-4.13272	3.58498e-05	0.000328605
LBAL_04319	187.845	-1.01675	0.213949	-4.75232	2.01098e-06	2.84399e-05
LBAL_11875	141.379	-1.01364	0.183234	-5.53195	3.16682e-08	7.0138e-07
LBAL_02663	86.4979	-1.01313	0.246507	-4.10992	3.95802e-05	0.000358775
LBAL_01763	149.835	-1.00851	0.214234	-4.70753	2.50742e-06	3.41616e-05
LBAL_03178	1586.81	-1.00542	0.171897	-5.84897	4.94637e-09	1.35191e-07
LBAL_10437	142.64	-1.00269	0.229061	-4.37739	1.20111e-05	0.000128119
LBAL_05463	132.561	-1.00241	0.195328	-5.13192	2.86804e-07	5.08667e-06
LBAL_02087	1163.68	-1.0023	0.251044	-3.99254	6.53699e-05	0.000544265
LBAL_03146	120.616	-0.999709	0.224028	-4.46242	8.10389e-06	9.16606e-05
LBAL_10754	2558.06	-0.996872	0.179933	-5.54025	3.02035e-08	6.72253e-07
LBAL_06406	2567.35	-0.994754	0.209109	-4.7571	1.96392e-06	2.79866e-05
LBAL_10519	140.159	-0.993697	0.236439	-4.20277	2.63672e-05	0.00025412
LBAL_02816	4086.18	-0.993338	0.251592	-3.94822	7.8736e-05	0.000633268
LBAL_00830	2328.38	-0.993014	0.187032	-5.30933	1.1003e-07	2.14153e-06
LBAL_00266	132.036	-0.991073	0.224306	-4.41839	9.94395e-06	0.00010931
LBAL_09273	100.235	-0.990867	0.213555	-4.63987	3.48627e-06	4.45292e-05
LBAL_02202	2208.07	-0.986753	0.215414	-4.58073	4.6336e-06	5.67648e-05
LBAL_01129	685.962	-0.979928	0.128988	-7.59706	3.02928e-14	2.12883e-12
LBAL_01676	588.452	-0.975801	0.175716	-5.55329	2.80344e-08	6.28642e-07
LBAL_09402	304.932	-0.974053	0.140331	-6.94111	3.89036e-12	1.89093e-10
LBAL_06196	346.252	-0.973278	0.193535	-5.02895	4.93172e-07	8.27352e-06
LBAL_04657	100.029	-0.972889	0.253773	-3.83369	0.000126234	0.000941207
LBAL_11224	542.841	-0.970797	0.232282	-4.17938	2.92301e-05	0.000276671
LBAL_00258	217.014	-0.968059	0.240408	-4.02674	5.65565e-05	0.000485365
LBAL_04935	219.219	-0.965173	0.217316	-4.44133	8.94043e-06	9.93725e-05
LBAL_04324	266.184	-0.96443	0.204516	-4.71566	2.40924e-06	3.29739e-05
LBAL_02604	1967.64	-0.964348	0.209772	-4.59712	4.28376e-06	5.31609e-05
LBAL_01990	326.161	-0.961896	0.223398	-4.30574	1.66426e-05	0.000170834
LBAL_11240	635.142	-0.961645	0.211066	-4.55612	5.21064e-06	6.32308e-05
LBAL_02568	313.893	-0.958199	0.157559	-6.08152	1.19048e-09	3.61649e-08
LBAL_11130	202.092	-0.954953	0.246927	-3.86735	0.000110026	0.000839856
LBAL_08918	171.968	-0.954409	0.162837	-5.86113	4.59724e-09	1.27587e-07
LBAL_12087	3279.46	-0.952864	0.202968	-4.69466	2.67047e-06	3.59474e-05
LBAL_08703	970.696	-0.951022	0.247689	-3.83959	0.000123241	0.000921182
LBAL_05346	107.203	-0.948663	0.204879	-4.63036	3.65025e-06	4.64916e-05
LBAL_10167	153.092	-0.945676	0.222454	-4.25111	2.12712e-05	0.000209727
LBAL_10621	191.608	-0.94514	0.235769	-4.00876	6.10393e-05	0.000515367
LBAL_06212	1063.2	-0.943207	0.13789	-6.84027	7.90433e-12	3.6079e-10
LBAL_02091	302.857	-0.939598	0.178555	-5.26223	1.42322e-07	2.7171e-06
LBAL_03209	5306.18	-0.939051	0.181281	-5.18009	2.21781e-07	4.01258e-06
LBAL_00598	298.538	-0.938911	0.183616	-5.11345	3.16321e-07	5.53378e-06
LBAL_12653	2473.05	-0.938325	0.234337	-4.00417	6.22358e-05	0.000523503
LBAL_04095	245.213	-0.936643	0.197094	-4.75226	2.01154e-06	2.84399e-05
LBAL_07701	1523.11	-0.93641	0.224995	-4.16192	3.15584e-05	0.000294676
LBAL_12497	2230.94	-0.935725	0.214423	-4.36392	1.27752e-05	0.000135625
LBAL_07542	1808.63	-0.934323	0.206297	-4.52902	5.92573e-06	7.03886e-05
LBAL_05916	5909.56	-0.931725	0.233562	-3.98921	6.6295e-05	0.000550438
LBAL_04423	1452.99	-0.931358	0.191957	-4.8519	1.22283e-06	1.84182e-05
LBAL_00137	4527.97	-0.931019	0.227663	-4.08946	4.3237e-05	0.000386853
LBAL_11078	180.037	-0.931015	0.202187	-4.60472	4.13015e-06	5.19561e-05
LBAL_00530	311.723	-0.926261	0.16172	-5.72758	1.01874e-08	2.55879e-07
LBAL_03828	1282.75	-0.926049	0.182007	-5.08798	3.61906e-07	6.27025e-06
LBAL_09915	1735.17	-0.925425	0.227258	-4.07212	4.65865e-05	0.000411095
LBAL_11202	190.294	-0.925178	0.24029	-3.85026	0.000117994	0.000887127
LBAL_10189	3387.16	-0.924317	0.232049	-3.98329	6.7968e-05	0.000560705
LBAL_02283	4643.4	-0.923666	0.197468	-4.67753	2.90345e-06	3.84459e-05
LBAL_06966	121.231	-0.923011	0.218514	-4.22403	2.39974e-05	0.00023404
LBAL_04571	1342.66	-0.917353	0.130942	-7.00582	2.45541e-12	1.23347e-10
LBAL_04221	123.432	-0.917339	0.230471	-3.98028	6.88355e-05	0.000565268
LBAL_10495	222.15	-0.916698	0.208782	-4.3907	1.12985e-05	0.0001227
LBAL_09831	344.193	-0.915919	0.199649	-4.58765	4.48262e-06	5.5216e-05
LBAL_08949	677.407	-0.911851	0.126804	-7.19102	6.43088e-13	3.48352e-11
LBAL_02586	814.561	-0.911327	0.187623	-4.85721	1.1905e-06	1.79614e-05
LBAL_04620	138.202	-0.904967	0.232031	-3.90019	9.61161e-05	0.000746353
LBAL_10695	2055.3	-0.901749	0.217292	-4.14994	3.32568e-05	0.000307027
LBAL_12610	882.351	-0.899741	0.133556	-6.7368	1.61917e-11	6.96628e-10
LBAL_03097	748.989	-0.895694	0.196011	-4.5696	4.88648e-06	5.97e-05
LBAL_10797	1368.08	-0.895286	0.208867	-4.2864	1.81592e-05	0.000184461
LBAL_08257	342.935	-0.894664	0.145413	-6.15257	7.62375e-10	2.41712e-08
LBAL_04939	297.238	-0.888333	0.222621	-3.99034	6.59785e-05	0.000548317
LBAL_11592	164.057	-0.884217	0.185465	-4.76758	1.86449e-06	2.67045e-05
LBAL_03022	1695.52	-0.88408	0.178289	-4.95869	7.09717e-07	1.13353e-05
LBAL_06147	319.218	-0.882963	0.160364	-5.50598	3.67126e-08	7.99321e-07
LBAL_05718	195.806	-0.881459	0.194492	-4.53211	5.83975e-06	6.9551e-05
LBAL_02192	235.732	-0.878303	0.192765	-4.55634	5.20527e-06	6.32308e-05
LBAL_04295	206.135	-0.878225	0.203984	-4.30536	1.66716e-05	0.000170936
LBAL_00984	1117.81	-0.873405	0.204953	-4.26149	2.03069e-05	0.000201545
LBAL_03636	813.63	-0.872109	0.145006	-6.01429	1.80674e-09	5.36178e-08
LBAL_09076	132.284	-0.869166	0.213488	-4.07127	4.67574e-05	0.000411795
LBAL_03646	639.147	-0.868657	0.190795	-4.55283	5.29278e-06	6.41411e-05
LBAL_04814	501.56	-0.86773	0.160876	-5.3938	6.8984e-08	1.40964e-06
LBAL_12093	1922.57	-0.866895	0.193765	-4.47396	7.67834e-06	8.76188e-05
LBAL_04601	168.322	-0.864434	0.215288	-4.01525	5.9383e-05	0.000504223
LBAL_08153	219.255	-0.863182	0.196132	-4.40103	1.0774e-05	0.000117288
LBAL_01518	4919.67	-0.862625	0.219906	-3.92269	8.75644e-05	0.000688268
LBAL_11195	126.471	-0.86089	0.220442	-3.90528	9.41166e-05	0.00073209
LBAL_03429	272.472	-0.860632	0.201345	-4.27442	1.91639e-05	0.000192109
LBAL_03104	214.675	-0.860333	0.148173	-5.80627	6.38811e-09	1.69946e-07
LBAL_06943	1470.19	-0.859836	0.175559	-4.89769	9.69693e-07	1.49562e-05
LBAL_03096	328.855	-0.859448	0.131163	-6.55253	5.65706e-11	2.27091e-09
LBAL_09607	1217.33	-0.85448	0.184386	-4.63419	3.58331e-06	4.57037e-05
LBAL_06336	981.65	-0.854171	0.135403	-6.30836	2.82005e-10	9.86687e-09
LBAL_10745	809.747	-0.85228	0.130314	-6.54021	6.14341e-11	2.43355e-09
LBAL_09637	406.468	-0.849998	0.190469	-4.46266	8.09501e-06	9.16606e-05
LBAL_06146	144.981	-0.848152	0.203563	-4.16653	3.09267e-05	0.00028998
LBAL_07479	336.206	-0.846357	0.207044	-4.0878	4.3548e-05	0.000389248
LBAL_02829	92.621	-0.846102	0.220383	-3.83924	0.000123414	0.000921713
LBAL_11859	317.996	-0.844573	0.145515	-5.80401	6.47466e-09	1.71391e-07
LBAL_04807	148.719	-0.844494	0.183547	-4.60097	4.20528e-06	5.25193e-05
LBAL_02306	675.977	-0.8413	0.137064	-6.138	8.35654e-10	2.6091e-08
LBAL_01164	97.0897	-0.841152	0.177784	-4.73132	2.23063e-06	3.10012e-05
LBAL_08707	1655.55	-0.840489	0.217647	-3.86171	0.000112596	0.000856567
LBAL_06291	93.1873	-0.837207	0.218322	-3.83473	0.000125703	0.000938025
LBAL_03137	480.537	-0.834475	0.149923	-5.56601	2.60641e-08	5.91839e-07
LBAL_12375	139.369	-0.831826	0.212047	-3.92284	8.75095e-05	0.000688268
LBAL_02573	1014.87	-0.830503	0.134989	-6.15235	7.63415e-10	2.41712e-08
LBAL_05643	107.545	-0.829964	0.207396	-4.00183	6.28534e-05	0.000527218
LBAL_09201	146.852	-0.82971	0.205272	-4.04201	5.29951e-05	0.000459529
LBAL_09420	2509	-0.82783	0.210663	-3.92965	8.5071e-05	0.000673379
LBAL_10632	678.981	-0.827292	0.179996	-4.59616	4.30355e-06	5.33024e-05
LBAL_06979	264.991	-0.825305	0.21274	-3.87942	0.000104708	0.000804042
LBAL_01532	2279.49	-0.82517	0.189564	-4.35298	1.34297e-05	0.000142406
LBAL_06194	573.026	-0.824296	0.206972	-3.98265	6.81502e-05	0.000560748
LBAL_03100	506.66	-0.820248	0.187331	-4.37859	1.19448e-05	0.000127714
LBAL_11896	349.469	-0.819868	0.180344	-4.54612	5.46436e-06	6.58653e-05
LBAL_00599	266.874	-0.817088	0.172792	-4.72873	2.25923e-06	3.13503e-05
LBAL_12552	3168.31	-0.816349	0.200259	-4.07647	4.57253e-05	0.000405485
LBAL_02488	884.115	-0.814583	0.178983	-4.55118	5.33457e-06	6.45605e-05
LBAL_08981	98.3483	-0.812496	0.206684	-3.9311	8.45582e-05	0.000671121
LBAL_01718	350.726	-0.812405	0.202681	-4.0083	6.11561e-05	0.000515869
LBAL_11346	183.244	-0.812386	0.189568	-4.28545	1.82369e-05	0.000184461
LBAL_11863	381.543	-0.809817	0.164491	-4.92318	8.51491e-07	1.3339e-05
LBAL_00816	12875.4	-0.809301	0.158155	-5.11714	3.10206e-07	5.43738e-06
LBAL_02331	150.059	-0.808418	0.167733	-4.81966	1.43804e-06	2.12679e-05
LBAL_04468	204.319	-0.808155	0.208352	-3.87879	0.000104977	0.000805419
LBAL_01762	94.8314	-0.806775	0.178227	-4.52667	5.99201e-06	7.1082e-05
LBAL_09606	1544.16	-0.804962	0.180729	-4.45398	8.42929e-06	9.45089e-05
LBAL_08017	2669.52	-0.8046	0.172137	-4.67418	2.9513e-06	3.87983e-05
LBAL_02652	839.369	-0.803555	0.153875	-5.22214	1.76868e-07	3.30122e-06
LBAL_01564	444.173	-0.800432	0.170531	-4.69376	2.68223e-06	3.60517e-05
LBAL_05712	155.121	-0.799074	0.18206	-4.38906	1.13842e-05	0.000123339
LBAL_01710	2683.4	-0.798411	0.205089	-3.89299	9.90162e-05	0.00076507
LBAL_02325	4238.51	-0.793429	0.205129	-3.86794	0.000109756	0.000838513
LBAL_01010	176.973	-0.789212	0.18937	-4.16757	3.07858e-05	0.000289567
LBAL_02383	421.415	-0.78825	0.168788	-4.67006	3.01117e-06	3.94125e-05
LBAL_11902	1940.74	-0.784206	0.133082	-5.89267	3.79999e-09	1.07451e-07
LBAL_02047	281.138	-0.783388	0.203438	-3.85075	0.000117755	0.000886072
LBAL_04064	247.291	-0.78304	0.193466	-4.04743	5.17839e-05	0.000449895
LBAL_00482	301.007	-0.782825	0.157056	-4.98436	6.21672e-07	1.00722e-05
LBAL_05557	171.837	-0.780455	0.161193	-4.84176	1.28697e-06	1.91915e-05
LBAL_11131	931.769	-0.778719	0.158222	-4.9217	8.5797e-07	1.34172e-05
LBAL_10260	151.379	-0.776769	0.164535	-4.72098	2.34708e-06	3.22213e-05
LBAL_05567	259.489	-0.761728	0.1313	-5.80143	6.57533e-09	1.72881e-07
LBAL_09661	125.362	-0.760867	0.197578	-3.85098	0.000117648	0.000886005
LBAL_03647	274.374	-0.759476	0.184324	-4.12033	3.78333e-05	0.000345028
LBAL_12616	718.908	-0.759266	0.146346	-5.18815	2.12397e-07	3.85834e-06
LBAL_05194	3315.07	-0.756748	0.187688	-4.03194	5.53192e-05	0.00047738
LBAL_09798	262.741	-0.753831	0.194667	-3.87242	0.000107761	0.000823965
LBAL_06958	477.386	-0.748854	0.168112	-4.45449	8.40931e-06	9.44026e-05
LBAL_07533	412.154	-0.746133	0.172947	-4.31424	1.60151e-05	0.000165717
LBAL_03025	209.663	-0.745504	0.154995	-4.80987	1.51032e-06	2.21827e-05
LBAL_08313	203.653	-0.745311	0.169812	-4.38905	1.13848e-05	0.000123339
LBAL_06845	669.152	-0.745085	0.143183	-5.20371	1.95351e-07	3.59222e-06
LBAL_01086	106.676	-0.74425	0.183097	-4.06478	4.80774e-05	0.000421768
LBAL_09775	200.754	-0.738229	0.152414	-4.84358	1.27523e-06	1.9048e-05
LBAL_10760	278.823	-0.737895	0.18131	-4.0698	4.70526e-05	0.000413585
LBAL_05012	114.138	-0.734367	0.190287	-3.85925	0.000113734	0.000863761
LBAL_11019	690.116	-0.732433	0.136493	-5.36608	8.04651e-08	1.6296e-06
LBAL_12550	698.785	-0.730666	0.159573	-4.5789	4.67433e-06	5.71859e-05
LBAL_11628	427.4	-0.730568	0.16516	-4.4234	9.71579e-06	0.000107327
LBAL_07546	313.626	-0.726619	0.176952	-4.10631	4.02035e-05	0.000363692
LBAL_01995	770.857	-0.722984	0.181882	-3.97501	7.0375e-05	0.000576857
LBAL_08147	161.57	-0.721597	0.161854	-4.45832	8.26054e-06	9.29184e-05
LBAL_05303	409.165	-0.719233	0.166594	-4.31728	1.57962e-05	0.000163829
LBAL_11876	293.051	-0.717446	0.17452	-4.11096	3.94021e-05	0.000357883
LBAL_02319	294.11	-0.716985	0.159343	-4.49962	6.80739e-06	7.90853e-05
LBAL_04967	248.07	-0.714335	0.176855	-4.0391	5.36558e-05	0.00046481
LBAL_09583	515.741	-0.709524	0.132322	-5.36212	8.22517e-08	1.64723e-06
LBAL_06010	1892.33	-0.700723	0.17616	-3.97777	6.95655e-05	0.000570741
LBAL_03017	202.74	-0.699723	0.178369	-3.92291	8.74866e-05	0.000688268
LBAL_06275	397.582	-0.699584	0.162236	-4.31213	1.61688e-05	0.000166732
LBAL_06774	108.134	-0.69779	0.178098	-3.91801	8.92812e-05	0.000700538
LBAL_00968	1358.1	-0.696639	0.165108	-4.2193	2.45061e-05	0.000238008
LBAL_00242	143.056	-0.695397	0.151127	-4.60142	4.19621e-06	5.24789e-05
LBAL_04809	423.043	-0.694911	0.138946	-5.0013	5.69444e-07	9.36096e-06
LBAL_05024	168.805	-0.689402	0.172402	-3.9988	6.3665e-05	0.000533031
LBAL_02399	1624.34	-0.685054	0.175758	-3.89772	9.71045e-05	0.000752079
LBAL_00170	699.422	-0.683463	0.164675	-4.15037	3.31941e-05	0.000306764
LBAL_07908	264.202	-0.682016	0.176832	-3.85685	0.000114857	0.000870436
LBAL_06385	774.088	-0.681576	0.167999	-4.05703	4.97012e-05	0.000434741
LBAL_00582	228.905	-0.675776	0.157994	-4.27723	1.89232e-05	0.000189908
LBAL_05881	273.823	-0.675443	0.145062	-4.65623	3.22058e-06	4.14892e-05
LBAL_07624	141.875	-0.674929	0.158197	-4.26639	1.98662e-05	0.000198294
LBAL_06492	298.531	-0.667667	0.173236	-3.85409	0.000116161	0.000875544
LBAL_02574	301.139	-0.667022	0.163743	-4.07359	4.62944e-05	0.000409724
LBAL_06342	1067.7	-0.666474	0.142125	-4.68934	2.74087e-06	3.66755e-05
LBAL_02934	2581.13	-0.666047	0.127073	-5.24145	1.59315e-07	2.997e-06
LBAL_04497	308.494	-0.664272	0.15884	-4.18202	2.88936e-05	0.000274062
LBAL_09790	727.159	-0.661024	0.128238	-5.15468	2.54066e-07	4.53286e-06
LBAL_03031	214.388	-0.659624	0.150796	-4.37429	1.2183e-05	0.000129798
LBAL_09454	234.013	-0.655804	0.138835	-4.72362	2.31679e-06	3.19383e-05
LBAL_06284	540.566	-0.655275	0.13101	-5.0017	5.68259e-07	9.36096e-06
LBAL_06168	333.931	-0.653735	0.10863	-6.01802	1.76559e-09	5.25701e-08
LBAL_10004	646.867	-0.652441	0.148422	-4.39586	1.10338e-05	0.00011997
LBAL_09429	475.534	-0.650934	0.147835	-4.40311	1.06711e-05	0.000116308
LBAL_02394	845.451	-0.64999	0.148133	-4.3879	1.14452e-05	0.000123845
LBAL_03607	229.718	-0.648674	0.147893	-4.38612	1.15392e-05	0.000124562
LBAL_12379	1385.92	-0.648118	0.162809	-3.98084	6.86712e-05	0.000564435
LBAL_02069	451.299	-0.634307	0.159851	-3.96813	7.24397e-05	0.000590018
LBAL_06285	329.383	-0.634069	0.158237	-4.00709	6.14718e-05	0.00051756
LBAL_03019	2611.12	-0.633404	0.158581	-3.9942	6.4912e-05	0.000541455
LBAL_06105	219.79	-0.63214	0.15152	-4.17198	3.01963e-05	0.000284618
LBAL_12553	586.628	-0.631811	0.160924	-3.92616	8.6314e-05	0.000681419
LBAL_06613	194.321	-0.626558	0.151801	-4.12749	3.66746e-05	0.000335481
LBAL_12612	805.463	-0.622822	0.155611	-4.00243	6.26959e-05	0.00052688
LBAL_10598	228.785	-0.616729	0.14617	-4.21926	2.45102e-05	0.000238008
LBAL_04760	307.763	-0.615131	0.146976	-4.18526	2.8484e-05	0.000271035
LBAL_09001	347.791	-0.608667	0.123453	-4.93034	8.20868e-07	1.29043e-05
LBAL_12717	469.203	-0.607892	0.145897	-4.16657	3.0922e-05	0.00028998
LBAL_04929	371.347	-0.607163	0.141477	-4.29161	1.77382e-05	0.000180432
LBAL_05738	988.423	-0.606796	0.152747	-3.97256	7.11035e-05	0.000581239
LBAL_06222	886.834	-0.606487	0.135421	-4.47854	7.51546e-06	8.59784e-05
LBAL_03386	438.528	-0.604067	0.141589	-4.26633	1.98717e-05	0.000198294
LBAL_12684	5613.77	-0.602805	0.151165	-3.98774	6.67066e-05	0.000552183
LBAL_10208	810.337	-0.601044	0.130648	-4.60048	4.21515e-06	5.25695e-05
LBAL_02999	315.098	-0.600059	0.134451	-4.46303	8.08071e-06	9.16289e-05
LBAL_04007	377.69	-0.597366	0.156441	-3.81848	0.000134276	0.000990495
LBAL_00221	3220.03	-0.594457	0.152481	-3.89856	9.67673e-05	0.000750761
LBAL_08207	502.64	-0.593682	0.103914	-5.71322	1.1086e-08	2.76135e-07
LBAL_04951	607.562	-0.593266	0.149387	-3.97133	7.14737e-05	0.000583734
LBAL_01493	931.83	-0.588546	0.133147	-4.42028	9.85716e-06	0.000108489
LBAL_10780	448.061	-0.564254	0.14405	-3.91708	8.96265e-05	0.000702634
LBAL_05502	263.652	-0.56372	0.121004	-4.65869	3.18234e-06	4.11144e-05
LBAL_01450	332.868	-0.557152	0.132968	-4.19011	2.78816e-05	0.000266431
LBAL_00168	273.141	-0.552135	0.140453	-3.93109	8.45619e-05	0.000671121
LBAL_08668	385.914	-0.548779	0.1161	-4.72678	2.28111e-06	3.16052e-05
LBAL_09072	1031.21	-0.543665	0.129275	-4.20548	2.60527e-05	0.000251628
LBAL_11947	796.541	-0.542673	0.116341	-4.6645	3.09376e-06	4.03175e-05
LBAL_09048	387.267	-0.535238	0.132923	-4.02669	5.65684e-05	0.000485365
LBAL_08686	373.795	-0.534804	0.113959	-4.69297	2.69272e-06	3.61387e-05
LBAL_07661	682.907	-0.53366	0.117992	-4.52285	6.10122e-06	7.20923e-05
LBAL_03147	316.735	-0.525315	0.136208	-3.85672	0.000114917	0.000870436
LBAL_07765	1193.65	-0.522644	0.0965011	-5.41594	6.09665e-08	1.27491e-06
LBAL_12615	407.262	-0.522223	0.133028	-3.92566	8.64906e-05	0.000682213
LBAL_06405	2054.33	-0.514724	0.123357	-4.17262	3.01112e-05	0.000284114
LBAL_08648	597.009	-0.510769	0.131509	-3.8839	0.000102792	0.000790683
LBAL_12681	339.369	-0.501775	0.116475	-4.30802	1.64719e-05	0.000169275
LBAL_09587	1321.33	-0.449997	0.110157	-4.08507	4.4064e-05	0.000393322
LBAL_09301	442.846	0.488572	0.119116	4.10166	4.10203e-05	0.000368854
LBAL_10211	601.914	0.490498	0.124214	3.94882	7.85376e-05	0.000632239
LBAL_08653	363.464	0.5013	0.125862	3.98292	6.80743e-05	0.000560748
LBAL_09320	225.703	0.534342	0.135655	3.93899	8.18268e-05	0.000654033
LBAL_02605	186.783	0.537373	0.136966	3.92341	8.73034e-05	0.000688022
LBAL_05995	527.098	0.541441	0.12646	4.28152	1.85617e-05	0.000187536
LBAL_02985	188.536	0.541653	0.134737	4.02008	5.81783e-05	0.000495866
LBAL_12575	434.736	0.559817	0.130764	4.28112	1.85959e-05	0.00018767
LBAL_12634	272.079	0.571414	0.129136	4.42491	9.64845e-06	0.000106846
LBAL_00580	211.494	0.591478	0.130873	4.51947	6.19933e-06	7.28112e-05
LBAL_07939	242.403	0.597046	0.137519	4.34155	1.41479e-05	0.000148967
LBAL_10130	372.209	0.598333	0.151582	3.94727	7.90487e-05	0.000635216
LBAL_10892	473.492	0.608837	0.152567	3.99061	6.59032e-05	0.000548198
LBAL_02326	294.207	0.609988	0.151193	4.03449	5.47215e-05	0.000473131
LBAL_10384	528.344	0.610528	0.15871	3.8468	0.00011967	0.000898974
LBAL_11012	274.692	0.622892	0.158647	3.92627	8.62722e-05	0.000681419
LBAL_04858	175.076	0.624148	0.154079	4.05084	5.10347e-05	0.000445971
LBAL_00224	221.264	0.633737	0.148552	4.26611	1.98911e-05	0.000198294
LBAL_12569	211.287	0.633989	0.164048	3.86465	0.00011125	0.000847761
LBAL_02272	346.055	0.635187	0.135274	4.69557	2.65863e-06	3.58955e-05
LBAL_00029	201.388	0.636706	0.128736	4.94584	7.58146e-07	1.20446e-05
LBAL_08156	262.261	0.637172	0.166263	3.83231	0.000126947	0.000943397
LBAL_12678	668.243	0.648815	0.168277	3.85563	0.000115433	0.000871517
LBAL_01066	657.997	0.679668	0.143628	4.73213	2.22172e-06	3.09731e-05
LBAL_02411	147.387	0.681458	0.167953	4.05744	4.96139e-05	0.0004344
LBAL_11000	605.33	0.682781	0.132334	5.15954	2.47556e-07	4.4343e-06
LBAL_04272	2163.8	0.69129	0.16983	4.07048	4.69159e-05	0.000412786
LBAL_03692	517.696	0.694146	0.16873	4.11396	3.88937e-05	0.000353622
LBAL_12307	252.097	0.695841	0.17306	4.0208	5.80002e-05	0.000494818
LBAL_10003	457.371	0.697649	0.164123	4.25078	2.13025e-05	0.000209805
LBAL_11511	199.867	0.710306	0.157498	4.50994	6.48466e-06	7.57273e-05
LBAL_02994	95.6256	0.713081	0.162809	4.37985	1.18759e-05	0.00012728
LBAL_11184	128.672	0.715613	0.176679	4.05035	5.11409e-05	0.000446465
LBAL_01516	274.371	0.717627	0.1469	4.88514	1.03358e-06	1.5833e-05
LBAL_09383	213.817	0.719935	0.169239	4.25395	2.10033e-05	0.000207769
LBAL_06142	122.35	0.723068	0.188129	3.84346	0.000121309	0.000910529
LBAL_05066	154.117	0.723912	0.187825	3.85417	0.000116121	0.000875544
LBAL_01140	196.597	0.725463	0.140736	5.1548	2.53905e-07	4.53286e-06
LBAL_00088	971.119	0.726685	0.155425	4.67547	2.93287e-06	3.86692e-05
LBAL_10547	208.209	0.73136	0.188454	3.88085	0.000104092	0.000799996
LBAL_04562	144.463	0.732355	0.191095	3.83241	0.000126892	0.000943397
LBAL_02540	193.058	0.732368	0.18382	3.98417	6.77176e-05	0.000559152
LBAL_02369	434.934	0.733753	0.185579	3.95385	7.69035e-05	0.000621309
LBAL_12245	572.444	0.734652	0.175432	4.18767	2.81832e-05	0.000268742
LBAL_06312	306.826	0.73951	0.159212	4.64481	3.40396e-06	4.36017e-05
LBAL_00717	581.255	0.740999	0.160101	4.62833	3.68625e-06	4.68174e-05
LBAL_01372	243.957	0.744528	0.186692	3.98801	6.66312e-05	0.000552183
LBAL_00438	138.323	0.745448	0.182631	4.08172	4.47037e-05	0.000397602
LBAL_03395	153.864	0.748957	0.188929	3.96422	7.36368e-05	0.000597601
LBAL_08340	335.106	0.749172	0.157522	4.75598	1.97486e-06	2.80955e-05
LBAL_02478	209.924	0.750257	0.171214	4.38199	1.17599e-05	0.000126411
LBAL_09514	185.546	0.75453	0.187536	4.0234	5.7364e-05	0.000491254
LBAL_07213	126.928	0.755457	0.183368	4.1199	3.79043e-05	0.000345325
LBAL_11230	163.736	0.758323	0.186249	4.07156	4.66996e-05	0.000411689
LBAL_02316	262.38	0.763629	0.187082	4.08179	4.46906e-05	0.000397602
LBAL_12205	204.334	0.76374	0.150485	5.07519	3.87117e-07	6.64304e-06
LBAL_02290	151.253	0.763798	0.182346	4.18873	2.8052e-05	0.000267774
LBAL_01986	677.107	0.768122	0.126872	6.05429	1.41041e-09	4.22746e-08
LBAL_01523	180.339	0.770316	0.174787	4.40718	1.04725e-05	0.000114421
LBAL_08921	1244.24	0.779283	0.186268	4.18366	2.8685e-05	0.000272371
LBAL_05722	426.284	0.781692	0.164631	4.74815	2.05282e-06	2.88872e-05
LBAL_12703	142.419	0.786468	0.197946	3.97315	7.09279e-05	0.000580331
LBAL_09623	252.899	0.787126	0.187491	4.19821	2.69028e-05	0.000258451
LBAL_10025	276.837	0.78746	0.189007	4.1663	3.09587e-05	0.00028998
LBAL_10880	192.572	0.78949	0.177028	4.45969	8.20779e-06	9.26437e-05
LBAL_01468	714.475	0.790027	0.170019	4.64671	3.37278e-06	4.32639e-05
LBAL_01738	144.276	0.791466	0.193143	4.09782	4.17054e-05	0.000374267
LBAL_01436	236.27	0.791543	0.174602	4.5334	5.8041e-06	6.93101e-05
LBAL_04309	238.818	0.797662	0.179531	4.44303	8.87027e-06	9.88387e-05
LBAL_05269	277.706	0.797951	0.169958	4.695	2.66611e-06	3.59425e-05
LBAL_07298	253.863	0.797956	0.176564	4.51936	6.20255e-06	7.28112e-05
LBAL_03385	126.073	0.802015	0.170146	4.71369	2.43269e-06	3.32443e-05
LBAL_11536	132.762	0.807544	0.192446	4.1962	2.71425e-05	0.000260475
LBAL_10367	85.7733	0.813615	0.199768	4.07279	4.64536e-05	0.000410729
LBAL_09664	742.89	0.823413	0.176149	4.67452	2.94648e-06	3.87917e-05
LBAL_09263	119.075	0.823916	0.184811	4.45816	8.26676e-06	9.29184e-05
LBAL_11024	324.791	0.824811	0.206829	3.9879	6.66607e-05	0.000552183
LBAL_12450	191.191	0.832427	0.199916	4.16389	3.12875e-05	0.00029245
LBAL_00725	515.837	0.833322	0.190128	4.38294	1.17087e-05	0.000126089
LBAL_10725	247.82	0.834411	0.148092	5.63442	1.75645e-08	4.15633e-07
LBAL_03032	95.2018	0.835145	0.187269	4.4596	8.21142e-06	9.26437e-05
LBAL_09276	400.013	0.836384	0.195541	4.27728	1.89187e-05	0.000189908
LBAL_09372	803.137	0.837241	0.214274	3.90733	9.33213e-05	0.000726532
LBAL_12282	104.564	0.842414	0.203803	4.13346	3.57338e-05	0.000327876
LBAL_04358	175.402	0.846889	0.162284	5.21857	1.80311e-07	3.343e-06
LBAL_02833	267.569	0.850294	0.142727	5.95749	2.56144e-09	7.47808e-08
LBAL_05131	417.633	0.850836	0.191407	4.44516	8.78263e-06	9.8348e-05
LBAL_00313	261.917	0.852672	0.213054	4.00214	6.27714e-05	0.000527022
LBAL_12107	122.637	0.860824	0.185522	4.64001	3.48395e-06	4.45292e-05
LBAL_07683	944.046	0.862782	0.208417	4.13969	3.47774e-05	0.000319752
LBAL_00283	106.625	0.866555	0.226653	3.82326	0.000131697	0.000974687
LBAL_02606	257.275	0.870446	0.170013	5.11988	3.05731e-07	5.3799e-06
LBAL_09370	456.799	0.876725	0.190399	4.60467	4.13129e-06	5.19561e-05
LBAL_02284	353.087	0.876811	0.219493	3.99471	6.47741e-05	0.000540807
LBAL_02656	187.936	0.880765	0.186481	4.72309	2.32292e-06	3.19383e-05
LBAL_12126	264.24	0.883332	0.194477	4.54209	5.56991e-06	6.66906e-05
LBAL_06096	321.771	0.884103	0.14499	6.0977	1.07607e-09	3.29117e-08
LBAL_00315	315.027	0.884341	0.212888	4.15402	3.26686e-05	0.000302529
LBAL_10872	327.56	0.88916	0.19046	4.66848	3.03437e-06	3.96585e-05
LBAL_11095	120.693	0.893707	0.213156	4.19273	2.75618e-05	0.000263655
LBAL_10091	143.763	0.894501	0.214748	4.16536	3.10864e-05	0.000290873
LBAL_04836	149.407	0.895401	0.210258	4.25859	2.05719e-05	0.00020395
LBAL_09868	92.9922	0.901249	0.213292	4.22541	2.38504e-05	0.000233112
LBAL_03972	298.968	0.905357	0.211982	4.27091	1.94675e-05	0.000194935
LBAL_09445	269.085	0.90536	0.15734	5.75416	8.70728e-09	2.21175e-07
LBAL_05959	465.68	0.907506	0.188149	4.82333	1.41184e-06	2.09493e-05
LBAL_02585	84.5391	0.914682	0.1941	4.71244	2.44772e-06	3.33989e-05
LBAL_01515	254.905	0.916665	0.169579	5.40553	6.46156e-08	1.33262e-06
LBAL_11481	152.994	0.917928	0.228845	4.01112	6.04302e-05	0.000511665
LBAL_09813	62.1413	0.918953	0.234943	3.91139	9.17663e-05	0.00071691
LBAL_08960	556.998	0.919349	0.209808	4.38187	1.17666e-05	0.000126411
LBAL_03877	690.867	0.92535	0.184273	5.02163	5.12356e-07	8.53926e-06
LBAL_10263	411.903	0.930118	0.231272	4.02175	5.77671e-05	0.000493297
LBAL_08706	1078.75	0.930856	0.202962	4.58635	4.51056e-06	5.54084e-05
LBAL_02725	224.769	0.932739	0.176071	5.29753	1.1738e-07	2.27473e-06
LBAL_12219	333.522	0.935529	0.151962	6.15632	7.44548e-10	2.3741e-08
LBAL_04087	1306.1	0.935671	0.177574	5.26919	1.37028e-07	2.6216e-06
LBAL_07840	234.507	0.936096	0.232936	4.01869	5.85237e-05	0.000497557
LBAL_04298	126.207	0.938147	0.230688	4.06673	4.76764e-05	0.000418659
LBAL_07016	111.383	0.93821	0.233855	4.01193	6.02232e-05	0.000510393
LBAL_07386	115.602	0.941549	0.235423	3.9994	6.35036e-05	0.000532175
LBAL_01447	157.375	0.944203	0.234271	4.03039	5.56845e-05	0.000480072
LBAL_05056	224.155	0.946872	0.194589	4.86602	1.13867e-06	1.72663e-05
LBAL_02285	144.447	0.946949	0.218411	4.33563	1.45345e-05	0.000152324
LBAL_11335	64.7205	0.947787	0.225538	4.20233	2.64181e-05	0.000254338
LBAL_04428	95.8755	0.95028	0.211913	4.48429	7.31571e-06	8.40138e-05
LBAL_06083	306.442	0.957003	0.238688	4.00944	6.08636e-05	0.000514429
LBAL_05872	110.213	0.959086	0.236321	4.05841	4.94086e-05	0.000433024
LBAL_05633	457	0.961954	0.193857	4.96218	6.97072e-07	1.1173e-05
LBAL_03904	120.77	0.963159	0.225888	4.26387	2.00913e-05	0.000199846
LBAL_02561	284.733	0.966336	0.240746	4.01392	5.97187e-05	0.000506595
LBAL_11901	156.018	0.967082	0.214471	4.50915	6.5089e-06	7.59118e-05
LBAL_09865	218.145	0.969613	0.166343	5.829	5.57616e-09	1.50122e-07
LBAL_04505	66.1551	0.969998	0.245945	3.94396	8.01457e-05	0.000642882
LBAL_10048	471.292	0.970518	0.150395	6.45314	1.09557e-10	4.12191e-09
LBAL_10013	65.9321	0.973886	0.206974	4.70535	2.53433e-06	3.4424e-05
LBAL_08613	161.75	0.974919	0.214507	4.54493	5.49548e-06	6.60633e-05
LBAL_09003	219.522	0.976749	0.219837	4.44306	8.86882e-06	9.88387e-05
LBAL_00467	350.328	0.978034	0.172239	5.67834	1.36008e-08	3.2613e-07
LBAL_09928	196.9	0.978762	0.223587	4.37754	1.20024e-05	0.000128119
LBAL_11349	251.548	0.980449	0.20397	4.80683	1.53343e-06	2.24205e-05
LBAL_04634	130.648	0.984449	0.235255	4.18461	2.85661e-05	0.000271529
LBAL_06054	1898.95	0.98493	0.209496	4.70143	2.58351e-06	3.50391e-05
LBAL_06803	277.622	0.986109	0.173608	5.68008	1.34634e-08	3.23698e-07
LBAL_12402	215.302	0.986826	0.196371	5.02531	5.02625e-07	8.41639e-06
LBAL_08075	630.342	0.989037	0.212828	4.64712	3.36594e-06	4.32379e-05
LBAL_03333	112.097	0.995402	0.201319	4.9444	7.63792e-07	1.20916e-05
LBAL_03382	327.18	0.997233	0.158875	6.27683	3.45537e-10	1.17692e-08
LBAL_10157	147.85	0.998287	0.222837	4.47989	7.46809e-06	8.55453e-05
LBAL_05617	81.2525	0.999922	0.259333	3.85574	0.000115379	0.000871517
LBAL_02368	127.751	1.00885	0.225587	4.47212	7.74489e-06	8.82662e-05
LBAL_11399	84.4741	1.01341	0.234175	4.32755	1.50774e-05	0.000157099
LBAL_04509	124.89	1.01711	0.226877	4.48308	7.35738e-06	8.43847e-05
LBAL_04145	123.494	1.01758	0.236432	4.30392	1.67802e-05	0.000171155
LBAL_10944	102.12	1.02101	0.254031	4.01925	5.83836e-05	0.000497145
LBAL_00834	251.619	1.02277	0.258464	3.9571	7.58645e-05	0.000614018
LBAL_09223	163.648	1.02483	0.180383	5.6814	1.33598e-08	3.22934e-07
LBAL_12163	844.913	1.02632	0.137884	7.44334	9.81692e-14	6.49072e-12
LBAL_01076	309.708	1.02705	0.19004	5.40442	6.50188e-08	1.33787e-06
LBAL_10968	187.312	1.02935	0.214035	4.80929	1.5147e-06	2.21827e-05
LBAL_06266	111.768	1.03133	0.254659	4.04984	5.12532e-05	0.000446578
LBAL_10864	124.488	1.03412	0.236141	4.37922	1.19103e-05	0.000127497
LBAL_02560	1023.37	1.03526	0.255991	4.0441	5.25238e-05	0.000455883
LBAL_05586	62.4437	1.03687	0.260348	3.98262	6.81603e-05	0.000560748
LBAL_08685	219.386	1.0371	0.20806	4.98463	6.20801e-07	1.00722e-05
LBAL_08274	336.68	1.03759	0.182986	5.67032	1.42531e-08	3.39957e-07
LBAL_12828	2411.97	1.03967	0.250128	4.15656	3.2308e-05	0.000299808
LBAL_10995	211.537	1.04076	0.253588	4.10413	4.05841e-05	0.000365664
LBAL_03377	67.7297	1.04703	0.243254	4.30426	1.67547e-05	0.000171155
LBAL_05175	213.839	1.04708	0.209351	5.00156	5.6867e-07	9.36096e-06
LBAL_10680	66.8558	1.04888	0.233298	4.49586	6.92878e-06	8.02881e-05
LBAL_10040	3621.28	1.05209	0.240718	4.37064	1.23885e-05	0.000131832
LBAL_11196	307.427	1.05359	0.207563	5.07601	3.85447e-07	6.62704e-06
LBAL_12060	726.128	1.05634	0.215427	4.90346	9.41617e-07	1.45983e-05
LBAL_06097	257.333	1.05683	0.176433	5.98994	2.09919e-09	6.20918e-08
LBAL_10063	126.101	1.05771	0.191074	5.53561	3.1015e-08	6.8861e-07
LBAL_06942	367.133	1.06233	0.236187	4.49786	6.86408e-06	7.9641e-05
LBAL_09221	62.73	1.06342	0.256417	4.14723	3.36515e-05	0.000310353
LBAL_03963	170.506	1.06645	0.168662	6.32299	2.56558e-10	9.15463e-09
LBAL_08260	414.921	1.06739	0.174282	6.12449	9.09723e-10	2.81108e-08
LBAL_05230	185.61	1.0675	0.224929	4.74597	2.07514e-06	2.91558e-05
LBAL_06198	55.1197	1.0679	0.275543	3.87561	0.000106356	0.000813917
LBAL_12217	320.591	1.06894	0.191625	5.57827	2.42926e-08	5.57243e-07
LBAL_03230	140.63	1.07128	0.23271	4.6035	4.15459e-06	5.21032e-05
LBAL_08662	281.571	1.07133	0.185269	5.78256	7.35723e-09	1.90652e-07
LBAL_07764	144.515	1.0724	0.265643	4.03699	5.41412e-05	0.000468564
LBAL_01876	429.315	1.07708	0.174503	6.17225	6.73231e-10	2.15434e-08
LBAL_01006	291.232	1.08124	0.228767	4.72638	2.28557e-06	3.16182e-05
LBAL_04561	171.071	1.08658	0.233014	4.66314	3.11423e-06	4.04671e-05
LBAL_02632	403.314	1.08774	0.154531	7.03895	1.93689e-12	9.83982e-11
LBAL_06399	81.2192	1.08856	0.276979	3.93013	8.49008e-05	0.000672624
LBAL_09074	172.499	1.09085	0.193814	5.62832	1.81975e-08	4.2948e-07
LBAL_02308	743.196	1.09217	0.203631	5.3635	8.16226e-08	1.63828e-06
LBAL_08615	191.619	1.09532	0.241067	4.54362	5.5295e-06	6.62951e-05
LBAL_05992	148.495	1.09587	0.257899	4.24923	2.1451e-05	0.000211036
LBAL_11959	436.455	1.09915	0.202887	5.41754	6.04237e-08	1.26946e-06
LBAL_02058	413.771	1.10286	0.160847	6.85658	7.05287e-12	3.26904e-10
LBAL_07169	406.342	1.10633	0.28629	3.86439	0.000111369	0.000847953
LBAL_05250	77.6601	1.11883	0.26571	4.21072	2.54553e-05	0.000246653
LBAL_06247	2147.34	1.121	0.160744	6.97384	3.08396e-12	1.51535e-10
LBAL_02324	196.159	1.12128	0.210219	5.33388	9.61376e-08	1.88338e-06
LBAL_00277	97.1826	1.12696	0.240381	4.68822	2.75589e-06	3.67669e-05
LBAL_12858	1775.33	1.14394	0.274096	4.17351	2.99945e-05	0.00028331
LBAL_05542	2837.81	1.14523	0.205845	5.56355	2.64346e-08	5.98741e-07
LBAL_05550	280.367	1.14533	0.235418	4.86511	1.14395e-06	1.73172e-05
LBAL_04698	505.697	1.14751	0.143876	7.9757	1.51525e-15	1.32283e-13
LBAL_11247	375.001	1.15102	0.19648	5.85818	4.67965e-09	1.29475e-07
LBAL_06188	186.831	1.15153	0.206162	5.58555	2.32958e-08	5.35744e-07
LBAL_00683	307.767	1.15216	0.217969	5.28586	1.25115e-07	2.40906e-06
LBAL_12353	738.1	1.15562	0.281312	4.10796	3.99168e-05	0.000361463
LBAL_10773	82.5576	1.15873	0.296318	3.91043	9.21307e-05	0.000719131
LBAL_03158	171.74	1.15971	0.260114	4.45847	8.25478e-06	9.29184e-05
LBAL_04135	586.199	1.16017	0.279216	4.1551	3.2515e-05	0.000301418
LBAL_10184	230.881	1.16512	0.226084	5.15349	2.55685e-07	4.55271e-06
LBAL_01938	141.845	1.16631	0.224034	5.20597	1.92986e-07	3.56331e-06
LBAL_08152	188.228	1.18026	0.184157	6.40896	1.46515e-10	5.42167e-09
LBAL_04361	274.993	1.18112	0.222615	5.30568	1.12253e-07	2.18008e-06
LBAL_10028	958.508	1.18581	0.16861	7.03285	2.02362e-12	1.02227e-10
LBAL_12587	62.8033	1.1871	0.309837	3.83139	0.000127424	0.000946155
LBAL_09363	134.535	1.18742	0.262023	4.53174	5.84986e-06	6.95793e-05
LBAL_09009	479.603	1.19564	0.293604	4.0723	4.65509e-05	0.000411095
LBAL_10162	1058.35	1.19697	0.218882	5.46857	4.53686e-08	9.7132e-07
LBAL_05185	74.6246	1.19826	0.294121	4.07405	4.62027e-05	0.000409315
LBAL_00386	123.272	1.20906	0.261257	4.62785	3.69482e-06	4.68601e-05
LBAL_10023	79.071	1.2096	0.294302	4.11007	3.95544e-05	0.000358775
LBAL_08724	125.73	1.21002	0.230806	5.24257	1.58357e-07	2.98522e-06
LBAL_04995	343.081	1.21722	0.165885	7.33773	2.17242e-13	1.32887e-11
LBAL_01142	201.134	1.21901	0.193403	6.30296	2.92019e-10	1.01777e-08
LBAL_06306	212.439	1.22276	0.172754	7.07803	1.4622e-12	7.55637e-11
LBAL_06014	356.125	1.22643	0.210389	5.82935	5.56427e-09	1.50122e-07
LBAL_03236	269.616	1.22873	0.215829	5.69309	1.24761e-08	3.03204e-07
LBAL_12099	86.2503	1.23151	0.316834	3.88694	0.000101517	0.000781538
LBAL_06533	413.336	1.23284	0.20118	6.12807	8.89537e-10	2.75818e-08
LBAL_12181	62.4903	1.24364	0.229682	5.41464	6.14113e-08	1.28123e-06
LBAL_10121	436.82	1.24867	0.149933	8.32821	8.20732e-17	9.68783e-15
LBAL_06771	478.603	1.25427	0.257424	4.87241	1.10246e-06	1.67585e-05
LBAL_00934	1217.23	1.25566	0.233622	5.37475	7.66901e-08	1.55665e-06
LBAL_03119	213.049	1.2559	0.23439	5.35816	8.40742e-08	1.67626e-06
LBAL_10849	885.551	1.25622	0.170319	7.37568	1.63514e-13	1.02106e-11
LBAL_07477	449.703	1.25989	0.220949	5.70217	1.18292e-08	2.89832e-07
LBAL_10411	188.638	1.26038	0.213057	5.9157	3.30473e-09	9.40383e-08
LBAL_04623	235.178	1.26071	0.189855	6.64039	3.12854e-11	1.31457e-09
LBAL_06534	294.758	1.26351	0.195161	6.47417	9.53372e-11	3.69514e-09
LBAL_09205	974.165	1.26418	0.271616	4.65428	3.25121e-06	4.18238e-05
LBAL_02115	170.867	1.26619	0.193401	6.54696	5.87212e-11	2.33638e-09
LBAL_08301	316.004	1.26882	0.293711	4.31996	1.56059e-05	0.000162041
LBAL_04855	123.331	1.27	0.266386	4.76752	1.86504e-06	2.67045e-05
LBAL_12548	303.79	1.27448	0.229971	5.54191	2.99189e-08	6.67571e-07
LBAL_02156	520.694	1.27623	0.248991	5.12562	2.96568e-07	5.23917e-06
LBAL_09760	245.757	1.27805	0.282971	4.51652	6.2863e-06	7.3698e-05
LBAL_08982	95.5339	1.27937	0.328854	3.89039	0.000100082	0.000771813
LBAL_08377	2904.72	1.28124	0.251856	5.0872	3.63388e-07	6.28381e-06
LBAL_02026	121.188	1.28505	0.224954	5.71253	1.11308e-08	2.76488e-07
LBAL_11657	300.505	1.28663	0.235469	5.46411	4.65229e-08	9.93667e-07
LBAL_05426	157.511	1.28818	0.279042	4.61643	3.904e-06	4.94434e-05
LBAL_12156	106.675	1.28936	0.269797	4.77899	1.76182e-06	2.55109e-05
LBAL_01396	645.082	1.29076	0.248583	5.19248	2.07512e-07	3.783e-06
LBAL_05048	123.279	1.29191	0.273033	4.73171	2.22633e-06	3.09894e-05
LBAL_02102	787.192	1.29223	0.238945	5.40807	6.37061e-08	1.31688e-06
LBAL_12829	188.955	1.29229	0.225827	5.72248	1.04982e-08	2.62951e-07
LBAL_10884	734.186	1.29325	0.332087	3.89432	9.84766e-05	0.00076205
LBAL_02219	159.723	1.30542	0.284543	4.58777	4.48012e-06	5.5216e-05
LBAL_08618	2490.35	1.30708	0.258063	5.06496	4.08481e-07	6.983e-06
LBAL_12453	168.961	1.30899	0.226963	5.76741	8.05004e-09	2.0741e-07
LBAL_00674	62.9528	1.3092	0.257	5.09415	3.50306e-07	6.08098e-06
LBAL_03002	149.386	1.31246	0.246208	5.33069	9.78412e-08	1.91258e-06
LBAL_11337	84.0606	1.31353	0.291884	4.50017	6.78986e-06	7.89838e-05
LBAL_07411	121.712	1.31482	0.272097	4.83217	1.3505e-06	2.01055e-05
LBAL_05237	249.753	1.31737	0.162861	8.08894	6.01841e-16	5.81909e-14
LBAL_09954	2353.97	1.32043	0.336044	3.92933	8.51824e-05	0.000673668
LBAL_11955	1044.99	1.32713	0.315289	4.20924	2.56231e-05	0.000248012
LBAL_10047	257.361	1.33613	0.243716	5.48231	4.19806e-08	9.07426e-07
LBAL_05601	335.974	1.33887	0.179535	7.45744	8.82194e-14	5.87607e-12
LBAL_12723	81.0712	1.34426	0.286168	4.69746	2.63413e-06	3.56181e-05
LBAL_03145	273.525	1.35288	0.215979	6.26395	3.75335e-10	1.26614e-08
LBAL_02378	630.186	1.35383	0.217357	6.2286	4.70617e-10	1.53883e-08
LBAL_05050	146.445	1.35428	0.245817	5.50927	3.60316e-08	7.86399e-07
LBAL_06892	319.686	1.36283	0.308791	4.41344	1.01742e-05	0.000111569
LBAL_00833	405.89	1.36324	0.34014	4.00788	6.12654e-05	0.000516306
LBAL_02788	170.325	1.36336	0.346637	3.9331	8.38574e-05	0.000666707
LBAL_09702	282.727	1.37045	0.224654	6.10028	1.05886e-09	3.24958e-08
LBAL_06853	121.74	1.37164	0.316481	4.33403	1.46406e-05	0.000153257
LBAL_00722	165.188	1.37333	0.331468	4.14316	3.42554e-05	0.000315599
LBAL_04503	623.185	1.37944	0.219356	6.2886	3.20347e-10	1.09934e-08
LBAL_11771	49.3653	1.38091	0.335261	4.11891	3.8067e-05	0.000346456
LBAL_11493	157.173	1.38259	0.324309	4.2632	2.01521e-05	0.000200229
LBAL_11913	41.6383	1.39197	0.355734	3.91297	9.11694e-05	0.000713182
LBAL_07794	496.495	1.39204	0.349214	3.9862	6.71391e-05	0.000554885
LBAL_09204	142.484	1.39218	0.282946	4.92029	8.64159e-07	1.34671e-05
LBAL_09382	381.184	1.39542	0.182746	7.63582	2.24381e-14	1.64035e-12
LBAL_05540	229.703	1.39756	0.234536	5.95883	2.54044e-09	7.44093e-08
LBAL_00325	291.991	1.39774	0.198358	7.04658	1.83362e-12	9.36815e-11
LBAL_12705	530.973	1.39831	0.163942	8.52927	1.47268e-17	2.00641e-15
LBAL_03976	102.092	1.40239	0.219826	6.37954	1.77622e-10	6.51277e-09
LBAL_07577	477.064	1.40448	0.210427	6.67439	2.48255e-11	1.04803e-09
LBAL_04144	168.006	1.40813	0.24262	5.80386	6.48052e-09	1.71391e-07
LBAL_02444	237.659	1.40942	0.240915	5.85028	4.90736e-09	1.34533e-07
LBAL_07381	196.618	1.41313	0.204692	6.90367	5.06753e-12	2.39828e-10
LBAL_04959	48.9727	1.41369	0.320708	4.40805	1.04308e-05	0.000114207
LBAL_07946	133.013	1.41549	0.23823	5.94168	2.82113e-09	8.13064e-08
LBAL_11685	3473.81	1.41966	0.298349	4.7584	1.95133e-06	2.78514e-05
LBAL_04882	103.649	1.42904	0.257543	5.54873	2.87759e-08	6.43663e-07
LBAL_01924	38.9559	1.4348	0.35019	4.0972	4.18181e-05	0.000374904
LBAL_01136	130.671	1.43703	0.239939	5.98917	2.1092e-09	6.21835e-08
LBAL_07645	160.261	1.4381	0.249331	5.76783	8.02983e-09	2.0741e-07
LBAL_02421	90.4623	1.44708	0.322434	4.488	7.18957e-06	8.27767e-05
LBAL_03831	123.015	1.44735	0.28848	5.01718	5.24365e-07	8.68341e-06
LBAL_10875	3185.51	1.45569	0.306543	4.74872	2.04708e-06	2.88516e-05
LBAL_03726	85.7938	1.46019	0.356521	4.09568	4.20935e-05	0.000376997
LBAL_12339	1030.05	1.46295	0.289444	5.05433	4.31897e-07	7.31969e-06
LBAL_10372	244.321	1.465	0.181515	8.07097	6.974e-16	6.64742e-14
LBAL_10845	66.232	1.46535	0.350546	4.1802	2.91251e-05	0.000275967
LBAL_10344	45.8837	1.4711	0.3538	4.15801	3.21033e-05	0.000298524
LBAL_00477	711.717	1.47288	0.166125	8.86607	7.57735e-19	1.26177e-16
LBAL_05437	181.737	1.47488	0.234363	6.29312	3.11139e-10	1.07194e-08
LBAL_12447	153.06	1.47557	0.244711	6.02987	1.64088e-09	4.90194e-08
LBAL_00299	96.5103	1.48126	0.347268	4.26546	1.99489e-05	0.00019865
LBAL_03760	181.918	1.48176	0.303796	4.87747	1.07453e-06	1.63765e-05
LBAL_11069	768.156	1.48544	0.193698	7.66882	1.73586e-14	1.29386e-12
LBAL_10807	173.229	1.48771	0.258348	5.75855	8.48417e-09	2.17349e-07
LBAL_12180	381.235	1.48965	0.207815	7.16816	7.60128e-13	4.09286e-11
LBAL_04711	378.986	1.49159	0.386739	3.85684	0.000114862	0.000870436
LBAL_12062	217.34	1.50148	0.345619	4.34432	1.3971e-05	0.000147277
LBAL_05301	566.534	1.50197	0.338388	4.43861	9.05406e-06	0.000100387
LBAL_01435	73.5532	1.50283	0.334524	4.49244	7.04122e-06	8.13813e-05
LBAL_08043	167.734	1.50675	0.377071	3.99595	6.44365e-05	0.000538488
LBAL_03571	346.813	1.50705	0.207607	7.25916	3.89513e-13	2.24519e-11
LBAL_08829	186.331	1.51799	0.304592	4.98369	6.23836e-07	1.00891e-05
LBAL_10016	164.823	1.5198	0.34958	4.3475	1.37701e-05	0.000145329
LBAL_01690	179.225	1.52001	0.289436	5.25163	1.50757e-07	2.85993e-06
LBAL_01689	27.4389	1.52103	0.386606	3.93432	8.34329e-05	0.000665096
LBAL_09144	275.655	1.54173	0.348741	4.42086	9.83072e-06	0.000108331
LBAL_03095	1098.7	1.54361	0.247605	6.23416	4.54198e-10	1.49056e-08
LBAL_09116	348.048	1.54479	0.324831	4.75568	1.97781e-06	2.80955e-05
LBAL_08596	100.292	1.55145	0.228399	6.79271	1.10048e-11	4.87465e-10
LBAL_10382	100.869	1.55617	0.399216	3.89806	9.69656e-05	0.000751651
LBAL_10383	345.244	1.56169	0.213499	7.31473	2.57901e-13	1.55641e-11
LBAL_10806	654.22	1.57722	0.283124	5.57079	2.53594e-08	5.7876e-07
LBAL_01540	347.025	1.57806	0.192245	8.20859	2.23804e-16	2.36758e-14
LBAL_02787	121.418	1.58556	0.393585	4.02849	5.61353e-05	0.000482571
LBAL_03479	2018.42	1.58589	0.293753	5.39873	6.71158e-08	1.37787e-06
LBAL_02643	172.992	1.58806	0.280357	5.66443	1.47511e-08	3.50905e-07
LBAL_06156	3287.81	1.58833	0.233952	6.78912	1.12823e-11	4.94234e-10
LBAL_02676	152.355	1.60844	0.257518	6.24593	4.21298e-10	1.39276e-08
LBAL_08999	35.5989	1.61163	0.362732	4.44302	8.87042e-06	9.88387e-05
LBAL_05384	164.564	1.61214	0.203896	7.90668	2.64353e-15	2.24251e-13
LBAL_06612	237.596	1.61756	0.308958	5.23554	1.64507e-07	3.08819e-06
LBAL_03742	123.897	1.63114	0.347887	4.6887	2.74948e-06	3.6736e-05
LBAL_06596	363.704	1.63264	0.298365	5.47197	4.45051e-08	9.55107e-07
LBAL_06253	2039.2	1.63941	0.295073	5.55595	2.76101e-08	6.20674e-07
LBAL_12817	154.107	1.64067	0.349795	4.69038	2.72693e-06	3.65433e-05
LBAL_08258	61.9721	1.64573	0.309094	5.32438	1.01297e-07	1.97583e-06
LBAL_02230	496.997	1.65548	0.231078	7.16418	7.82552e-13	4.18852e-11
LBAL_11535	3343.33	1.663	0.33294	4.99491	5.88633e-07	9.64115e-06
LBAL_03978	142.947	1.66486	0.287398	5.79286	6.91963e-09	1.79831e-07
LBAL_05541	77.7868	1.66881	0.40912	4.07903	4.52238e-05	0.000401434
LBAL_01103	78.8616	1.66895	0.350405	4.7629	1.90829e-06	2.72803e-05
LBAL_00668	380.732	1.66928	0.249012	6.70361	2.03326e-11	8.66498e-10
LBAL_09397	64.2038	1.6776	0.294451	5.69736	1.21674e-08	2.97308e-07
LBAL_07597	117.93	1.6786	0.199493	8.41433	3.95146e-17	5.00443e-15
LBAL_01347	302.783	1.68105	0.193655	8.68068	3.93395e-18	5.9956e-16
LBAL_10059	1188.12	1.69921	0.285905	5.94325	2.79431e-09	8.07925e-08
LBAL_11686	2988.8	1.70382	0.446291	3.81773	0.000134684	0.000992684
LBAL_03997	152.154	1.71045	0.22743	7.52074	5.44676e-14	3.7104e-12
LBAL_05624	1695.81	1.71076	0.425054	4.0248	5.7024e-05	0.000488808
LBAL_10716	67.0503	1.71567	0.367229	4.67194	2.98363e-06	3.9109e-05
LBAL_05644	62.7588	1.71677	0.343415	4.9991	5.75983e-07	9.45117e-06
LBAL_11631	87.9697	1.71734	0.331132	5.18628	2.14535e-07	3.88931e-06
LBAL_04811	977.721	1.71958	0.221384	7.76741	8.01102e-15	6.37479e-13
LBAL_08741	36.376	1.71975	0.329326	5.22205	1.76956e-07	3.30122e-06
LBAL_04597	436.538	1.72184	0.261738	6.57847	4.75301e-11	1.92518e-09
LBAL_01452	168.543	1.72406	0.238752	7.22112	5.15617e-13	2.83174e-11
LBAL_10163	413.06	1.72646	0.222423	7.76204	8.3574e-15	6.59208e-13
LBAL_07033	4252.8	1.7289	0.238434	7.2511	4.13415e-13	2.35575e-11
LBAL_08560	753.356	1.72946	0.342587	5.04824	4.45894e-07	7.52247e-06
LBAL_04104	103.79	1.73017	0.312916	5.52917	3.21748e-08	7.10849e-07
LBAL_12022	234.105	1.73371	0.245521	7.06133	1.64912e-12	8.47367e-11
LBAL_09762	112.256	1.73398	0.250775	6.9145	4.69512e-12	2.24567e-10
LBAL_12823	269.753	1.73914	0.285893	6.0832	1.17804e-09	3.59083e-08
LBAL_05960	52.6422	1.73925	0.330591	5.26103	1.43248e-07	2.729e-06
LBAL_07154	140.492	1.74821	0.408565	4.27889	1.87827e-05	0.000189131
LBAL_10076	142.933	1.74976	0.277738	6.30003	2.97587e-10	1.03317e-08
LBAL_08200	94.5986	1.75146	0.282517	6.19948	5.66515e-10	1.82584e-08
LBAL_00323	385.319	1.76012	0.219195	8.02992	9.7537e-16	9.04178e-14
LBAL_06189	129.612	1.76045	0.281603	6.25152	4.06487e-10	1.34876e-08
LBAL_06057	55.5198	1.76193	0.303628	5.80293	6.51646e-09	1.71836e-07
LBAL_04988	884.902	1.76457	0.243387	7.25007	4.16553e-13	2.35575e-11
LBAL_07504	243.947	1.76938	0.458869	3.85595	0.000115281	0.000871517
LBAL_07111	78.5783	1.76987	0.391267	4.52342	6.08482e-06	7.1993e-05
LBAL_05845	51.8771	1.77976	0.289623	6.14507	7.99283e-10	2.51336e-08
LBAL_08307	980.547	1.79168	0.269892	6.63851	3.16861e-11	1.32522e-09
LBAL_07747	252.402	1.80534	0.252036	7.16303	7.89143e-13	4.1988e-11
LBAL_01044	90.2303	1.80546	0.402004	4.49115	7.08403e-06	8.16661e-05
LBAL_10363	192.062	1.82527	0.368245	4.95668	7.17094e-07	1.14328e-05
LBAL_02031	725.351	1.82543	0.328443	5.55782	2.73168e-08	6.1562e-07
LBAL_04412	649.334	1.82832	0.214886	8.50833	1.76453e-17	2.36816e-15
LBAL_01591	30.7107	1.83095	0.405932	4.51048	6.46812e-06	7.56324e-05
LBAL_05914	608.533	1.83175	0.290023	6.31588	2.68624e-10	9.4354e-09
LBAL_05143	194.129	1.83922	0.440475	4.17553	2.97296e-05	0.000281102
LBAL_11526	1603.57	1.85352	0.231093	8.02069	1.05151e-15	9.45517e-14
LBAL_08029	74.2843	1.85642	0.391724	4.73911	2.14662e-06	3.00661e-05
LBAL_10886	99.6991	1.8588	0.430848	4.31427	1.60128e-05	0.000165717
LBAL_11147	1845.68	1.85983	0.24253	7.66844	1.74107e-14	1.29386e-12
LBAL_07421	2944.57	1.86262	0.354258	5.25779	1.45796e-07	2.77166e-06
LBAL_00341	38.5495	1.8651	0.405858	4.59544	4.31829e-06	5.34113e-05
LBAL_05818	1178.64	1.86774	0.269924	6.91951	4.53199e-12	2.17923e-10
LBAL_05142	1954.51	1.8678	0.414496	4.50619	6.60008e-06	7.68755e-05
LBAL_05544	75.8284	1.86815	0.23149	8.07012	7.02297e-16	6.64742e-14
LBAL_02391	215.079	1.87746	0.290108	6.47158	9.69853e-11	3.72689e-09
LBAL_08256	27.4995	1.8818	0.483452	3.89242	9.92498e-05	0.000766055
LBAL_06545	326.989	1.8872	0.298715	6.31771	2.65467e-10	9.40454e-09
LBAL_00167	64.9542	1.89004	0.348967	5.41609	6.0918e-08	1.27491e-06
LBAL_01130	21.7	1.89025	0.453403	4.16902	3.0591e-05	0.000288036
LBAL_03039	20.4459	1.89681	0.452403	4.19274	2.75601e-05	0.000263655
LBAL_09918	260.136	1.89708	0.295423	6.42158	1.34867e-10	5.01124e-09
LBAL_12444	155.538	1.9048	0.261148	7.29396	3.00981e-13	1.79233e-11
LBAL_05560	240.7	1.90604	0.386076	4.93694	7.93591e-07	1.25192e-05
LBAL_04957	282.483	1.90746	0.231669	8.23358	1.81699e-16	1.99249e-14
LBAL_09148	232.965	1.91616	0.223676	8.56668	1.06513e-17	1.47349e-15
LBAL_06149	2226.12	1.91939	0.324776	5.90987	3.42384e-09	9.71203e-08
LBAL_03884	336.782	1.92205	0.386959	4.96706	6.79758e-07	1.0915e-05
LBAL_11164	1412.62	1.92213	0.249507	7.70371	1.32168e-14	9.987e-13
LBAL_08289	68.877	1.92498	0.443414	4.34128	1.41654e-05	0.000148977
LBAL_01104	118.059	1.95034	0.342009	5.7026	1.17991e-08	2.89832e-07
LBAL_04094	5201.52	1.95143	0.335678	5.81339	6.12188e-09	1.63347e-07
LBAL_00288	136.021	1.97655	0.240781	8.20889	2.23242e-16	2.36758e-14
LBAL_03239	485.204	1.98086	0.24303	8.1507	3.61809e-16	3.69703e-14
LBAL_02013	374.173	1.98401	0.271345	7.31176	2.63664e-13	1.58058e-11
LBAL_05867	3891.38	1.98591	0.249485	7.96005	1.71965e-15	1.47268e-13
LBAL_10368	90.2596	1.98663	0.3272	6.07161	1.26635e-09	3.82114e-08
LBAL_04078	531.205	1.99005	0.471049	4.22472	2.39241e-05	0.000233578
LBAL_09641	486.547	1.99545	0.230668	8.65077	5.11551e-18	7.41914e-16
LBAL_06494	4055.43	2.00203	0.286254	6.99389	2.67361e-12	1.32094e-10
LBAL_12844	18.7515	2.01193	0.510215	3.9433	8.03673e-05	0.000643511
LBAL_02081	127.039	2.01867	0.312364	6.46256	1.02948e-10	3.90596e-09
LBAL_08898	96.7783	2.04888	0.294548	6.95604	3.49971e-12	1.71029e-10
LBAL_07061	272.327	2.05124	0.375611	5.46107	4.73266e-08	1.00844e-06
LBAL_04171	124.239	2.05772	0.381195	5.39808	6.73578e-08	1.37968e-06
LBAL_07728	60.3864	2.0615	0.42803	4.81626	1.46274e-06	2.15977e-05
LBAL_04114	16.4676	2.06256	0.484901	4.25357	2.1039e-05	0.000207893
LBAL_08826	1273.16	2.06477	0.278936	7.40231	1.33838e-13	8.53525e-12
LBAL_10998	352.91	2.0652	0.18827	10.9694	5.36538e-28	4.82455e-25
LBAL_05296	57.2755	2.0699	0.289887	7.14036	9.3088e-13	4.89502e-11
LBAL_04508	1009.21	2.07533	0.250216	8.29418	1.09337e-16	1.22894e-14
LBAL_03049	125.915	2.08051	0.403844	5.15177	2.58034e-07	4.58545e-06
LBAL_09816	87.5237	2.09563	0.36802	5.69435	1.2384e-08	3.01781e-07
LBAL_07489	113.705	2.10721	0.309774	6.80242	1.02878e-11	4.57959e-10
LBAL_10602	27.0583	2.11191	0.514382	4.10572	4.03061e-05	0.000363906
LBAL_05144	279.738	2.11197	0.360281	5.86202	4.57273e-09	1.27587e-07
LBAL_09446	2295.43	2.11475	0.26021	8.1271	4.39678e-16	4.3446e-14
LBAL_05902	4502.75	2.11517	0.338067	6.25666	3.93299e-10	1.30983e-08
LBAL_09107	298.14	2.12056	0.365804	5.79698	6.752e-09	1.77009e-07
LBAL_03334	614.485	2.12491	0.363126	5.85173	4.86485e-09	1.34186e-07
LBAL_00132	400.04	2.13388	0.201581	10.5857	3.47071e-26	2.08058e-23
LBAL_10380	102.815	2.13561	0.559476	3.81716	0.000134996	0.00099417
LBAL_10614	25.2456	2.13926	0.472889	4.52381	6.0736e-06	7.19549e-05
LBAL_10719	120.43	2.14119	0.282794	7.57157	3.68736e-14	2.55052e-12
LBAL_00689	238.954	2.14223	0.263749	8.12223	4.57679e-16	4.47332e-14
LBAL_09522	694.931	2.14251	0.237275	9.02961	1.72277e-19	3.44249e-17
LBAL_12810	119.906	2.14373	0.310151	6.91188	4.78267e-12	2.27544e-10
LBAL_05456	22.7151	2.15126	0.467917	4.59753	4.27528e-06	5.31609e-05
LBAL_03816	135.542	2.15316	0.373739	5.76115	8.35422e-09	2.14632e-07
LBAL_03300	121.543	2.15619	0.291003	7.4095	1.26777e-13	8.20129e-12
LBAL_04092	648.881	2.16921	0.24409	8.88692	6.28246e-19	1.06588e-16
LBAL_12068	210.644	2.17087	0.329818	6.58203	4.64062e-11	1.88817e-09
LBAL_10861	81.3037	2.18116	0.34526	6.31743	2.65951e-10	9.40454e-09
LBAL_06007	16.592	2.20911	0.567465	3.89294	9.9037e-05	0.00076507
LBAL_04750	499.373	2.21693	0.289933	7.64636	2.06751e-14	1.52385e-12
LBAL_00964	450.179	2.21802	0.299145	7.41453	1.22061e-13	7.95343e-12
LBAL_06158	85.6313	2.22166	0.398981	5.56833	2.57198e-08	5.855e-07
LBAL_12668	1439.22	2.22342	0.306649	7.25072	4.1457e-13	2.35575e-11
LBAL_04462	112.463	2.22447	0.425647	5.22609	1.73132e-07	3.24334e-06
LBAL_11033	2551.62	2.23695	0.287733	7.77439	7.58127e-15	6.14151e-13
LBAL_09749	2407.48	2.24543	0.413607	5.4289	5.67021e-08	1.19687e-06
LBAL_03074	4579.46	2.24978	0.252376	8.91439	4.90514e-19	8.48213e-17
LBAL_09766	28.531	2.24988	0.5888	3.82113	0.000132841	0.000981014
LBAL_04189	52.9992	2.25049	0.401404	5.60655	2.06401e-08	4.79577e-07
LBAL_10207	2895.04	2.26646	0.400262	5.66245	1.49225e-08	3.54046e-07
LBAL_03297	265.452	2.27118	0.239037	9.50137	2.07149e-21	5.32196e-19
LBAL_03370	1274.17	2.27316	0.300168	7.57294	3.6487e-14	2.54335e-12
LBAL_01522	90.1347	2.30299	0.413265	5.57269	2.50839e-08	5.7393e-07
LBAL_03163	107.185	2.30414	0.394655	5.83836	5.27173e-09	1.42781e-07
LBAL_06026	355.324	2.31355	0.304366	7.60122	2.93343e-14	2.09344e-12
LBAL_11177	346.985	2.31696	0.21571	10.7411	6.52712e-27	4.51476e-24
LBAL_12317	1931.81	2.31783	0.304088	7.62223	2.49335e-14	1.80808e-12
LBAL_11754	885.063	2.31909	0.481889	4.81249	1.49058e-06	2.19726e-05
LBAL_05198	742.015	2.32349	0.279594	8.31025	9.55047e-17	1.101e-14
LBAL_09044	95.6989	2.34865	0.338574	6.93689	4.0084e-12	1.93782e-10
LBAL_08986	802.103	2.35017	0.34312	6.84941	7.41542e-12	3.41946e-10
LBAL_09695	312.214	2.35416	0.356982	6.59463	4.26324e-11	1.75046e-09
LBAL_02132	158.143	2.35833	0.304833	7.73648	1.02208e-14	7.8552e-13
LBAL_10894	329.781	2.36163	0.254106	9.29385	1.48812e-20	3.26369e-18
LBAL_00921	637.414	2.36621	0.487839	4.85039	1.23219e-06	1.85281e-05
LBAL_07147	291.808	2.36788	0.295068	8.02485	1.0165e-15	9.23271e-14
LBAL_05546	174.378	2.37023	0.367204	6.45481	1.08353e-10	4.09375e-09
LBAL_02053	619.561	2.38972	0.5977	3.99819	6.38276e-05	0.000533895
LBAL_05284	87.0633	2.39336	0.307293	7.78854	6.77863e-15	5.54122e-13
LBAL_11336	788.832	2.4136	0.268274	8.99677	2.32457e-19	4.35469e-17
LBAL_03120	15.7873	2.42111	0.601957	4.02205	5.76927e-05	0.000493297
LBAL_11591	787.253	2.42162	0.262939	9.20983	3.26644e-20	6.99329e-18
LBAL_02301	31.9602	2.4275	0.601976	4.03256	5.51718e-05	0.000476566
LBAL_07093	39.3252	2.42985	0.511112	4.75405	1.99383e-06	2.82784e-05
LBAL_10374	186.408	2.43011	0.388193	6.26005	3.84845e-10	1.29124e-08
LBAL_07755	106.334	2.45298	0.254549	9.63656	5.60328e-22	1.4819e-19
LBAL_07928	356.566	2.45965	0.232674	10.5712	4.05154e-26	2.14303e-23
LBAL_10828	609.277	2.46771	0.284367	8.67793	4.03046e-18	6.04032e-16
LBAL_06403	612.218	2.46866	0.244802	10.0843	6.48293e-24	2.64975e-21
LBAL_08336	28.3359	2.46916	0.527203	4.68351	2.8201e-06	3.7457e-05
LBAL_04019	209.293	2.48558	0.582163	4.26955	1.95863e-05	0.000195907
LBAL_09746	574.686	2.51265	0.286856	8.75927	1.9652e-18	3.10019e-16
LBAL_08625	4451.79	2.53293	0.374817	6.75778	1.40119e-11	6.08674e-10
LBAL_01422	53.7575	2.53451	0.495186	5.11829	3.08317e-07	5.41481e-06
LBAL_01238	388.168	2.55456	0.645871	3.95521	7.64663e-05	0.000618332
LBAL_00617	44.0174	2.57179	0.581531	4.42244	9.75935e-06	0.000107676
LBAL_07230	925.921	2.58573	0.218961	11.8091	3.50199e-32	1.57449e-28
LBAL_09396	12.8458	2.58675	0.575852	4.49203	7.05477e-06	8.14332e-05
LBAL_03018	927.974	2.58821	0.230121	11.2472	2.39123e-29	4.3004e-26
LBAL_07979	9534.87	2.59797	0.658997	3.94231	8.06994e-05	0.000645595
LBAL_01109	455.709	2.60237	0.24169	10.7674	4.90603e-27	3.67626e-24
LBAL_01538	463.203	2.61673	0.321187	8.14706	3.72892e-16	3.76746e-14
LBAL_09957	857.69	2.63429	0.67234	3.9181	8.92511e-05	0.000700538
LBAL_08133	1208.34	2.64695	0.264276	10.0159	1.29831e-23	5.07584e-21
LBAL_01922	27.5078	2.66573	0.594096	4.48703	7.22236e-06	8.30479e-05
LBAL_03634	1352.62	2.66596	0.389907	6.83742	8.06328e-12	3.66187e-10
LBAL_01488	53.1821	2.67059	0.429149	6.22298	4.87797e-10	1.58349e-08
LBAL_08678	309.781	2.67144	0.267891	9.97214	2.01841e-23	6.72204e-21
LBAL_03454	12570.8	2.67367	0.514941	5.19219	2.07829e-07	3.783e-06
LBAL_05866	50.9277	2.69993	0.370867	7.28004	3.33726e-13	1.96135e-11
LBAL_07575	995.6	2.70863	0.319331	8.48218	2.21008e-17	2.88014e-15
LBAL_07763	2069.79	2.71962	0.324428	8.38283	5.16716e-17	6.2788e-15
LBAL_04436	41.2151	2.73597	0.555667	4.92376	8.48987e-07	1.3323e-05
LBAL_10483	121.368	2.73782	0.329513	8.30871	9.67496e-17	1.10123e-14
LBAL_09182	62.8283	2.74112	0.476065	5.75786	8.51866e-09	2.17613e-07
LBAL_09578	35.3084	2.74745	0.436475	6.29462	3.08146e-10	1.06571e-08
LBAL_04873	144.348	2.75077	0.262367	10.4844	1.01861e-25	5.08851e-23
LBAL_09634	1443	2.75729	0.434115	6.35152	2.13194e-10	7.66815e-09
LBAL_12473	4274.26	2.75776	0.610127	4.51997	6.18473e-06	7.2792e-05
LBAL_04466	1673.91	2.77895	0.346133	8.02857	9.86138e-16	9.04832e-14
LBAL_11585	235.484	2.77964	0.499736	5.56222	2.66369e-08	6.01808e-07
LBAL_09337	488.107	2.78867	0.369404	7.54911	4.38258e-14	3.00826e-12
LBAL_12494	4323.19	2.81464	0.453063	6.21247	5.21591e-10	1.6871e-08
LBAL_12808	380.772	2.82095	0.297416	9.48485	2.42721e-21	6.06264e-19
LBAL_09409	163.156	2.83485	0.70705	4.00941	6.0871e-05	0.000514429
LBAL_08603	50.1882	2.84909	0.669459	4.2558	2.083e-05	0.000206281
LBAL_00319	18.4708	2.85073	0.520832	5.47342	4.41438e-08	9.4962e-07
LBAL_09825	909.636	2.86231	0.286734	9.98246	1.81892e-23	6.54228e-21
LBAL_03751	259.356	2.86361	0.247496	11.5703	5.82708e-31	1.30993e-27
LBAL_02538	90.1275	2.87105	0.62365	4.60363	4.15183e-06	5.21032e-05
LBAL_04267	151.284	2.90841	0.489889	5.93689	2.90487e-09	8.31865e-08
LBAL_02782	348.997	2.91206	0.476408	6.11253	9.80633e-10	3.01981e-08
LBAL_10742	215.186	2.94378	0.339739	8.66483	4.52191e-18	6.66573e-16
LBAL_06564	1325.45	2.96911	0.40857	7.26708	3.6735e-13	2.13111e-11
LBAL_01773	6793.21	2.98505	0.358482	8.32694	8.29585e-17	9.68783e-15
LBAL_04147	58.0152	2.98788	0.583094	5.12417	2.98845e-07	5.26905e-06
LBAL_00384	124.605	2.98835	0.404237	7.39257	1.44018e-13	9.07784e-12
LBAL_03823	58.4609	3.02287	0.483118	6.25701	3.92427e-10	1.30983e-08
LBAL_03818	47.8333	3.05432	0.687863	4.4403	8.9833e-06	9.97257e-05
LBAL_02562	149.506	3.06692	0.446524	6.86845	6.4903e-12	3.02388e-10
LBAL_08499	18.6476	3.07649	0.613013	5.01863	5.20406e-07	8.63375e-06
LBAL_11945	461.148	3.07689	0.390783	7.87365	3.44438e-15	2.89457e-13
LBAL_02039	109.12	3.08661	0.417547	7.39225	1.44365e-13	9.07784e-12
LBAL_00121	66.0622	3.08902	0.416355	7.41921	1.17822e-13	7.73327e-12
LBAL_01201	243.74	3.11264	0.292959	10.6248	2.28423e-26	1.46713e-23
LBAL_00576	821.893	3.11327	0.499979	6.2268	4.76055e-10	1.55097e-08
LBAL_06085	200.932	3.14031	0.357868	8.77504	1.70837e-18	2.74315e-16
LBAL_09576	92.2219	3.15049	0.358892	8.77838	1.6584e-18	2.71133e-16
LBAL_03829	8721.33	3.17455	0.498211	6.37189	1.86707e-10	6.79704e-09
LBAL_00877	4105.28	3.17612	0.50279	6.31699	2.66699e-10	9.40454e-09
LBAL_00983	131.391	3.17651	0.409315	7.76057	8.45486e-15	6.61096e-13
LBAL_00652	54.2231	3.20034	0.633194	5.05429	4.32e-07	7.31969e-06
LBAL_04380	14.6712	3.21679	0.764457	4.20793	2.57715e-05	0.00024918
LBAL_11213	73.633	3.21991	0.630846	5.10411	3.32347e-07	5.7916e-06
LBAL_03614	180.563	3.22229	0.495374	6.50475	7.78248e-11	3.0559e-09
LBAL_09017	51.6033	3.29795	0.427579	7.71308	1.22817e-14	9.35908e-13
LBAL_02423	10.3105	3.31305	0.854239	3.87836	0.000105164	0.000806164
LBAL_01769	4499.33	3.34078	0.419544	7.96287	1.68095e-15	1.45337e-13
LBAL_00876	7785.21	3.37201	0.530395	6.35754	2.05014e-10	7.40354e-09
LBAL_10376	3491.91	3.37213	0.545089	6.18639	6.1558e-10	1.97689e-08
LBAL_00474	975.813	3.38604	0.32491	10.4215	1.97865e-25	9.36421e-23
LBAL_04239	444.17	3.38668	0.377346	8.97501	2.83337e-19	5.19953e-17
LBAL_06831	13.8378	3.41233	0.755834	4.51466	6.34179e-06	7.42518e-05
LBAL_10458	144.596	3.41416	0.793178	4.3044	1.67438e-05	0.000171155
LBAL_04741	4600.63	3.42618	0.456419	7.50666	6.06551e-14	4.10083e-12
LBAL_06245	270.128	3.44336	0.377777	9.1148	7.88171e-20	1.64594e-17
LBAL_04170	27.73	3.45004	0.722976	4.77201	1.824e-06	2.62003e-05
LBAL_01721	54.0262	3.48833	0.795706	4.38395	1.16547e-05	0.000125659
LBAL_12460	136.294	3.50707	0.473667	7.40409	1.32051e-13	8.48146e-12
LBAL_04241	8529.79	3.5219	0.352976	9.97772	1.90799e-23	6.59871e-21
LBAL_00651	3465.67	3.5237	0.517077	6.81465	9.44949e-12	4.22736e-10
LBAL_10062	1344.57	3.53069	0.360182	9.80253	1.098e-22	3.12446e-20
LBAL_02479	18.9404	3.54309	0.706977	5.01161	5.39766e-07	8.92202e-06
LBAL_00843	149.715	3.54509	0.611678	5.79567	6.80499e-09	1.77879e-07
LBAL_11734	144.433	3.5831	0.525526	6.81812	9.22402e-12	4.16796e-10
LBAL_12323	129.7	3.65642	0.546995	6.68456	2.31626e-11	9.82443e-10
LBAL_06177	3844.41	3.66465	0.745468	4.9159	8.83762e-07	1.37488e-05
LBAL_08058	27.0972	3.68484	0.82347	4.47477	7.64935e-06	8.7399e-05
LBAL_12260	49.7947	3.71555	0.839962	4.42348	9.71252e-06	0.000107327
LBAL_09416	294.535	3.71692	0.394943	9.41127	4.90185e-21	1.13019e-18
LBAL_02871	802.748	3.71704	0.319017	11.6516	2.25265e-31	6.75194e-28
LBAL_09647	399.383	3.77835	0.382062	9.88935	4.6301e-23	1.48692e-20
LBAL_11219	1652.1	3.8093	0.558923	6.81543	9.3983e-12	4.22548e-10
LBAL_06790	1177.52	3.87411	0.350034	11.0678	1.79746e-28	2.02034e-25
LBAL_01754	47.8066	3.88835	0.994706	3.90904	9.26631e-05	0.000722659
LBAL_09398	7510.8	3.98914	0.445178	8.96077	3.22407e-19	5.68448e-17
LBAL_07114	111.538	4.11513	0.988918	4.16124	3.16527e-05	0.00029525
LBAL_12313	13.2567	4.13497	0.893262	4.62907	3.67311e-06	4.67166e-05
LBAL_07846	46.2699	4.15445	0.799037	5.19932	2.00016e-07	3.66303e-06
LBAL_12506	4325.95	4.1765	0.394833	10.5779	3.774e-26	2.12099e-23
LBAL_08599	13685.6	4.18571	0.608221	6.88189	5.90637e-12	2.76615e-10
LBAL_11864	46.6709	4.2213	0.575979	7.32891	2.32031e-13	1.40974e-11
LBAL_06252	1921.26	4.23529	0.974051	4.34812	1.37311e-05	0.000145088
LBAL_05027	68.8791	4.25136	1.07545	3.9531	7.71459e-05	0.000622149
LBAL_00412	26.9383	4.51764	0.760902	5.93721	2.89912e-09	8.31865e-08
LBAL_00957	95.9852	4.52381	1.05555	4.28576	1.82115e-05	0.000184461
LBAL_00591	586.674	4.5594	0.508413	8.96791	3.02192e-19	5.43462e-17
LBAL_10024	145.723	4.5778	0.79594	5.75144	8.84863e-09	2.24132e-07
LBAL_10125	133.784	4.59472	0.441145	10.4154	2.10837e-25	9.47924e-23
LBAL_09313	109.978	4.64034	0.630364	7.36136	1.82049e-13	1.12525e-11
LBAL_08078	7475.75	4.7947	0.580631	8.25775	1.48444e-16	1.64791e-14
LBAL_09567	314.206	4.84908	0.637247	7.60942	2.7532e-14	1.98054e-12
LBAL_12833	43.6838	4.87774	1.17258	4.15983	3.18491e-05	0.000296775
LBAL_03307	742.008	4.90877	0.472641	10.3858	2.87636e-25	1.23163e-22
LBAL_03706	3901.75	4.95189	1.06173	4.66399	3.10132e-06	4.03575e-05
LBAL_05049	182.212	4.95324	0.582533	8.50293	1.84863e-17	2.44454e-15
LBAL_05931	50.4601	4.98225	1.12168	4.44176	8.92273e-06	9.92985e-05
LBAL_03195	1456.16	5.00535	0.454835	11.0047	3.62563e-28	3.62241e-25
LBAL_05347	60.8015	5.02456	0.773306	6.49751	8.16579e-11	3.19247e-09
LBAL_03707	44.6186	5.0411	1.29134	3.90377	9.47054e-05	0.000736034
LBAL_08124	12.1325	5.12549	1.14026	4.49502	6.95622e-06	8.05024e-05
LBAL_11799	26.9718	5.21775	0.933337	5.59042	2.26518e-08	5.2227e-07
LBAL_09390	54.9639	5.33212	0.908561	5.86875	4.39097e-09	1.23002e-07
LBAL_02346	1434.05	5.49759	0.566706	9.70096	2.98687e-22	8.13877e-20
LBAL_03685	691.272	5.52686	0.498775	11.0809	1.55369e-28	1.99583e-25
LBAL_09100	34.2238	5.56631	1.12605	4.9432	7.68497e-07	1.21447e-05
LBAL_01622	616.618	5.5775	1.18085	4.72329	2.32061e-06	3.19383e-05
LBAL_05974	9.79404	5.61645	1.46976	3.82135	0.000132726	0.000981014
LBAL_06423	20.6153	5.63193	1.12219	5.01871	5.20192e-07	8.63375e-06
LBAL_06169	11.3607	5.70863	1.09386	5.21878	1.80108e-07	3.343e-06
LBAL_02002	206.104	5.79104	0.6421	9.01891	1.89969e-19	3.71349e-17
LBAL_11659	46.3294	5.82842	1.02508	5.68584	1.30173e-08	3.15504e-07
LBAL_12648	267.554	5.88875	1.20444	4.88921	1.01244e-06	1.55356e-05
LBAL_06986	19.6089	5.91378	1.23586	4.78515	1.70861e-06	2.48605e-05
LBAL_08302	108.558	6.00601	0.830521	7.23162	4.77281e-13	2.6492e-11
LBAL_04742	1815.27	6.10051	0.359777	16.9564	1.72648e-64	1.55245e-60
LBAL_00615	1050.54	6.19097	1.22492	5.05418	4.32246e-07	7.31969e-06
LBAL_00307	781.796	6.19368	0.992746	6.23894	4.40551e-10	1.45107e-08
LBAL_07378	517.615	6.27657	0.666882	9.41182	4.87638e-21	1.13019e-18
LBAL_06121	44.879	6.28274	0.910745	6.89846	5.25694e-12	2.47489e-10
LBAL_08922	437.035	6.36417	0.648488	9.81385	9.8153e-23	2.94197e-20
LBAL_00809	147.659	6.60017	0.851869	7.74787	9.34503e-15	7.24401e-13
LBAL_00244	1014.79	6.68468	1.12637	5.93471	2.94371e-09	8.40313e-08
LBAL_02120	361.336	6.72515	0.802677	8.3784	5.36517e-17	6.43248e-15
LBAL_01245	119.283	6.97486	1.05113	6.63562	3.23145e-11	1.34524e-09
LBAL_09316	374.62	7.04628	1.14666	6.14505	7.99399e-10	2.51336e-08
LBAL_12225	102.663	7.17154	1.26326	5.677	1.37075e-08	3.27813e-07
LBAL_03414	1305.28	7.21313	0.663492	10.8715	1.57644e-27	1.28867e-24
LBAL_06099	223.216	7.23987	0.880886	8.21885	2.05465e-16	2.22596e-14
LBAL_05136	903.294	7.40173	0.755182	9.80126	1.11191e-22	3.12446e-20
LBAL_06984	235.355	7.42717	1.42708	5.20445	1.94574e-07	3.58527e-06
LBAL_08923	245.528	7.49124	1.09418	6.84646	7.56982e-12	3.47285e-10
LBAL_09099	111.969	7.55776	1.50509	5.02146	5.12811e-07	8.53926e-06
LBAL_04906	342.176	7.63649	0.886578	8.61344	7.08986e-18	9.96126e-16
LBAL_12763	649.356	7.92711	1.44232	5.49607	3.8834e-08	8.43468e-07
LBAL_03115	31.881	8.68022	1.07676	8.06143	7.54076e-16	7.06317e-14
LBAL_04260	17.6437	8.86397	1.64348	5.39341	6.9134e-08	1.40964e-06
LBAL_00747	90.5801	9.32152	0.998146	9.33884	9.73985e-21	2.18952e-18
LBAL_06985	263.845	10.4026	1.39054	7.481	7.37573e-14	4.94944e-12
LBAL_12261	248.334	10.4776	1.60026	6.54748	5.85177e-11	2.33638e-09
LBAL_06898	740.663	10.9402	1.51624	7.21538	5.37823e-13	2.93097e-11
LBAL_08680	123.132	11.6966	1.77041	6.6067	3.92976e-11	1.62093e-09
LBAL_06610	1358.62	13.5564	2.06671	6.5594	5.40258e-11	2.17848e-09
LBAL_02108	27467.7	14.1427	1.99112	7.10292	1.22148e-12	6.38581e-11

## Sheet: Q-W.BR
GeneID	baseMean	log2FoldChange	lfcSE	stat	pvalue	padj
LBAL_09339	51.4024	-7.81454	1.30246	-5.99981	1.98e-09	2.2e-08
LBAL_02108	73.3765	-7.35222	1.05995	-6.9364	4.02e-12	6.9e-11
LBAL_06609	25.2358	-5.40018	0.937898	-5.75775	8.52e-09	8.6e-08
LBAL_09316	5.4437	-4.9687	1.0894	-4.56096	5.09e-06	3.12e-05
LBAL_03240	6.19537	-4.72647	1.09933	-4.29943	1.71e-05	9.41e-05
LBAL_02107	5.38226	-4.71856	1.04438	-4.51806	6.24e-06	3.74e-05
LBAL_12329	33.1659	-4.45623	0.914486	-4.87294	1.1e-06	7.58e-06
LBAL_08612	80.662	-4.39824	0.804441	-5.46745	4.57e-08	3.99e-07
LBAL_05234	13.8566	-4.05172	0.6256	-6.47654	9.39e-11	1.3e-09
LBAL_01251	20.2074	-3.99666	0.68347	-5.84761	4.99e-09	5.22e-08
LBAL_00876	75.2124	-3.9116	0.725699	-5.39011	7.04e-08	5.97e-07
LBAL_02342	3.91831	-3.48901	0.928569	-3.75741	0.000171684	0.000735704
LBAL_05347	37.1294	-3.39066	0.514142	-6.59478	4.26e-11	6.21e-10
LBAL_08922	17.5834	-3.36789	0.458674	-7.34267	2.09e-13	4.31e-12
LBAL_00877	36.4273	-3.34697	0.761808	-4.39345	1.12e-05	6.39e-05
LBAL_06790	355.2	-3.32811	0.410215	-8.11309	4.93e-16	1.39e-14
LBAL_11686	39.85	-3.30544	0.456506	-7.24075	4.46e-13	8.8e-12
LBAL_01678	5.60483	-3.28651	0.816717	-4.02405	5.72e-05	0.00027669
LBAL_07846	8.1475	-3.24886	0.719144	-4.51768	6.25e-06	3.75e-05
LBAL_03829	114.131	-3.17523	0.431011	-7.36693	1.75e-13	3.62e-12
LBAL_07929	95.4793	-3.0491	0.590512	-5.16348	2.42e-07	1.87e-06
LBAL_04246	65.1264	-2.9264	0.255622	-11.4481	2.4e-30	3.35e-28
LBAL_03751	63.5777	-2.92429	0.308217	-9.48777	2.36e-21	1.33e-19
LBAL_00244	79.2231	-2.82922	0.624697	-4.52895	5.93e-06	3.58e-05
LBAL_04333	25.6618	-2.8257	0.719755	-3.92591	8.64e-05	0.000399217
LBAL_06776	156.625	-2.78871	0.631149	-4.41847	9.94e-06	5.74e-05
LBAL_04328	109.992	-2.76669	0.314907	-8.78573	1.55e-18	6.06e-17
LBAL_00747	19.8809	-2.7141	0.555146	-4.88898	1.01e-06	7.03e-06
LBAL_01637	11.9273	-2.69811	0.494514	-5.45609	4.87e-08	4.23e-07
LBAL_07763	333.37	-2.68674	0.277232	-9.69129	3.28e-22	2.12e-20
LBAL_06177	52.4095	-2.68127	0.582442	-4.60349	4.15e-06	2.58e-05
LBAL_11219	207.337	-2.67942	0.37521	-7.14113	9.26e-13	1.75e-11
LBAL_09002	36.3056	-2.6415	0.433313	-6.09605	1.09e-09	1.25e-08
LBAL_03454	159.435	-2.63831	0.426279	-6.18915	6.05e-10	7.33e-09
LBAL_04745	18.2508	-2.57895	0.572698	-4.50316	6.7e-06	3.99e-05
LBAL_08202	74.9947	-2.54839	0.445464	-5.72076	1.06e-08	1.05e-07
LBAL_02909	764.723	-2.50645	0.145933	-17.1754	4.06e-66	4.53e-62
LBAL_06424	9.29374	-2.48172	0.564733	-4.3945	1.11e-05	6.37e-05
LBAL_12833	11.747	-2.43601	0.624827	-3.8987	9.67e-05	0.000443186
LBAL_02467	19.2545	-2.431	0.40576	-5.99124	2.08e-09	2.31e-08
LBAL_11945	64.9658	-2.43084	0.267757	-9.07852	1.1e-19	4.95e-18
LBAL_08336	344.09	-2.39923	0.144971	-16.5497	1.61e-61	8.97e-58
LBAL_03856	13.6042	-2.39399	0.470789	-5.08506	3.68e-07	2.74e-06
LBAL_00576	161.219	-2.39172	0.361198	-6.62164	3.55e-11	5.27e-10
LBAL_04436	18.5867	-2.34626	0.458211	-5.12048	3.05e-07	2.3e-06
LBAL_12548	20.0363	-2.34378	0.418938	-5.59458	2.21e-08	2.06e-07
LBAL_10845	16.7581	-2.32603	0.342572	-6.78991	1.12e-11	1.79e-10
LBAL_08599	212.538	-2.31402	0.357499	-6.47282	9.62e-11	1.33e-09
LBAL_03506	26.8437	-2.29355	0.399441	-5.74189	9.36e-09	9.38e-08
LBAL_01773	1421.57	-2.28838	0.239046	-9.573	1.04e-21	6.17e-20
LBAL_04906	12.3662	-2.23977	0.515939	-4.34115	1.42e-05	7.94e-05
LBAL_03220	65.484	-2.2361	0.415813	-5.37766	7.55e-08	6.35e-07
LBAL_12823	12.6174	-2.20588	0.414064	-5.32739	9.96e-08	8.24e-07
LBAL_03505	219.902	-2.19646	0.338371	-6.49128	8.51e-11	1.18e-09
LBAL_08078	147.203	-2.14045	0.38661	-5.53645	3.09e-08	2.8e-07
LBAL_04815	133.745	-2.13782	0.235737	-9.06864	1.21e-19	5.4e-18
LBAL_09576	544.389	-2.13583	0.158645	-13.4629	2.58e-41	9.31e-39
LBAL_09749	67.506	-2.13459	0.369141	-5.78258	7.36e-09	7.49e-08
LBAL_06149	26.0976	-2.12954	0.459252	-4.63699	3.54e-06	2.23e-05
LBAL_09106	339.595	-2.12324	0.262346	-8.09326	5.81e-16	1.63e-14
LBAL_10062	670.955	-2.12009	0.180747	-11.7296	8.98e-32	1.45e-29
LBAL_11506	628.568	-2.11435	0.157189	-13.451	3.04e-41	1.06e-38
LBAL_05834	8.53207	-2.09169	0.557519	-3.75179	0.000175578	0.000750948
LBAL_11350	5.76055	-2.07038	0.528056	-3.92075	8.83e-05	0.000407022
LBAL_03816	1606.24	-2.05033	0.214718	-9.54894	1.31e-21	7.7e-20
LBAL_11762	15.7008	-2.0389	0.474396	-4.29789	1.72e-05	9.47e-05
LBAL_06169	18.45	-2.02914	0.49491	-4.10002	4.13e-05	0.000207824
LBAL_09847	186.968	-2.02825	0.394738	-5.13822	2.77e-07	2.11e-06
LBAL_08464	92.1126	-1.99754	0.329342	-6.06524	1.32e-09	1.5e-08
LBAL_00474	1024.12	-1.98341	0.143619	-13.8103	2.21e-43	9.49e-41
LBAL_01034	121.671	-1.98058	0.1876	-10.5575	4.69e-26	4.44e-24
LBAL_05620	11.5877	-1.97026	0.496255	-3.97026	7.18e-05	0.000337592
LBAL_05930	992.211	-1.95585	0.1287	-15.197	3.7e-52	3.45e-49
LBAL_00551	95.2601	-1.94779	0.220453	-8.83539	9.97e-19	4.06e-17
LBAL_01769	1267.28	-1.94437	0.227723	-8.53833	1.36e-17	4.84e-16
LBAL_08741	1128.68	-1.93564	0.133254	-14.5259	8.3e-48	6.18e-45
LBAL_00843	58.0884	-1.93562	0.336822	-5.74671	9.1e-09	9.14e-08
LBAL_03296	2096.43	-1.93097	0.12014	-16.0727	3.96e-58	1.47e-54
LBAL_10458	13.4528	-1.92376	0.482716	-3.98528	6.74e-05	0.000320034
LBAL_05560	23.4133	-1.91775	0.312056	-6.14553	7.97e-10	9.45e-09
LBAL_10125	22.4463	-1.90482	0.36496	-5.21925	1.8e-07	1.42e-06
LBAL_08601	65.5114	-1.90006	0.296346	-6.41162	1.44e-10	1.95e-09
LBAL_04092	604.049	-1.89918	0.189266	-10.0344	1.08e-23	8.44e-22
LBAL_04385	283.069	-1.8751	0.217761	-8.6108	7.25e-18	2.64e-16
LBAL_00146	50.399	-1.8726	0.262772	-7.1263	1.03e-12	1.92e-11
LBAL_11808	40.9493	-1.86383	0.391147	-4.76505	1.89e-06	1.25e-05
LBAL_00443	29.6511	-1.86214	0.313182	-5.94588	2.75e-09	2.99e-08
LBAL_02486	144.534	-1.85813	0.447001	-4.15689	3.23e-05	0.000167037
LBAL_11956	561.321	-1.85614	0.149599	-12.4074	2.38e-35	5.21e-33
LBAL_10576	8.68433	-1.85328	0.495718	-3.73858	0.000185061	0.000787284
LBAL_04345	55.1362	-1.85018	0.230264	-8.03502	9.36e-16	2.54e-14
LBAL_06156	2182.07	-1.84505	0.12938	-14.2607	3.84e-46	2.26e-43
LBAL_03018	670.534	-1.83995	0.19453	-9.45846	3.13e-21	1.74e-19
LBAL_11957	649.742	-1.83656	0.140534	-13.0684	4.99e-39	1.43e-36
LBAL_06133	127.049	-1.82485	0.460812	-3.96008	7.49e-05	0.000350539
LBAL_00348	375.294	-1.82182	0.327971	-5.55482	2.78e-08	2.54e-07
LBAL_09446	2413.51	-1.81285	0.120813	-15.0054	6.77e-51	5.81e-48
LBAL_11164	733.989	-1.78476	0.151917	-11.7482	7.21e-32	1.18e-29
LBAL_04292	352.617	-1.78446	0.124116	-14.3773	7.19e-47	4.46e-44
LBAL_01030	13.5568	-1.75981	0.384163	-4.58088	4.63e-06	2.86e-05
LBAL_01035	78.7477	-1.74997	0.216575	-8.08023	6.46e-16	1.8e-14
LBAL_01939	2098.76	-1.74012	0.124138	-14.0176	1.22e-44	6.17e-42
LBAL_10967	40.6804	-1.73954	0.447217	-3.8897	0.000100366	0.000457676
LBAL_11591	564.355	-1.73068	0.22824	-7.58271	3.38e-14	7.69e-13
LBAL_05198	629.383	-1.72892	0.197053	-8.7739	1.73e-18	6.64e-17
LBAL_06245	260.792	-1.7265	0.152149	-11.3474	7.64e-30	9.69e-28
LBAL_08923	84.309	-1.72578	0.262819	-6.56641	5.15e-11	7.39e-10
LBAL_04882	1622.32	-1.72214	0.137298	-12.5431	4.34e-36	1.03e-33
LBAL_00616	79.2868	-1.71917	0.238656	-7.20352	5.87e-13	1.14e-11
LBAL_11766	23.3928	-1.71676	0.320329	-5.35938	8.35e-08	6.99e-07
LBAL_11796	16.9513	-1.7144	0.446495	-3.83969	0.000123189	0.000550723
LBAL_04873	204.333	-1.70376	0.174388	-9.76998	1.51e-22	1.05e-20
LBAL_09397	22.9999	-1.7003	0.365305	-4.65447	3.25e-06	2.05e-05
LBAL_05905	218.124	-1.69994	0.251049	-6.77134	1.28e-11	2.02e-10
LBAL_08133	806.961	-1.69683	0.215232	-7.88372	3.18e-15	8.03e-14
LBAL_01538	702.147	-1.69407	0.19154	-8.84449	9.19e-19	3.76e-17
LBAL_01109	343.971	-1.68917	0.197119	-8.56933	1.04e-17	3.74e-16
LBAL_03049	396.573	-1.68348	0.145575	-11.5643	6.25e-31	9.43e-29
LBAL_08441	763.907	-1.68315	0.183002	-9.19744	3.67e-20	1.78e-18
LBAL_06252	20.2271	-1.66177	0.431643	-3.84988	0.000118177	0.000530229
LBAL_09116	108.514	-1.66172	0.201674	-8.2396	1.73e-16	5.28e-15
LBAL_03372	329.324	-1.65827	0.139165	-11.9159	9.78e-33	1.68e-30
LBAL_11041	13.0342	-1.65468	0.398137	-4.15605	3.24e-05	0.000167576
LBAL_11355	18.1078	-1.64727	0.406342	-4.0539	5.04e-05	0.000247868
LBAL_07147	228.282	-1.64573	0.2544	-6.46908	9.86e-11	1.36e-09
LBAL_06026	196.55	-1.64404	0.233657	-7.03614	1.98e-12	3.56e-11
LBAL_10894	238.792	-1.64346	0.238874	-6.88004	5.98e-12	9.91e-11
LBAL_00921	59.1128	-1.64335	0.393848	-4.17254	3.01e-05	0.000156907
LBAL_07230	708.815	-1.63655	0.177525	-9.21869	3.01e-20	1.49e-18
LBAL_10163	335.568	-1.63214	0.17749	-9.19567	3.73e-20	1.79e-18
LBAL_00614	86.847	-1.61506	0.235748	-6.85079	7.34e-12	1.2e-10
LBAL_04559	832.122	-1.61384	0.134034	-12.0405	2.18e-33	3.92e-31
LBAL_09641	438.653	-1.61247	0.213673	-7.54644	4.47e-14	1e-12
LBAL_00270	104.923	-1.61153	0.194677	-8.27797	1.25e-16	3.93e-15
LBAL_04830	10.9122	-1.61092	0.400794	-4.01931	5.84e-05	0.000282063
LBAL_11862	2037.49	-1.60925	0.111481	-14.4353	3.1e-47	2.17e-44
LBAL_09044	89.0537	-1.60915	0.293819	-5.47668	4.33e-08	3.8e-07
LBAL_05867	4462.7	-1.5973	0.103284	-15.4652	5.96e-54	9.51e-51
LBAL_05531	86.5657	-1.59097	0.205182	-7.75396	8.91e-15	2.14e-13
LBAL_05532	259.378	-1.59081	0.167616	-9.49078	2.29e-21	1.31e-19
LBAL_11336	969.694	-1.57047	0.18235	-8.61239	7.16e-18	2.61e-16
LBAL_06899	178.772	-1.56913	0.19172	-8.18449	2.73e-16	8.05e-15
LBAL_12808	356.793	-1.56179	0.196618	-7.94327	1.97e-15	5.15e-14
LBAL_04623	484.657	-1.55437	0.155825	-9.97508	1.96e-23	1.5e-21
LBAL_03634	507.981	-1.5501	0.147117	-10.5365	5.86e-26	5.5e-24
LBAL_00964	445.734	-1.54606	0.110517	-13.9893	1.81e-44	8.8e-42
LBAL_00693	36.5559	-1.53658	0.244722	-6.27886	3.41e-10	4.33e-09
LBAL_09746	427.17	-1.53013	0.185748	-8.23764	1.76e-16	5.36e-15
LBAL_05049	31.3229	-1.52675	0.358534	-4.25831	2.06e-05	0.00011124
LBAL_10368	206.851	-1.52019	0.20407	-7.44937	9.38e-14	2.03e-12
LBAL_07388	406.682	-1.5168	0.11167	-13.5829	5.06e-42	1.88e-39
LBAL_06533	31.2077	-1.49985	0.321163	-4.67007	3.01e-06	1.91e-05
LBAL_03831	1322.94	-1.49225	0.0981167	-15.2089	3.08e-52	3.13e-49
LBAL_12220	636.152	-1.48881	0.159093	-9.35811	8.12e-21	4.21e-19
LBAL_09887	46.5548	-1.48168	0.219585	-6.74765	1.5e-11	2.36e-10
LBAL_11194	677.835	-1.47523	0.116424	-12.6712	8.54e-37	2.22e-34
LBAL_10716	83.8835	-1.47426	0.268963	-5.48126	4.22e-08	3.72e-07
LBAL_08775	282.51	-1.46685	0.197118	-7.44149	9.96e-14	2.14e-12
LBAL_02081	158.971	-1.46436	0.230416	-6.3553	2.08e-10	2.75e-09
LBAL_09148	818.998	-1.4611	0.0953259	-15.3275	5.01e-53	6.99e-50
LBAL_12609	100.063	-1.45761	0.177322	-8.22012	2.03e-16	6.13e-15
LBAL_12475	844.241	-1.45108	0.187531	-7.73783	1.01e-14	2.41e-13
LBAL_02479	172.096	-1.45063	0.15581	-9.31024	1.28e-20	6.5e-19
LBAL_10022	87.5936	-1.45016	0.166215	-8.7246	2.67e-18	1e-16
LBAL_09409	89.8116	-1.44543	0.258002	-5.6024	2.11e-08	1.98e-07
LBAL_01249	36.1161	-1.44459	0.317982	-4.54299	5.55e-06	3.37e-05
LBAL_11033	1464.29	-1.43808	0.150356	-9.56453	1.13e-21	6.66e-20
LBAL_00901	254.804	-1.43508	0.147783	-9.71069	2.71e-22	1.78e-20
LBAL_10194	754.238	-1.42991	0.130236	-10.9793	4.8e-28	5.59e-26
LBAL_08560	971.992	-1.4262	0.312881	-4.55827	5.16e-06	3.16e-05
LBAL_00323	295.062	-1.4239	0.17953	-7.93129	2.17e-15	5.61e-14
LBAL_10536	189.33	-1.40698	0.165031	-8.52557	1.52e-17	5.39e-16
LBAL_04123	249.208	-1.40672	0.122528	-11.4808	1.65e-30	2.33e-28
LBAL_03830	453.986	-1.40481	0.111818	-12.5634	3.36e-36	8.15e-34
LBAL_04988	1104.65	-1.39967	0.147411	-9.49501	2.2e-21	1.26e-19
LBAL_09630	182.285	-1.39915	0.17216	-8.12706	4.4e-16	1.26e-14
LBAL_08986	401.25	-1.38822	0.131892	-10.5254	6.6e-26	6.09e-24
LBAL_03370	794.06	-1.38726	0.108365	-12.8018	1.6e-37	4.36e-35
LBAL_00121	101.455	-1.38295	0.206211	-6.70651	1.99e-11	3.09e-10
LBAL_11330	127.165	-1.37989	0.291246	-4.7379	2.16e-06	1.41e-05
LBAL_09578	287.866	-1.37784	0.167814	-8.21052	2.2e-16	6.54e-15
LBAL_07575	1124.15	-1.37762	0.121344	-11.353	7.16e-30	9.19e-28
LBAL_03551	6456.57	-1.37598	0.105074	-13.0954	3.5e-39	1.03e-36
LBAL_03877	638.355	-1.37262	0.196949	-6.96942	3.18e-12	5.56e-11
LBAL_04269	1343.12	-1.37209	0.0951253	-14.424	3.65e-47	2.4e-44
LBAL_10849	2073.7	-1.37146	0.122574	-11.1889	4.62e-29	5.73e-27
LBAL_11069	1355.2	-1.36794	0.133117	-10.2762	9.02e-25	7.68e-23
LBAL_01452	173.998	-1.3678	0.178466	-7.6642	1.8e-14	4.21e-13
LBAL_08145	26.5549	-1.36533	0.360976	-3.78234	0.000155359	0.000676129
LBAL_05380	435.283	-1.36483	0.112636	-12.1172	8.56e-34	1.63e-31
LBAL_01142	687.878	-1.35845	0.11247	-12.0784	1.37e-33	2.56e-31
LBAL_01201	290.987	-1.3566	0.230927	-5.87456	4.24e-09	4.48e-08
LBAL_04966	35.4563	-1.35587	0.283373	-4.78476	1.71e-06	1.14e-05
LBAL_07753	287.912	-1.3457	0.124456	-10.8127	3e-27	3.25e-25
LBAL_02770	37.7724	-1.34391	0.272459	-4.93252	8.12e-07	5.74e-06
LBAL_07477	882.07	-1.33955	0.122141	-10.9672	5.5e-28	6.32e-26
LBAL_00100	343.734	-1.33835	0.178177	-7.51136	5.85e-14	1.3e-12
LBAL_04166	2271.75	-1.33786	0.240599	-5.56053	2.69e-08	2.47e-07
LBAL_05530	78.9979	-1.33174	0.194979	-6.8302	8.48e-12	1.38e-10
LBAL_08663	586.395	-1.32914	0.10669	-12.458	1.26e-35	2.82e-33
LBAL_11198	416.332	-1.3272	0.116078	-11.4337	2.84e-30	3.91e-28
LBAL_12803	20.3764	-1.32624	0.321981	-4.119	3.81e-05	0.000192903
LBAL_05546	56.8302	-1.3259	0.306958	-4.31948	1.56e-05	8.66e-05
LBAL_11794	2015.02	-1.31894	0.116131	-11.3573	6.82e-30	8.85e-28
LBAL_08335	91.0211	-1.31383	0.230534	-5.69908	1.2e-08	1.18e-07
LBAL_02109	617.117	-1.31355	0.136935	-9.59245	8.6e-22	5.28e-20
LBAL_03195	1587.68	-1.31182	0.134694	-9.73927	2.05e-22	1.38e-20
LBAL_04508	793.978	-1.31151	0.150765	-8.69905	3.35e-18	1.25e-16
LBAL_07378	80.4134	-1.30982	0.312819	-4.18714	2.82e-05	0.000147987
LBAL_10584	185.904	-1.30611	0.180946	-7.21823	5.27e-13	1.03e-11
LBAL_03391	552.732	-1.30409	0.135508	-9.62374	6.35e-22	3.96e-20
LBAL_04146	247.16	-1.30177	0.146956	-8.85824	8.13e-19	3.34e-17
LBAL_02358	27.5051	-1.29756	0.32479	-3.99508	6.47e-05	0.000309179
LBAL_09604	346.041	-1.29641	0.163453	-7.93137	2.17e-15	5.61e-14
LBAL_00073	254.114	-1.29536	0.186506	-6.94541	3.77e-12	6.5e-11
LBAL_03742	92.7009	-1.29368	0.195413	-6.62022	3.59e-11	5.3e-10
LBAL_01347	187.895	-1.29323	0.195062	-6.62984	3.36e-11	5.01e-10
LBAL_00477	2592.19	-1.288	0.105784	-12.1757	4.19e-34	8.2e-32
LBAL_02104	624.543	-1.28401	0.138028	-9.30258	1.37e-20	6.96e-19
LBAL_03958	38.4406	-1.28394	0.195185	-6.57806	4.77e-11	6.91e-10
LBAL_11475	60.8773	-1.28338	0.194515	-6.59788	4.17e-11	6.11e-10
LBAL_12180	385.98	-1.28269	0.173846	-7.37829	1.6e-13	3.34e-12
LBAL_00259	251.478	-1.28103	0.162624	-7.87728	3.35e-15	8.43e-14
LBAL_07112	27.2317	-1.27943	0.340416	-3.75844	0.000170977	0.000733238
LBAL_04692	406.388	-1.27827	0.103058	-12.4034	2.51e-35	5.38e-33
LBAL_02219	22.6002	-1.27235	0.292975	-4.34285	1.41e-05	7.88e-05
LBAL_04358	321.792	-1.26084	0.154684	-8.15103	3.61e-16	1.05e-14
LBAL_11488	1617.31	-1.2575	0.150905	-8.33305	7.88e-17	2.56e-15
LBAL_09760	244.775	-1.25407	0.142672	-8.78989	1.5e-18	5.88e-17
LBAL_07858	14469.4	-1.25341	0.0994259	-12.6065	1.94e-36	4.82e-34
LBAL_03740	3123.19	-1.25086	0.0920732	-13.5855	4.88e-42	1.88e-39
LBAL_03080	576.059	-1.25081	0.101172	-12.3632	4.13e-35	8.71e-33
LBAL_09732	50.2173	-1.24905	0.23706	-5.26891	1.37e-07	1.11e-06
LBAL_03248	182.804	-1.24876	0.171797	-7.26877	3.63e-13	7.23e-12
LBAL_04811	573.578	-1.24776	0.132476	-9.41881	4.56e-21	2.47e-19
LBAL_10383	393.08	-1.24747	0.252389	-4.94262	7.71e-07	5.48e-06
LBAL_07506	3401.33	-1.24663	0.101159	-12.3234	6.77e-35	1.4e-32
LBAL_10719	137.408	-1.24641	0.204776	-6.08666	1.15e-09	1.32e-08
LBAL_03001	135.023	-1.24378	0.199389	-6.23795	4.43e-10	5.51e-09
LBAL_03368	250.141	-1.24009	0.233166	-5.31848	1.05e-07	8.61e-07
LBAL_00689	341.768	-1.23979	0.178433	-6.94823	3.7e-12	6.39e-11
LBAL_08171	489.133	-1.23896	0.158805	-7.80174	6.11e-15	1.49e-13
LBAL_09825	728.166	-1.23859	0.13685	-9.05074	1.42e-19	6.27e-18
LBAL_09802	7374.05	-1.23658	0.134475	-9.19559	3.73e-20	1.79e-18
LBAL_04514	131.676	-1.23485	0.173391	-7.12177	1.07e-12	1.98e-11
LBAL_10840	181.355	-1.23336	0.178827	-6.89694	5.31e-12	8.92e-11
LBAL_10076	170.009	-1.23325	0.218275	-5.64998	1.6e-08	1.54e-07
LBAL_09581	17.0147	-1.23244	0.325188	-3.78994	0.000150684	0.000658093
LBAL_03571	350.12	-1.23093	0.18737	-6.56954	5.05e-11	7.26e-10
LBAL_07394	184.483	-1.22963	0.225904	-5.44313	5.24e-08	4.52e-07
LBAL_03848	47.6842	-1.22859	0.226882	-5.41511	6.12e-08	5.24e-07
LBAL_04147	54.7001	-1.2257	0.294104	-4.16759	3.08e-05	0.000159833
LBAL_06189	447.313	-1.22215	0.148899	-8.20793	2.25e-16	6.65e-15
LBAL_08953	490.55	-1.22161	0.139754	-8.74113	2.31e-18	8.79e-17
LBAL_06944	1686.85	-1.22008	0.196557	-6.20727	5.39e-10	6.59e-09
LBAL_11489	101.711	-1.21734	0.148968	-8.17184	3.04e-16	8.85e-15
LBAL_03517	99.6423	-1.2165	0.184417	-6.59646	4.21e-11	6.15e-10
LBAL_04742	27.9259	-1.2149	0.322482	-3.76735	0.000164988	0.00071138
LBAL_02444	402.218	-1.21326	0.167762	-7.23199	4.76e-13	9.35e-12
LBAL_03997	227.848	-1.21321	0.163221	-7.43292	1.06e-13	2.27e-12
LBAL_03297	247.295	-1.21166	0.165584	-7.31746	2.53e-13	5.16e-12
LBAL_02103	397.053	-1.20731	0.151771	-7.95476	1.79e-15	4.71e-14
LBAL_11526	1531.33	-1.19948	0.104125	-11.5196	1.05e-30	1.56e-28
LBAL_10968	230.276	-1.19493	0.188297	-6.34602	2.21e-10	2.91e-09
LBAL_11819	388.461	-1.1946	0.145377	-8.21729	2.08e-16	6.26e-15
LBAL_00325	382.819	-1.19458	0.144937	-8.24209	1.69e-16	5.19e-15
LBAL_05050	23.1244	-1.1891	0.292895	-4.05983	4.91e-05	0.000242351
LBAL_10824	83.082	-1.18691	0.174853	-6.78804	1.14e-11	1.81e-10
LBAL_02469	1568.68	-1.18658	0.217241	-5.46201	4.71e-08	4.1e-07
LBAL_06853	167.884	-1.18448	0.114698	-10.327	5.32e-25	4.64e-23
LBAL_03905	162.91	-1.18415	0.15015	-7.88644	3.11e-15	7.89e-14
LBAL_04883	3148.16	-1.18118	0.0916475	-12.8882	5.24e-38	1.46e-35
LBAL_04666	129.534	-1.18033	0.152875	-7.72092	1.15e-14	2.74e-13
LBAL_05818	191.855	-1.1798	0.186425	-6.32859	2.47e-10	3.22e-09
LBAL_01022	480.233	-1.17887	0.141017	-8.35975	6.28e-17	2.08e-15
LBAL_12444	1017.87	-1.17654	0.0985578	-11.9376	7.54e-33	1.31e-30
LBAL_10210	109.075	-1.17311	0.154435	-7.5961	3.05e-14	6.97e-13
LBAL_11146	53.6552	-1.17111	0.213708	-5.47999	4.25e-08	3.74e-07
LBAL_09437	232.541	-1.16951	0.112138	-10.4292	1.82e-25	1.65e-23
LBAL_03934	92.4558	-1.16722	0.164772	-7.08384	1.4e-12	2.58e-11
LBAL_01066	1039.83	-1.16586	0.102234	-11.4039	4e-30	5.38e-28
LBAL_03063	666.119	-1.15956	0.162607	-7.13108	9.96e-13	1.87e-11
LBAL_08960	795.735	-1.15405	0.103131	-11.1901	4.56e-29	5.72e-27
LBAL_03246	529.702	-1.14987	0.171338	-6.71109	1.93e-11	3e-10
LBAL_04194	20.503	-1.14952	0.25197	-4.56213	5.06e-06	3.11e-05
LBAL_11583	89.5412	-1.14787	0.205992	-5.57239	2.51e-08	2.32e-07
LBAL_09929	346.887	-1.14772	0.219941	-5.2183	1.81e-07	1.43e-06
LBAL_12649	176.249	-1.14686	0.175785	-6.52422	6.84e-11	9.68e-10
LBAL_08559	304.428	-1.14388	0.264262	-4.32857	1.5e-05	8.35e-05
LBAL_04478	27.9646	-1.14271	0.261271	-4.37367	1.22e-05	6.94e-05
LBAL_06403	620.597	-1.142	0.128198	-8.9081	5.19e-19	2.2e-17
LBAL_08208	37.0917	-1.14006	0.29326	-3.88754	0.000101266	0.000461591
LBAL_07293	1297.64	-1.13775	0.0964359	-11.798	4e-32	6.66e-30
LBAL_07153	1500.9	-1.1366	0.138357	-8.21493	2.12e-16	6.33e-15
LBAL_12308	139.114	-1.13385	0.266201	-4.25938	2.05e-05	0.000110869
LBAL_01236	434.551	-1.13081	0.128606	-8.7928	1.46e-18	5.77e-17
LBAL_00299	130.489	-1.1294	0.241122	-4.68392	2.81e-06	1.8e-05
LBAL_12810	343.444	-1.12715	0.176181	-6.39768	1.58e-10	2.12e-09
LBAL_04402	1702.34	-1.12599	0.126495	-8.90148	5.51e-19	2.32e-17
LBAL_08616	14.1597	-1.12547	0.290938	-3.86842	0.000109545	0.000496083
LBAL_08562	84.1148	-1.12442	0.195983	-5.73734	9.62e-09	9.61e-08
LBAL_07809	1720.6	-1.12319	0.102656	-10.9413	7.31e-28	8.33e-26
LBAL_10017	18.4343	-1.12191	0.276021	-4.06459	4.81e-05	0.000238167
LBAL_12217	212.242	-1.11953	0.176557	-6.3409	2.28e-10	3e-09
LBAL_00055	293.351	-1.1193	0.16725	-6.69236	2.2e-11	3.39e-10
LBAL_05986	250.607	-1.1144	0.139117	-8.01055	1.14e-15	3.06e-14
LBAL_08691	59.8607	-1.11335	0.265886	-4.1873	2.82e-05	0.000147987
LBAL_10821	209.188	-1.11174	0.142836	-7.78332	7.06e-15	1.72e-13
LBAL_09445	592.658	-1.11056	0.0935231	-11.8747	1.6e-32	2.71e-30
LBAL_01515	170.466	-1.11024	0.19938	-5.56844	2.57e-08	2.36e-07
LBAL_12557	27.7375	-1.1086	0.293288	-3.77992	0.00015688	0.000681687
LBAL_04943	472.955	-1.10847	0.131595	-8.42335	3.66e-17	1.24e-15
LBAL_05736	255.924	-1.10632	0.182397	-6.06544	1.32e-09	1.5e-08
LBAL_08613	1001.44	-1.1063	0.159656	-6.92928	4.23e-12	7.19e-11
LBAL_03380	335.656	-1.104	0.119939	-9.2047	3.43e-20	1.68e-18
LBAL_04687	33.9495	-1.10244	0.262637	-4.19758	2.7e-05	0.000142259
LBAL_11704	236.652	-1.10126	0.107766	-10.219	1.63e-24	1.37e-22
LBAL_07152	1961	-1.10039	0.130946	-8.40342	4.34e-17	1.45e-15
LBAL_10803	554.937	-1.10029	0.183874	-5.98392	2.18e-09	2.4e-08
LBAL_12428	299.892	-1.09919	0.184603	-5.95431	2.61e-09	2.86e-08
LBAL_01384	113.403	-1.09689	0.181653	-6.0384	1.56e-09	1.75e-08
LBAL_02560	1076.24	-1.09682	0.174402	-6.28899	3.2e-10	4.09e-09
LBAL_08377	1542.21	-1.09591	0.111713	-9.81006	1.02e-22	7.29e-21
LBAL_08152	376.546	-1.09573	0.145201	-7.54631	4.48e-14	1e-12
LBAL_12705	498.496	-1.0939	0.149789	-7.30292	2.82e-13	5.68e-12
LBAL_00371	35.5816	-1.09389	0.236243	-4.63037	3.65e-06	2.29e-05
LBAL_12219	1002.41	-1.09301	0.113976	-9.58985	8.82e-22	5.38e-20
LBAL_05397	116.915	-1.09237	0.193003	-5.65985	1.52e-08	1.46e-07
LBAL_05542	1429.51	-1.08803	0.0820626	-13.2586	4.03e-40	1.28e-37
LBAL_00776	873.872	-1.0861	0.114094	-9.51937	1.74e-21	1e-19
LBAL_00277	222.791	-1.08205	0.193487	-5.59236	2.24e-08	2.08e-07
LBAL_08826	1774.03	-1.08202	0.197078	-5.49029	4.01e-08	3.56e-07
LBAL_07747	246.224	-1.08058	0.176155	-6.13424	8.56e-10	1.01e-08
LBAL_07874	31.4026	-1.07963	0.221681	-4.87021	1.11e-06	7.66e-06
LBAL_12181	176.776	-1.07953	0.164038	-6.58099	4.67e-11	6.79e-10
LBAL_08588	70.762	-1.07819	0.187619	-5.74667	9.1e-09	9.14e-08
LBAL_05735	678.84	-1.07745	0.153429	-7.02247	2.18e-12	3.89e-11
LBAL_02253	1871.37	-1.07725	0.0815642	-13.2074	7.96e-40	2.47e-37
LBAL_08525	49.6242	-1.0765	0.179743	-5.98912	2.11e-09	2.34e-08
LBAL_11477	39.2646	-1.07496	0.209705	-5.12608	2.96e-07	2.24e-06
LBAL_09196	23.625	-1.07358	0.273417	-3.92652	8.62e-05	0.00039853
LBAL_09912	327.19	-1.07301	0.133276	-8.05103	8.21e-16	2.26e-14
LBAL_04795	182.19	-1.06534	0.205095	-5.19437	2.05e-07	1.61e-06
LBAL_03814	220.817	-1.06369	0.127261	-8.35837	6.36e-17	2.09e-15
LBAL_04477	72.4653	-1.06311	0.174251	-6.10102	1.05e-09	1.22e-08
LBAL_08614	142.968	-1.06178	0.165257	-6.42502	1.32e-10	1.79e-09
LBAL_11484	165.822	-1.06059	0.126149	-8.40743	4.19e-17	1.4e-15
LBAL_12587	100.744	-1.05672	0.158018	-6.68736	2.27e-11	3.49e-10
LBAL_03239	71.4608	-1.05668	0.210215	-5.02665	4.99e-07	3.64e-06
LBAL_00874	281.855	-1.05592	0.124083	-8.50977	1.74e-17	6.1e-16
LBAL_05437	169.111	-1.0557	0.222332	-4.74831	2.05e-06	1.35e-05
LBAL_02767	121.286	-1.0535	0.237191	-4.44159	8.93e-06	5.21e-05
LBAL_07711	135.599	-1.04955	0.146606	-7.15898	8.13e-13	1.55e-11
LBAL_11497	221.083	-1.0458	0.133459	-7.83612	4.65e-15	1.15e-13
LBAL_11375	792.078	-1.04502	0.120772	-8.6528	5.02e-18	1.86e-16
LBAL_02156	2321.42	-1.04311	0.0864664	-12.0638	1.64e-33	3e-31
LBAL_04982	202.768	-1.04126	0.109125	-9.54187	1.4e-21	8.16e-20
LBAL_11837	224.443	-1.03402	0.169093	-6.11505	9.65e-10	1.13e-08
LBAL_04479	41.9127	-1.02938	0.205457	-5.0102	5.44e-07	3.93e-06
LBAL_06006	365.749	-1.02798	0.122243	-8.40935	4.12e-17	1.39e-15
LBAL_05722	731.876	-1.02711	0.11297	-9.09186	9.74e-20	4.44e-18
LBAL_00781	445.033	-1.02513	0.100337	-10.2169	1.67e-24	1.39e-22
LBAL_09117	245.502	-1.02012	0.133573	-7.63719	2.22e-14	5.16e-13
LBAL_03062	564.526	-1.01879	0.146861	-6.93712	4e-12	6.87e-11
LBAL_06007	233.405	-1.01848	0.122887	-8.28798	1.15e-16	3.63e-15
LBAL_11898	786.787	-1.01668	0.119722	-8.49203	2.03e-17	7.06e-16
LBAL_00319	126.196	-1.01664	0.153621	-6.61785	3.64e-11	5.37e-10
LBAL_00380	136.438	-1.01493	0.15688	-6.46944	9.84e-11	1.36e-09
LBAL_10315	129.51	-1.01443	0.195582	-5.18674	2.14e-07	1.67e-06
LBAL_11659	104.324	-1.01316	0.1956	-5.17977	2.22e-07	1.72e-06
LBAL_03342	128.94	-1.01216	0.111698	-9.0616	1.29e-19	5.74e-18
LBAL_01925	274.482	-1.01122	0.10709	-9.4427	3.63e-21	2.01e-19
LBAL_10113	596.324	-1.01072	0.0834162	-12.1165	8.63e-34	1.63e-31
LBAL_12671	357.297	-1.01059	0.11037	-9.15637	5.37e-20	2.52e-18
LBAL_10023	237.1	-1.01051	0.119571	-8.45115	2.88e-17	9.85e-16
LBAL_10726	61.2625	-1.00986	0.261475	-3.86217	0.000112385	0.000506685
LBAL_01408	91.1421	-1.00885	0.193096	-5.22461	1.75e-07	1.38e-06
LBAL_06596	770.105	-1.00722	0.102765	-9.80124	1.11e-22	7.86e-21
LBAL_09062	166.07	-1.00721	0.148056	-6.80295	1.02e-11	1.64e-10
LBAL_07738	38.1159	-1.004	0.251649	-3.98969	6.62e-05	0.000314947
LBAL_08498	114.384	-1.00299	0.137927	-7.27187	3.55e-13	7.08e-12
LBAL_00041	44.5393	-1.00156	0.188789	-5.30521	1.13e-07	9.2e-07
LBAL_10227	183.124	-0.999281	0.178087	-5.61119	2.01e-08	1.89e-07
LBAL_06188	242.214	-0.998978	0.135665	-7.36354	1.79e-13	3.7e-12
LBAL_01996	225.842	-0.998394	0.134567	-7.41932	1.18e-13	2.51e-12
LBAL_07277	3278.97	-0.996958	0.111389	-8.95024	3.55e-19	1.53e-17
LBAL_04476	384.3	-0.995245	0.140353	-7.091	1.33e-12	2.46e-11
LBAL_11761	69.9751	-0.995127	0.184685	-5.38824	7.12e-08	6.03e-07
LBAL_12542	343.444	-0.993007	0.138601	-7.16448	7.81e-13	1.49e-11
LBAL_07928	479.534	-0.990995	0.112226	-8.83035	1.04e-18	4.21e-17
LBAL_09398	5125.28	-0.987088	0.0955951	-10.3257	5.39e-25	4.67e-23
LBAL_10645	76.2205	-0.984203	0.145614	-6.75898	1.39e-11	2.19e-10
LBAL_03447	1420.39	-0.983251	0.121129	-8.1174	4.76e-16	1.35e-14
LBAL_12443	90.5921	-0.979913	0.150458	-6.51287	7.37e-11	1.04e-09
LBAL_07582	643.564	-0.972136	0.137275	-7.08166	1.42e-12	2.62e-11
LBAL_05509	174.979	-0.967185	0.151843	-6.36965	1.89e-10	2.53e-09
LBAL_12419	143.606	-0.967022	0.168546	-5.73743	9.61e-09	9.61e-08
LBAL_04609	109.32	-0.96582	0.204262	-4.72833	2.26e-06	1.48e-05
LBAL_05153	1297.39	-0.965617	0.0869794	-11.1017	1.23e-28	1.48e-26
LBAL_07757	241.617	-0.96109	0.164441	-5.8446	5.08e-09	5.31e-08
LBAL_10157	547.106	-0.95971	0.0833635	-11.5124	1.14e-30	1.66e-28
LBAL_06089	871.254	-0.958458	0.0881876	-10.8684	1.63e-27	1.8e-25
LBAL_03143	51.9577	-0.956803	0.18208	-5.25486	1.48e-07	1.19e-06
LBAL_01540	441.978	-0.955842	0.119474	-8.00042	1.24e-15	3.3e-14
LBAL_11307	517.273	-0.955535	0.152296	-6.2742	3.51e-10	4.45e-09
LBAL_03074	3145.68	-0.955514	0.106121	-9.004	2.18e-19	9.49e-18
LBAL_11196	196.378	-0.955356	0.179744	-5.31509	1.07e-07	8.75e-07
LBAL_03518	87.0612	-0.954204	0.227745	-4.18979	2.79e-05	0.000146677
LBAL_03809	48.908	-0.952812	0.239483	-3.97862	6.93e-05	0.000328087
LBAL_04102	55.3953	-0.950612	0.176032	-5.40023	6.66e-08	5.67e-07
LBAL_01134	2755.35	-0.949012	0.101395	-9.35951	8.01e-21	4.18e-19
LBAL_07875	35.331	-0.945817	0.188633	-5.01406	5.33e-07	3.87e-06
LBAL_01379	339.65	-0.944181	0.126862	-7.44257	9.87e-14	2.13e-12
LBAL_08518	27.1283	-0.943663	0.255921	-3.68733	0.000226622	0.000945005
LBAL_12441	54.5146	-0.94352	0.183613	-5.13864	2.77e-07	2.11e-06
LBAL_02575	2271.15	-0.942846	0.0707765	-13.3215	1.74e-40	5.7e-38
LBAL_02533	271.804	-0.942452	0.116138	-8.11491	4.86e-16	1.37e-14
LBAL_01453	141.699	-0.942033	0.119831	-7.86137	3.8e-15	9.51e-14
LBAL_08411	562.679	-0.941333	0.150771	-6.24345	4.28e-10	5.34e-09
LBAL_08066	1072.44	-0.940361	0.0811251	-11.5915	4.55e-31	6.96e-29
LBAL_01076	263.012	-0.939311	0.187752	-5.00292	5.65e-07	4.07e-06
LBAL_07033	3128.45	-0.937711	0.0806818	-11.6223	3.17e-31	4.92e-29
LBAL_00467	914.699	-0.936955	0.103199	-9.0791	1.09e-19	4.95e-18
LBAL_08730	64.2967	-0.935099	0.185044	-5.05338	4.34e-07	3.2e-06
LBAL_10018	1457.17	-0.935025	0.114824	-8.14312	3.85e-16	1.11e-14
LBAL_11047	135.467	-0.933441	0.194247	-4.80543	1.54e-06	1.03e-05
LBAL_11632	31.0867	-0.932315	0.249007	-3.74412	0.000181025	0.000771289
LBAL_12368	789.688	-0.930215	0.0870138	-10.6904	1.13e-26	1.15e-24
LBAL_09566	292.376	-0.929862	0.136471	-6.81363	9.52e-12	1.54e-10
LBAL_05275	231.572	-0.926611	0.126408	-7.33033	2.3e-13	4.72e-12
LBAL_07705	132.124	-0.926198	0.12262	-7.55341	4.24e-14	9.56e-13
LBAL_09664	701.228	-0.925323	0.132893	-6.96291	3.33e-12	5.8e-11
LBAL_09918	330.919	-0.924817	0.132768	-6.96565	3.27e-12	5.7e-11
LBAL_08635	173.896	-0.924313	0.192448	-4.80293	1.56e-06	1.04e-05
LBAL_08031	59.9625	-0.920933	0.182106	-5.05713	4.26e-07	3.14e-06
LBAL_11399	310.688	-0.920719	0.127131	-7.24226	4.41e-13	8.72e-12
LBAL_03632	1017.2	-0.920232	0.140819	-6.53483	6.37e-11	9.06e-10
LBAL_04412	1063.93	-0.919265	0.0943564	-9.74248	1.99e-22	1.34e-20
LBAL_00995	1046.17	-0.919179	0.118043	-7.78682	6.87e-15	1.67e-13
LBAL_01435	115.068	-0.918008	0.177132	-5.18264	2.19e-07	1.7e-06
LBAL_12442	126.969	-0.916868	0.126822	-7.22956	4.85e-13	9.51e-12
LBAL_09061	609.039	-0.915037	0.123108	-7.43279	1.06e-13	2.27e-12
LBAL_12245	730.997	-0.914615	0.13428	-6.81124	9.68e-12	1.56e-10
LBAL_00351	200.37	-0.913156	0.122451	-7.45733	8.83e-14	1.92e-12
LBAL_10016	113.47	-0.910629	0.149142	-6.10577	1.02e-09	1.19e-08
LBAL_09462	896.391	-0.910135	0.10263	-8.86815	7.44e-19	3.06e-17
LBAL_01118	30.1789	-0.909334	0.239679	-3.79396	0.000148262	0.000648529
LBAL_01392	357.352	-0.908534	0.143094	-6.34922	2.16e-10	2.85e-09
LBAL_02269	230.483	-0.908512	0.124908	-7.27346	3.5e-13	7.01e-12
LBAL_04957	277.66	-0.907281	0.180935	-5.01439	5.32e-07	3.87e-06
LBAL_06936	127.09	-0.906927	0.163801	-5.53677	3.08e-08	2.79e-07
LBAL_04494	843.827	-0.902981	0.11079	-8.15036	3.63e-16	1.05e-14
LBAL_04561	69.328	-0.90067	0.173122	-5.20253	1.97e-07	1.54e-06
LBAL_00302	106.068	-0.8991	0.172205	-5.22109	1.78e-07	1.41e-06
LBAL_01832	55.4839	-0.898803	0.222455	-4.04039	5.34e-05	0.00026047
LBAL_08740	78.4471	-0.89832	0.162553	-5.52633	3.27e-08	2.94e-07
LBAL_00042	120.085	-0.897759	0.132827	-6.75886	1.39e-11	2.19e-10
LBAL_02382	341.226	-0.896379	0.16412	-5.46173	4.72e-08	4.11e-07
LBAL_03095	1074.02	-0.895776	0.127077	-7.04906	1.8e-12	3.26e-11
LBAL_03381	168.374	-0.893536	0.145605	-6.13672	8.42e-10	9.96e-09
LBAL_09203	4036.2	-0.893132	0.189809	-4.70542	2.53e-06	1.63e-05
LBAL_09919	141.682	-0.892428	0.149015	-5.98885	2.11e-09	2.34e-08
LBAL_07059	244.238	-0.891702	0.106386	-8.38173	5.22e-17	1.73e-15
LBAL_06515	461.696	-0.889633	0.105068	-8.46719	2.51e-17	8.69e-16
LBAL_09939	195.963	-0.889013	0.119277	-7.45332	9.1e-14	1.97e-12
LBAL_04114	86.9273	-0.888449	0.176027	-5.04724	4.48e-07	3.29e-06
LBAL_02478	111.939	-0.888295	0.15065	-5.8964	3.72e-09	3.94e-08
LBAL_12524	129.127	-0.886002	0.142218	-6.2299	4.67e-10	5.78e-09
LBAL_01502	79.6287	-0.883603	0.239578	-3.68816	0.000225878	0.000943111
LBAL_06075	128.933	-0.882527	0.203366	-4.33961	1.43e-05	7.98e-05
LBAL_10372	248.321	-0.882416	0.180603	-4.88594	1.03e-06	7.13e-06
LBAL_05510	33.0072	-0.881529	0.218961	-4.02597	5.67e-05	0.000274675
LBAL_11402	230.056	-0.881503	0.139858	-6.30286	2.92e-10	3.77e-09
LBAL_10828	79.7296	-0.880722	0.153094	-5.75283	8.78e-09	8.83e-08
LBAL_05960	144.738	-0.878882	0.173004	-5.08013	3.77e-07	2.81e-06
LBAL_04084	435.63	-0.877811	0.0968939	-9.0595	1.31e-19	5.83e-18
LBAL_09015	273.978	-0.877006	0.121081	-7.24313	4.38e-13	8.68e-12
LBAL_00591	40.925	-0.872776	0.226551	-3.85244	0.000116947	0.00052492
LBAL_10880	314.633	-0.871216	0.115238	-7.56017	4.03e-14	9.1e-13
LBAL_12322	113.873	-0.870783	0.166789	-5.22087	1.78e-07	1.41e-06
LBAL_05003	172.664	-0.869865	0.116103	-7.49219	6.77e-14	1.49e-12
LBAL_06409	418.76	-0.869534	0.087974	-9.88399	4.88e-23	3.56e-21
LBAL_01468	1625.43	-0.868583	0.0870822	-9.97429	1.98e-23	1.5e-21
LBAL_05845	64.9365	-0.867407	0.191116	-4.53865	5.66e-06	3.43e-05
LBAL_02725	420.412	-0.866816	0.105519	-8.2148	2.13e-16	6.33e-15
LBAL_03618	118.698	-0.865775	0.126369	-6.85116	7.33e-12	1.2e-10
LBAL_12230	706.367	-0.864436	0.118135	-7.31736	2.53e-13	5.16e-12
LBAL_03384	407.942	-0.863609	0.144204	-5.98881	2.11e-09	2.34e-08
LBAL_02904	90.0687	-0.862746	0.192223	-4.48826	7.18e-06	4.26e-05
LBAL_06412	235.397	-0.861279	0.0896731	-9.60465	7.64e-22	4.71e-20
LBAL_00956	105.683	-0.859626	0.129854	-6.61995	3.59e-11	5.31e-10
LBAL_07312	92.5571	-0.859373	0.192251	-4.47006	7.82e-06	4.62e-05
LBAL_08307	710.895	-0.858445	0.0948359	-9.05191	1.4e-19	6.22e-18
LBAL_11059	6682.16	-0.855163	0.0837469	-10.2113	1.77e-24	1.46e-22
LBAL_01393	236.619	-0.853868	0.139361	-6.12704	8.95e-10	1.05e-08
LBAL_05332	86.6611	-0.852207	0.149899	-5.68522	1.31e-08	1.27e-07
LBAL_09079	619.122	-0.851967	0.101215	-8.41739	3.85e-17	1.3e-15
LBAL_08708	612.318	-0.850344	0.135746	-6.26424	3.75e-10	4.72e-09
LBAL_06345	549.396	-0.849296	0.0697431	-12.1775	4.1e-34	8.17e-32
LBAL_06548	54.9237	-0.847674	0.161283	-5.25581	1.47e-07	1.18e-06
LBAL_07607	132.208	-0.846761	0.132102	-6.40991	1.46e-10	1.97e-09
LBAL_12723	166.005	-0.845898	0.110898	-7.62773	2.39e-14	5.53e-13
LBAL_07781	304.688	-0.845591	0.106689	-7.92576	2.27e-15	5.85e-14
LBAL_05297	59.763	-0.845046	0.208734	-4.04843	5.16e-05	0.000253003
LBAL_10370	406.05	-0.84483	0.0909828	-9.2856	1.61e-20	8.12e-19
LBAL_02609	53.215	-0.842416	0.211088	-3.99082	6.58e-05	0.000313709
LBAL_05658	342.026	-0.839712	0.108458	-7.74224	9.77e-15	2.33e-13
LBAL_00779	86.475	-0.839006	0.184311	-4.55212	5.31e-06	3.25e-05
LBAL_00805	47.3043	-0.838171	0.188731	-4.4411	8.95e-06	5.21e-05
LBAL_03122	126.285	-0.837966	0.128808	-6.50555	7.74e-11	1.08e-09
LBAL_10112	934.491	-0.83764	0.0860579	-9.73345	2.17e-22	1.44e-20
LBAL_05087	674.732	-0.837062	0.0891128	-9.39328	5.82e-21	3.11e-19
LBAL_01394	240.151	-0.835822	0.12714	-6.57405	4.9e-11	7.07e-10
LBAL_10325	159.387	-0.835728	0.18257	-4.57758	4.7e-06	2.9e-05
LBAL_12074	40.0926	-0.834931	0.210247	-3.97118	7.15e-05	0.000336533
LBAL_12117	104.009	-0.833639	0.168705	-4.9414	7.76e-07	5.51e-06
LBAL_10091	280.077	-0.833115	0.100574	-8.28363	1.19e-16	3.76e-15
LBAL_06008	236.153	-0.832721	0.130194	-6.39598	1.6e-10	2.15e-09
LBAL_01701	285.447	-0.832692	0.118773	-7.01076	2.37e-12	4.19e-11
LBAL_09693	331.395	-0.832657	0.0829273	-10.0408	1.01e-23	7.98e-22
LBAL_11507	179.288	-0.83257	0.124716	-6.67573	2.46e-11	3.76e-10
LBAL_11717	360.845	-0.831524	0.0908037	-9.15739	5.32e-20	2.5e-18
LBAL_10533	181.911	-0.831326	0.126242	-6.58518	4.54e-11	6.61e-10
LBAL_07182	2396.05	-0.831079	0.0995289	-8.35013	6.82e-17	2.23e-15
LBAL_09009	593.877	-0.828406	0.127093	-6.51811	7.12e-11	1.01e-09
LBAL_07915	269.096	-0.828289	0.143294	-5.78036	7.45e-09	7.58e-08
LBAL_09716	92.7144	-0.827425	0.153926	-5.37549	7.64e-08	6.42e-07
LBAL_02683	129.947	-0.825853	0.131743	-6.26867	3.64e-10	4.6e-09
LBAL_09871	33.924	-0.824873	0.202955	-4.06432	4.82e-05	0.000238262
LBAL_05550	126.991	-0.823015	0.144812	-5.68335	1.32e-08	1.28e-07
LBAL_10518	373.403	-0.822857	0.120991	-6.801	1.04e-11	1.66e-10
LBAL_05801	90.471	-0.821172	0.15229	-5.39215	6.96e-08	5.91e-07
LBAL_08718	306.57	-0.819956	0.097418	-8.41688	3.87e-17	1.3e-15
LBAL_02230	400.631	-0.819907	0.169657	-4.83274	1.35e-06	9.12e-06
LBAL_01048	678.687	-0.81861	0.0932639	-8.77736	1.67e-18	6.46e-17
LBAL_11557	46.6246	-0.817413	0.203961	-4.00769	6.13e-05	0.000294777
LBAL_04711	192.08	-0.817225	0.166077	-4.92076	8.62e-07	6.07e-06
LBAL_01106	424.781	-0.816006	0.0886719	-9.20253	3.5e-20	1.7e-18
LBAL_01850	94.3984	-0.814379	0.161566	-5.04052	4.64e-07	3.4e-06
LBAL_08902	234.993	-0.813297	0.0926107	-8.78188	1.61e-18	6.23e-17
LBAL_03840	44.8208	-0.81229	0.181165	-4.48369	7.34e-06	4.34e-05
LBAL_00352	242.801	-0.812043	0.126542	-6.41718	1.39e-10	1.88e-09
LBAL_07783	108.041	-0.811737	0.144259	-5.62695	1.83e-08	1.75e-07
LBAL_00288	181.505	-0.811477	0.180512	-4.49541	6.94e-06	4.13e-05
LBAL_06195	637.494	-0.811361	0.101869	-7.96474	1.66e-15	4.36e-14
LBAL_07341	73.7461	-0.811221	0.182948	-4.43417	9.24e-06	5.37e-05
LBAL_05540	368.075	-0.80983	0.14534	-5.57197	2.52e-08	2.32e-07
LBAL_02124	1189.5	-0.808696	0.138103	-5.85576	4.75e-09	4.98e-08
LBAL_12246	494.516	-0.807837	0.0809188	-9.98331	1.8e-23	1.39e-21
LBAL_11605	694.477	-0.807293	0.0809654	-9.97084	2.04e-23	1.54e-21
LBAL_07596	1597.28	-0.807049	0.0839872	-9.60919	7.31e-22	4.53e-20
LBAL_10680	300.784	-0.805966	0.0836493	-9.63507	5.69e-22	3.61e-20
LBAL_03743	128.726	-0.804176	0.132413	-6.07322	1.25e-09	1.43e-08
LBAL_03887	264.863	-0.804127	0.116694	-6.89093	5.54e-12	9.26e-11
LBAL_01703	211.386	-0.802596	0.135231	-5.93502	2.94e-09	3.18e-08
LBAL_03298	82.9093	-0.802018	0.197376	-4.0634	4.84e-05	0.000239096
LBAL_02784	810.867	-0.800733	0.0836273	-9.57502	1.02e-21	6.11e-20
LBAL_11604	131.046	-0.799749	0.192829	-4.14745	3.36e-05	0.000173426
LBAL_05910	180.845	-0.799101	0.103586	-7.71434	1.22e-14	2.87e-13
LBAL_05258	39.7623	-0.798582	0.217258	-3.67573	0.000237171	0.00098568
LBAL_02251	1392.98	-0.796944	0.082742	-9.63167	5.88e-22	3.71e-20
LBAL_04614	91.5939	-0.796756	0.142797	-5.57962	2.41e-08	2.23e-07
LBAL_10513	686.646	-0.796516	0.0974459	-8.17393	2.99e-16	8.72e-15
LBAL_05974	34.6814	-0.795561	0.196745	-4.04361	5.26e-05	0.000257475
LBAL_07715	238.697	-0.795456	0.103175	-7.70977	1.26e-14	2.97e-13
LBAL_01986	836.652	-0.792024	0.101253	-7.82226	5.19e-15	1.28e-13
LBAL_06253	1759.42	-0.791572	0.156914	-5.04463	4.54e-07	3.33e-06
LBAL_02643	81.3676	-0.791094	0.201667	-3.92278	8.75e-05	0.00040394
LBAL_01250	171.112	-0.790902	0.184448	-4.28794	1.8e-05	9.85e-05
LBAL_09382	356.893	-0.790777	0.162538	-4.86519	1.14e-06	7.83e-06
LBAL_01581	1174.56	-0.790603	0.104948	-7.53332	4.95e-14	1.1e-12
LBAL_00386	187.882	-0.78851	0.199633	-3.9498	7.82e-05	0.000364416
LBAL_10212	391.068	-0.787867	0.111441	-7.0698	1.55e-12	2.83e-11
LBAL_09662	1385.87	-0.786851	0.0807375	-9.74579	1.92e-22	1.32e-20
LBAL_03083	439.153	-0.786354	0.176964	-4.44358	8.85e-06	5.16e-05
LBAL_06732	578.18	-0.782808	0.199953	-3.91495	9.04e-05	0.000416067
LBAL_00786	315.511	-0.782098	0.0952738	-8.20895	2.23e-16	6.61e-15
LBAL_04077	972.343	-0.781985	0.128068	-6.10603	1.02e-09	1.19e-08
LBAL_02207	1654.23	-0.781228	0.0811476	-9.62725	6.13e-22	3.85e-20
LBAL_05074	82.2589	-0.781106	0.16038	-4.87036	1.11e-06	7.66e-06
LBAL_02896	85.3146	-0.779327	0.175561	-4.43907	9.03e-06	5.25e-05
LBAL_08075	496.329	-0.778007	0.139166	-5.5905	2.26e-08	2.1e-07
LBAL_04634	117.603	-0.777611	0.195874	-3.96995	7.19e-05	0.000337887
LBAL_05299	91.9212	-0.775544	0.204281	-3.79646	0.000146778	0.000643805
LBAL_09704	291.529	-0.774885	0.0984484	-7.87098	3.52e-15	8.83e-14
LBAL_10376	103.856	-0.774528	0.141222	-5.48446	4.15e-08	3.66e-07
LBAL_05048	103.709	-0.773636	0.184959	-4.18275	2.88e-05	0.000150653
LBAL_01537	740.848	-0.77347	0.0613453	-12.6085	1.9e-36	4.81e-34
LBAL_04698	776.499	-0.773095	0.0931947	-8.29548	1.08e-16	3.43e-15
LBAL_05235	1182.74	-0.77257	0.104575	-7.38772	1.49e-13	3.15e-12
LBAL_03514	203.023	-0.772255	0.113348	-6.81316	9.55e-12	1.54e-10
LBAL_02223	853.012	-0.77155	0.0865728	-8.91215	5.01e-19	2.13e-17
LBAL_08472	485.716	-0.770464	0.11751	-6.5566	5.5e-11	7.87e-10
LBAL_12703	219.618	-0.769306	0.137504	-5.59479	2.21e-08	2.06e-07
LBAL_05185	196.519	-0.769179	0.136031	-5.65444	1.56e-08	1.51e-07
LBAL_04098	153.148	-0.76857	0.106338	-7.22762	4.92e-13	9.63e-12
LBAL_03741	247.938	-0.768168	0.131985	-5.82013	5.88e-09	6.07e-08
LBAL_03963	282.901	-0.768127	0.107774	-7.12722	1.02e-12	1.91e-11
LBAL_04613	116.701	-0.768018	0.138766	-5.53462	3.12e-08	2.82e-07
LBAL_00769	613.068	-0.767998	0.0853393	-8.99935	2.27e-19	9.86e-18
LBAL_05331	511.342	-0.766783	0.09246	-8.29313	1.1e-16	3.49e-15
LBAL_03694	498.804	-0.766632	0.119218	-6.43052	1.27e-10	1.73e-09
LBAL_02206	614.727	-0.766502	0.0943274	-8.12598	4.44e-16	1.26e-14
LBAL_10490	239.308	-0.765356	0.119244	-6.41838	1.38e-10	1.87e-09
LBAL_04189	98.1487	-0.763593	0.200749	-3.80372	0.000142537	0.000628553
LBAL_10998	441.406	-0.762844	0.122702	-6.21703	5.07e-10	6.23e-09
LBAL_11890	249.082	-0.762364	0.124883	-6.10463	1.03e-09	1.2e-08
LBAL_07683	327.298	-0.761465	0.164133	-4.63932	3.5e-06	2.21e-05
LBAL_11619	74.0842	-0.761448	0.200318	-3.80119	0.000144	0.000633546
LBAL_11752	755.854	-0.76127	0.0835668	-9.10972	8.26e-20	3.79e-18
LBAL_03904	122.893	-0.761173	0.167746	-4.53764	5.69e-06	3.45e-05
LBAL_10207	2854.66	-0.760709	0.0968572	-7.85393	4.03e-15	1.01e-13
LBAL_11299	895.86	-0.759574	0.114801	-6.61643	3.68e-11	5.41e-10
LBAL_10411	131.977	-0.759412	0.174016	-4.36404	1.28e-05	7.21e-05
LBAL_06204	885.57	-0.757542	0.0994946	-7.6139	2.66e-14	6.11e-13
LBAL_03837	137.676	-0.756537	0.132654	-5.70307	1.18e-08	1.15e-07
LBAL_04562	803.182	-0.756431	0.100452	-7.53024	5.06e-14	1.13e-12
LBAL_02272	346.601	-0.756305	0.152298	-4.96596	6.84e-07	4.88e-06
LBAL_06187	136.145	-0.755606	0.113912	-6.63324	3.28e-11	4.93e-10
LBAL_05098	263.415	-0.755271	0.104997	-7.19326	6.33e-13	1.22e-11
LBAL_06236	3050.42	-0.75506	0.101884	-7.41099	1.25e-13	2.67e-12
LBAL_02154	162.785	-0.755056	0.172327	-4.38154	1.18e-05	6.72e-05
LBAL_09561	75.6505	-0.754834	0.181875	-4.15029	3.32e-05	0.000171372
LBAL_02233	416.079	-0.754115	0.0849972	-8.87223	7.17e-19	2.98e-17
LBAL_03504	877.518	-0.753164	0.0937213	-8.0362	9.27e-16	2.53e-14
LBAL_08507	216.241	-0.752996	0.13167	-5.71883	1.07e-08	1.06e-07
LBAL_08893	396.963	-0.75222	0.0904489	-8.31652	9.06e-17	2.91e-15
LBAL_01904	1318.77	-0.751987	0.0909504	-8.2681	1.36e-16	4.24e-15
LBAL_01556	298.02	-0.751824	0.105032	-7.15805	8.18e-13	1.55e-11
LBAL_04597	1402.7	-0.750748	0.0710722	-10.5632	4.41e-26	4.21e-24
LBAL_12163	725.236	-0.749628	0.108152	-6.93126	4.17e-12	7.12e-11
LBAL_05908	1336.24	-0.749483	0.0813414	-9.21403	3.14e-20	1.55e-18
LBAL_02115	258.609	-0.749327	0.11964	-6.26318	3.77e-10	4.74e-09
LBAL_02602	1286.4	-0.749039	0.100129	-7.48075	7.39e-14	1.62e-12
LBAL_02833	264.831	-0.74891	0.156041	-4.79946	1.59e-06	1.06e-05
LBAL_07682	124.142	-0.748882	0.162922	-4.59656	4.3e-06	2.67e-05
LBAL_03125	104.489	-0.748486	0.12728	-5.88064	4.09e-09	4.32e-08
LBAL_09415	191.206	-0.748244	0.147981	-5.05637	4.27e-07	3.15e-06
LBAL_06234	1756.67	-0.747606	0.0724896	-10.3133	6.14e-25	5.27e-23
LBAL_04764	181.07	-0.747048	0.167521	-4.45943	8.22e-06	4.82e-05
LBAL_09258	198.408	-0.746362	0.143716	-5.1933	2.07e-07	1.61e-06
LBAL_00034	245.463	-0.746211	0.144918	-5.1492	2.62e-07	2e-06
LBAL_05180	2489.37	-0.745821	0.0859698	-8.67538	4.12e-18	1.53e-16
LBAL_05119	368.127	-0.74477	0.124437	-5.98511	2.16e-09	2.39e-08
LBAL_12292	5178.95	-0.744114	0.0976889	-7.61717	2.59e-14	5.98e-13
LBAL_10059	1206.5	-0.744081	0.100793	-7.38229	1.56e-13	3.25e-12
LBAL_01430	897.481	-0.741398	0.0897565	-8.26011	1.46e-16	4.51e-15
LBAL_01409	93.7097	-0.74098	0.174851	-4.23777	2.26e-05	0.000121098
LBAL_08779	133.987	-0.740209	0.189419	-3.90778	9.31e-05	0.00042755
LBAL_11535	3448.8	-0.739415	0.12757	-5.79614	6.79e-09	6.95e-08
LBAL_09263	253.022	-0.739222	0.0951846	-7.76619	8.09e-15	1.95e-13
LBAL_04195	51.532	-0.738418	0.199511	-3.70113	0.00021464	0.000901101
LBAL_12581	365.678	-0.738119	0.12178	-6.06107	1.35e-09	1.53e-08
LBAL_12631	556.533	-0.736325	0.083624	-8.80518	1.31e-18	5.21e-17
LBAL_03861	1567.08	-0.734232	0.10122	-7.25381	4.05e-13	8.05e-12
LBAL_10162	3598.87	-0.734005	0.0929583	-7.89607	2.88e-15	7.35e-14
LBAL_03699	100.836	-0.731947	0.182241	-4.01638	5.91e-05	0.000284975
LBAL_02606	298.511	-0.731357	0.0998898	-7.32164	2.45e-13	5.03e-12
LBAL_00481	73.4108	-0.729971	0.137273	-5.31768	1.05e-07	8.63e-07
LBAL_06634	570.722	-0.729281	0.127762	-5.70812	1.14e-08	1.12e-07
LBAL_01696	1059.59	-0.727765	0.138731	-5.24588	1.56e-07	1.24e-06
LBAL_10121	493.999	-0.727221	0.123105	-5.90732	3.48e-09	3.71e-08
LBAL_12535	104.317	-0.726676	0.139024	-5.22699	1.72e-07	1.37e-06
LBAL_00904	308.716	-0.726598	0.105549	-6.88398	5.82e-12	9.67e-11
LBAL_01262	524.351	-0.726221	0.077621	-9.35599	8.28e-21	4.28e-19
LBAL_06097	630.497	-0.725944	0.0790081	-9.18823	3.99e-20	1.91e-18
LBAL_09126	436.869	-0.725879	0.109624	-6.62151	3.56e-11	5.27e-10
LBAL_10611	287.088	-0.725158	0.107673	-6.73484	1.64e-11	2.56e-10
LBAL_01080	181.32	-0.725137	0.150576	-4.81575	1.47e-06	9.86e-06
LBAL_05551	523.816	-0.72503	0.0916877	-7.9076	2.62e-15	6.73e-14
LBAL_10864	199.169	-0.724892	0.154206	-4.70081	2.59e-06	1.66e-05
LBAL_01876	364.912	-0.720972	0.131948	-5.46408	4.65e-08	4.06e-07
LBAL_12022	225.183	-0.720281	0.147194	-4.89341	9.91e-07	6.89e-06
LBAL_03032	178.847	-0.720201	0.140812	-5.11464	3.14e-07	2.37e-06
LBAL_04301	277.908	-0.719513	0.142553	-5.04733	4.48e-07	3.29e-06
LBAL_12554	476.638	-0.718678	0.0810371	-8.8685	7.41e-19	3.06e-17
LBAL_03089	230.808	-0.715087	0.131111	-5.45406	4.92e-08	4.27e-07
LBAL_02678	181.118	-0.71496	0.146817	-4.86972	1.12e-06	7.67e-06
LBAL_07345	135.712	-0.714621	0.148068	-4.82631	1.39e-06	9.39e-06
LBAL_03339	128.408	-0.714103	0.165776	-4.30764	1.65e-05	9.1e-05
LBAL_06994	181.253	-0.714022	0.114009	-6.26287	3.78e-10	4.75e-09
LBAL_02392	64.1183	-0.713089	0.190406	-3.74509	0.000180331	0.000768626
LBAL_12302	471.247	-0.712341	0.11312	-6.29723	3.03e-10	3.9e-09
LBAL_01014	622.498	-0.711737	0.103283	-6.89114	5.53e-12	9.26e-11
LBAL_07061	381.649	-0.710948	0.074259	-9.57391	1.03e-21	6.15e-20
LBAL_11856	265.858	-0.710642	0.143477	-4.95299	7.31e-07	5.2e-06
LBAL_00195	530.627	-0.710607	0.0987727	-7.19437	6.28e-13	1.21e-11
LBAL_12440	47.7137	-0.708262	0.188881	-3.74979	0.000176985	0.000756097
LBAL_08770	90.8839	-0.707414	0.183101	-3.86351	0.000111767	0.000504512
LBAL_02413	195.312	-0.704823	0.131573	-5.35688	8.47e-08	7.08e-07
LBAL_00407	651.253	-0.704815	0.136079	-5.17945	2.23e-07	1.72e-06
LBAL_00032	150.309	-0.7047	0.145884	-4.83056	1.36e-06	9.21e-06
LBAL_04940	1686.6	-0.703681	0.0824082	-8.53896	1.35e-17	4.83e-16
LBAL_03695	203.449	-0.702518	0.170715	-4.11516	3.87e-05	0.00019579
LBAL_07131	258.062	-0.702031	0.108804	-6.45225	1.1e-10	1.51e-09
LBAL_02058	467.707	-0.701648	0.167567	-4.18728	2.82e-05	0.000147987
LBAL_07597	91.8786	-0.700101	0.138996	-5.03686	4.73e-07	3.46e-06
LBAL_11000	710.26	-0.699449	0.0668148	-10.4685	1.21e-25	1.1e-23
LBAL_08765	295.001	-0.698641	0.128503	-5.43675	5.43e-08	4.67e-07
LBAL_02848	2645.94	-0.698072	0.130008	-5.36946	7.9e-08	6.63e-07
LBAL_07028	225.319	-0.697839	0.113544	-6.14597	7.95e-10	9.44e-09
LBAL_10381	897.319	-0.697246	0.0790991	-8.81483	1.2e-18	4.81e-17
LBAL_05664	83.256	-0.696463	0.161076	-4.32381	1.53e-05	8.52e-05
LBAL_05481	3077.79	-0.696107	0.076446	-9.10587	8.56e-20	3.92e-18
LBAL_03605	164.455	-0.695	0.117703	-5.90467	3.53e-09	3.76e-08
LBAL_05372	616.048	-0.694295	0.135589	-5.12058	3.05e-07	2.3e-06
LBAL_08693	231.215	-0.693813	0.123931	-5.59836	2.16e-08	2.02e-07
LBAL_04094	1530.68	-0.693693	0.12856	-5.39586	6.82e-08	5.79e-07
LBAL_09042	159.765	-0.692996	0.104676	-6.62036	3.58e-11	5.3e-10
LBAL_09375	437.506	-0.692984	0.120888	-5.73245	9.9e-09	9.86e-08
LBAL_02819	619.29	-0.689464	0.0975824	-7.06545	1.6e-12	2.91e-11
LBAL_10762	79.2157	-0.688583	0.179659	-3.83272	0.000126734	0.000565212
LBAL_06087	247.412	-0.687916	0.103157	-6.66862	2.58e-11	3.93e-10
LBAL_02002	2791.93	-0.687894	0.149225	-4.60977	4.03e-06	2.51e-05
LBAL_10934	473.703	-0.687318	0.0971793	-7.07268	1.52e-12	2.78e-11
LBAL_12227	136.01	-0.687256	0.159837	-4.29974	1.71e-05	9.41e-05
LBAL_08139	1422.62	-0.686926	0.0970104	-7.08095	1.43e-12	2.62e-11
LBAL_04466	199.748	-0.685737	0.116186	-5.90207	3.59e-09	3.82e-08
LBAL_05902	3255.29	-0.685713	0.0991102	-6.91869	4.56e-12	7.71e-11
LBAL_04876	370.728	-0.685669	0.114911	-5.96697	2.42e-09	2.65e-08
LBAL_03972	332.824	-0.685571	0.0976799	-7.01854	2.24e-12	4e-11
LBAL_04172	120.669	-0.685012	0.159819	-4.28618	1.82e-05	9.93e-05
LBAL_04617	65.4947	-0.684937	0.161769	-4.23404	2.3e-05	0.00012271
LBAL_10859	253.944	-0.684501	0.129829	-5.27235	1.35e-07	1.09e-06
LBAL_11031	147.13	-0.683701	0.140658	-4.86073	1.17e-06	8e-06
LBAL_09364	128.587	-0.683348	0.166015	-4.11618	3.85e-05	0.000195097
LBAL_08512	73.8839	-0.683234	0.151425	-4.51204	6.42e-06	3.84e-05
LBAL_11913	3199.14	-0.68308	0.0896704	-7.61768	2.58e-14	5.97e-13
LBAL_05317	75.7861	-0.682978	0.149438	-4.57031	4.87e-06	3e-05
LBAL_11246	860.057	-0.682949	0.0761324	-8.97054	2.95e-19	1.28e-17
LBAL_02881	195.982	-0.681829	0.143079	-4.7654	1.88e-06	1.24e-05
LBAL_08532	292.912	-0.680391	0.119158	-5.71	1.13e-08	1.11e-07
LBAL_10019	665.3	-0.67895	0.0962636	-7.05303	1.75e-12	3.17e-11
LBAL_10725	656.79	-0.678001	0.0878843	-7.7147	1.21e-14	2.87e-13
LBAL_10806	2379.22	-0.6777	0.0956902	-7.08223	1.42e-12	2.61e-11
LBAL_10483	560.693	-0.677469	0.0824072	-8.221	2.02e-16	6.11e-15
LBAL_07592	115.787	-0.67722	0.139588	-4.85157	1.22e-06	8.34e-06
LBAL_01704	816.077	-0.676798	0.108654	-6.22892	4.7e-10	5.8e-09
LBAL_07943	1806.85	-0.676546	0.134949	-5.01334	5.35e-07	3.88e-06
LBAL_09709	14403.8	-0.676393	0.112833	-5.99464	2.04e-09	2.27e-08
LBAL_02518	91.5626	-0.676121	0.148183	-4.56273	5.05e-06	3.1e-05
LBAL_01738	216.835	-0.675699	0.133498	-5.06147	4.16e-07	3.08e-06
LBAL_12303	1001.12	-0.675246	0.0946403	-7.13487	9.69e-13	1.82e-11
LBAL_12075	1150.72	-0.675143	0.0711475	-9.48933	2.33e-21	1.32e-19
LBAL_00683	1325.21	-0.674645	0.0944563	-7.1424	9.17e-13	1.73e-11
LBAL_00456	64.2581	-0.673876	0.175751	-3.83425	0.000125946	0.000561925
LBAL_04959	260.886	-0.673804	0.138295	-4.87223	1.1e-06	7.6e-06
LBAL_00023	2162.03	-0.67375	0.118331	-5.69379	1.24e-08	1.21e-07
LBAL_01567	251.802	-0.673038	0.102461	-6.56874	5.07e-11	7.29e-10
LBAL_09743	1116.21	-0.67295	0.0921294	-7.3044	2.79e-13	5.63e-12
LBAL_02378	393.568	-0.67282	0.101047	-6.65851	2.77e-11	4.18e-10
LBAL_02601	847.295	-0.672565	0.109081	-6.16573	7.02e-10	8.39e-09
LBAL_04298	113.886	-0.669788	0.173034	-3.87084	0.000108459	0.000491368
LBAL_04752	574.262	-0.667749	0.0837647	-7.97172	1.56e-15	4.13e-14
LBAL_11298	162.052	-0.667467	0.133159	-5.01256	5.37e-07	3.9e-06
LBAL_10263	460.095	-0.666661	0.12209	-5.46039	4.75e-08	4.13e-07
LBAL_03377	132.839	-0.665581	0.132676	-5.0166	5.26e-07	3.83e-06
LBAL_05601	398.16	-0.66481	0.0854353	-7.78144	7.17e-15	1.74e-13
LBAL_05118	251.296	-0.66406	0.102676	-6.46753	9.96e-11	1.37e-09
LBAL_12454	346.79	-0.663987	0.0882653	-7.52263	5.37e-14	1.19e-12
LBAL_03023	227.34	-0.662834	0.179832	-3.68584	0.000227948	0.00095018
LBAL_09828	200.734	-0.662352	0.115027	-5.75824	8.5e-09	8.58e-08
LBAL_05161	140.007	-0.661374	0.135903	-4.8665	1.14e-06	7.78e-06
LBAL_04577	2775.3	-0.660473	0.0953746	-6.92505	4.36e-12	7.39e-11
LBAL_06818	73.8775	-0.659562	0.171415	-3.84774	0.000119211	0.000534222
LBAL_07015	58.7277	-0.659355	0.176632	-3.73294	0.000189258	0.000802997
LBAL_03726	266.911	-0.658837	0.0972088	-6.77755	1.22e-11	1.94e-10
LBAL_09868	115.359	-0.658389	0.16019	-4.11005	3.96e-05	0.000199986
LBAL_10528	432.83	-0.658367	0.0936509	-7.03002	2.07e-12	3.71e-11
LBAL_06129	643.261	-0.657927	0.0819815	-8.02532	1.01e-15	2.74e-14
LBAL_00836	241.19	-0.657106	0.169159	-3.88455	0.00010252	0.00046644
LBAL_11474	412.898	-0.656052	0.109576	-5.98718	2.14e-09	2.36e-08
LBAL_10882	1031.44	-0.655307	0.0631643	-10.3746	3.23e-25	2.89e-23
LBAL_03043	111.324	-0.655283	0.160878	-4.07318	4.64e-05	0.000230394
LBAL_11258	70.5054	-0.655194	0.170402	-3.84498	0.000120562	0.000539413
LBAL_02698	226.084	-0.655168	0.11823	-5.54146	3e-08	2.73e-07
LBAL_07390	849.749	-0.654943	0.0608372	-10.7655	5.01e-27	5.27e-25
LBAL_11510	264.079	-0.652879	0.11381	-5.73654	9.66e-09	9.65e-08
LBAL_09348	768.383	-0.652857	0.091918	-7.10261	1.22e-12	2.27e-11
LBAL_04239	121.082	-0.65246	0.161745	-4.03387	5.49e-05	0.000266867
LBAL_04551	239.97	-0.65221	0.105417	-6.18697	6.13e-10	7.42e-09
LBAL_12366	46.0518	-0.65182	0.173577	-3.75521	0.000173198	0.000741622
LBAL_01937	212.46	-0.650194	0.115192	-5.64442	1.66e-08	1.59e-07
LBAL_11908	68.5252	-0.650011	0.17142	-3.79191	0.00014949	0.000653135
LBAL_06536	2344.09	-0.649963	0.0839443	-7.74279	9.73e-15	2.33e-13
LBAL_10382	109.204	-0.649356	0.163337	-3.97555	7.02e-05	0.000331572
LBAL_03661	462.078	-0.648236	0.0943626	-6.86963	6.44e-12	1.06e-10
LBAL_08318	135.72	-0.647998	0.170475	-3.80112	0.000144042	0.000633546
LBAL_01977	851.557	-0.647985	0.0970536	-6.67657	2.45e-11	3.74e-10
LBAL_03553	448.093	-0.647938	0.133818	-4.84192	1.29e-06	8.74e-06
LBAL_05879	4653.73	-0.646863	0.108783	-5.94636	2.74e-09	2.98e-08
LBAL_11254	219.317	-0.646508	0.15069	-4.29031	1.78e-05	9.77e-05
LBAL_04490	506.928	-0.646334	0.09197	-7.02766	2.1e-12	3.76e-11
LBAL_01410	142.335	-0.646303	0.15972	-4.04648	5.2e-05	0.000254585
LBAL_03834	64.2308	-0.645343	0.17058	-3.78323	0.000154805	0.000674242
LBAL_12282	108.673	-0.644168	0.156821	-4.10765	4e-05	0.000201802
LBAL_00065	1021.05	-0.643862	0.122634	-5.25027	1.52e-07	1.21e-06
LBAL_04302	259.229	-0.642358	0.122532	-5.24236	1.59e-07	1.26e-06
LBAL_12676	124.322	-0.64141	0.132788	-4.83034	1.36e-06	9.22e-06
LBAL_12205	314.803	-0.639707	0.131762	-4.85504	1.2e-06	8.21e-06
LBAL_03158	358.304	-0.638938	0.11388	-5.61065	2.02e-08	1.89e-07
LBAL_00668	357.945	-0.638099	0.12348	-5.16762	2.37e-07	1.83e-06
LBAL_04241	1812.36	-0.637599	0.11143	-5.72199	1.05e-08	1.04e-07
LBAL_11909	357.212	-0.637592	0.0942066	-6.76802	1.31e-11	2.06e-10
LBAL_06107	417.331	-0.637092	0.113459	-5.61515	1.96e-08	1.85e-07
LBAL_02818	201.11	-0.636956	0.129868	-4.90463	9.36e-07	6.53e-06
LBAL_07914	281.641	-0.635937	0.0842283	-7.55016	4.35e-14	9.76e-13
LBAL_08064	60.424	-0.634981	0.159844	-3.9725	7.11e-05	0.000335417
LBAL_09837	200.987	-0.634645	0.127826	-4.96493	6.87e-07	4.91e-06
LBAL_12251	891.122	-0.634227	0.134593	-4.7122	2.45e-06	1.58e-05
LBAL_12143	80.6974	-0.633765	0.16724	-3.78955	0.000150917	0.000658855
LBAL_02516	515.912	-0.632516	0.105999	-5.96717	2.41e-09	2.65e-08
LBAL_08818	191.689	-0.631993	0.145631	-4.3397	1.43e-05	7.98e-05
LBAL_03385	164.248	-0.631786	0.117305	-5.38584	7.21e-08	6.09e-07
LBAL_03221	71.9545	-0.631485	0.162054	-3.89676	9.75e-05	0.000445824
LBAL_05872	102.029	-0.63113	0.139455	-4.52568	6.02e-06	3.63e-05
LBAL_05451	212.988	-0.630888	0.139619	-4.51864	6.22e-06	3.73e-05
LBAL_09728	342.494	-0.628668	0.101733	-6.17958	6.43e-10	7.74e-09
LBAL_10629	801.889	-0.627802	0.0911107	-6.89054	5.56e-12	9.27e-11
LBAL_01855	143.45	-0.627693	0.1273	-4.93082	8.19e-07	5.79e-06
LBAL_11650	880.023	-0.627272	0.0890336	-7.04534	1.85e-12	3.34e-11
LBAL_01506	755.929	-0.625771	0.0679293	-9.21208	3.2e-20	1.57e-18
LBAL_10499	625.032	-0.625602	0.118772	-5.26725	1.38e-07	1.12e-06
LBAL_07840	205.222	-0.625362	0.111325	-5.61743	1.94e-08	1.83e-07
LBAL_09069	139.351	-0.622772	0.152012	-4.09685	4.19e-05	0.000210311
LBAL_05719	467.804	-0.622541	0.111107	-5.60307	2.11e-08	1.97e-07
LBAL_10843	272.215	-0.621721	0.126764	-4.90455	9.36e-07	6.53e-06
LBAL_02501	699.589	-0.6209	0.0802343	-7.73858	1.01e-14	2.4e-13
LBAL_00697	91.7539	-0.620872	0.162283	-3.82587	0.000130312	0.000580244
LBAL_10872	290.642	-0.620522	0.124379	-4.98897	6.07e-07	4.36e-06
LBAL_09393	932.203	-0.619552	0.0706659	-8.76734	1.83e-18	7.02e-17
LBAL_10025	331.011	-0.618585	0.11982	-5.1626	2.44e-07	1.87e-06
LBAL_07735	108.442	-0.618041	0.158755	-3.89305	9.9e-05	0.000451911
LBAL_06106	2683.23	-0.617845	0.107846	-5.72897	1.01e-08	1.01e-07
LBAL_08600	881.046	-0.616747	0.107487	-5.73789	9.59e-09	9.6e-08
LBAL_06897	2383.84	-0.615737	0.138009	-4.46158	8.14e-06	4.78e-05
LBAL_01528	103.797	-0.615451	0.152835	-4.02691	5.65e-05	0.000273701
LBAL_11942	1456.09	-0.615365	0.0700301	-8.78714	1.53e-18	6.01e-17
LBAL_06063	382.334	-0.613864	0.12702	-4.83282	1.35e-06	9.12e-06
LBAL_02664	165.499	-0.612259	0.135579	-4.5159	6.3e-06	3.77e-05
LBAL_07529	898.263	-0.612229	0.0744554	-8.22276	1.99e-16	6.03e-15
LBAL_04885	117.311	-0.612163	0.135771	-4.50878	6.52e-06	3.89e-05
LBAL_00725	475.916	-0.611471	0.100297	-6.09658	1.08e-09	1.25e-08
LBAL_03020	190.81	-0.611471	0.146598	-4.17107	3.03e-05	0.00015778
LBAL_11936	172.633	-0.611405	0.155611	-3.92906	8.53e-05	0.000394679
LBAL_10514	210.789	-0.610859	0.108607	-5.62449	1.86e-08	1.77e-07
LBAL_01845	718.364	-0.609525	0.0785512	-7.75959	8.52e-15	2.05e-13
LBAL_09071	279.574	-0.609512	0.123942	-4.91772	8.76e-07	6.15e-06
LBAL_05786	197.867	-0.609169	0.145964	-4.17344	3e-05	0.000156449
LBAL_01636	908.162	-0.608694	0.0757039	-8.04045	8.95e-16	2.46e-14
LBAL_05586	92.81	-0.606653	0.155345	-3.9052	9.41e-05	0.000431611
LBAL_11552	908.763	-0.604773	0.101158	-5.97849	2.25e-09	2.48e-08
LBAL_04663	293.623	-0.604295	0.101623	-5.94642	2.74e-09	2.98e-08
LBAL_02326	349.814	-0.603517	0.119004	-5.0714	3.95e-07	2.93e-06
LBAL_08118	703.071	-0.602234	0.0785801	-7.66395	1.8e-14	4.21e-13
LBAL_01006	541.856	-0.602046	0.0921869	-6.53071	6.55e-11	9.3e-10
LBAL_01557	461.54	-0.601564	0.093629	-6.42497	1.32e-10	1.79e-09
LBAL_09177	199.403	-0.600021	0.111752	-5.3692	7.91e-08	6.63e-07
LBAL_00588	995.678	-0.597465	0.108557	-5.50371	3.72e-08	3.31e-07
LBAL_02790	748.45	-0.597053	0.0890285	-6.70631	2e-11	3.09e-10
LBAL_10040	1812.58	-0.596556	0.108835	-5.48129	4.22e-08	3.72e-07
LBAL_04119	321.363	-0.596497	0.113158	-5.27134	1.35e-07	1.1e-06
LBAL_03060	177.733	-0.595557	0.100394	-5.93217	2.99e-09	3.23e-08
LBAL_02485	300.268	-0.59485	0.0986971	-6.02703	1.67e-09	1.88e-08
LBAL_03686	333.909	-0.591722	0.133723	-4.42497	9.65e-06	5.58e-05
LBAL_01385	110.113	-0.591713	0.109554	-5.40109	6.62e-08	5.64e-07
LBAL_12628	246.496	-0.591018	0.0941979	-6.27422	3.51e-10	4.45e-09
LBAL_08774	2144.22	-0.590573	0.109378	-5.3994	6.69e-08	5.69e-07
LBAL_10354	373.182	-0.588751	0.095483	-6.16603	7e-10	8.38e-09
LBAL_06983	461.261	-0.588117	0.0878061	-6.6979	2.11e-11	3.27e-10
LBAL_04509	407.266	-0.587368	0.150671	-3.89835	9.69e-05	0.000443638
LBAL_01127	407.604	-0.586349	0.0854252	-6.86388	6.7e-12	1.1e-10
LBAL_12057	148.686	-0.585802	0.146953	-3.98633	6.71e-05	0.000319022
LBAL_00455	1051.14	-0.585756	0.0995385	-5.88472	3.99e-09	4.22e-08
LBAL_01847	109.444	-0.584075	0.141537	-4.12666	3.68e-05	0.000187274
LBAL_04523	124.286	-0.583022	0.129967	-4.48593	7.26e-06	4.3e-05
LBAL_07485	1411.09	-0.582479	0.0929476	-6.26675	3.69e-10	4.64e-09
LBAL_08386	2265.65	-0.581841	0.0869445	-6.6921	2.2e-11	3.39e-10
LBAL_03357	293.941	-0.581636	0.0833181	-6.98091	2.93e-12	5.14e-11
LBAL_11870	574.908	-0.581215	0.106699	-5.44723	5.12e-08	4.42e-07
LBAL_05284	1849.52	-0.580486	0.0827339	-7.0163	2.28e-12	4.06e-11
LBAL_02636	259	-0.580449	0.105799	-5.48634	4.1e-08	3.63e-07
LBAL_02190	395.378	-0.579668	0.122415	-4.73527	2.19e-06	1.43e-05
LBAL_10362	92.9562	-0.579276	0.133182	-4.3495	1.36e-05	7.67e-05
LBAL_00079	696.317	-0.577861	0.0817318	-7.07021	1.55e-12	2.82e-11
LBAL_05354	269.715	-0.576892	0.0948076	-6.08487	1.17e-09	1.34e-08
LBAL_05072	200.177	-0.576552	0.100027	-5.76396	8.22e-09	8.32e-08
LBAL_03689	165.533	-0.576378	0.119643	-4.81749	1.45e-06	9.78e-06
LBAL_10041	800.876	-0.575994	0.120822	-4.76728	1.87e-06	1.23e-05
LBAL_05755	571.097	-0.575923	0.0698706	-8.2427	1.68e-16	5.18e-15
LBAL_09702	508.141	-0.57573	0.106071	-5.42778	5.71e-08	4.91e-07
LBAL_03554	1079.22	-0.575726	0.128385	-4.48436	7.31e-06	4.33e-05
LBAL_12486	312.024	-0.575708	0.0943629	-6.101	1.05e-09	1.22e-08
LBAL_10672	551.436	-0.574765	0.0771798	-7.44709	9.54e-14	2.06e-12
LBAL_01627	865.662	-0.572692	0.0814908	-7.02768	2.1e-12	3.76e-11
LBAL_07032	291.465	-0.572527	0.0963448	-5.94248	2.81e-09	3.05e-08
LBAL_06729	3863	-0.571738	0.0785051	-7.28281	3.27e-13	6.56e-12
LBAL_01029	126.451	-0.570322	0.143618	-3.97111	7.15e-05	0.000336533
LBAL_05576	385.717	-0.569734	0.117871	-4.83353	1.34e-06	9.1e-06
LBAL_08651	932.723	-0.569259	0.153058	-3.71924	0.000199824	0.000842386
LBAL_06740	211.021	-0.569011	0.132205	-4.30402	1.68e-05	9.24e-05
LBAL_07745	135.158	-0.568773	0.14905	-3.81598	0.000135642	0.000601854
LBAL_09602	141.874	-0.567806	0.139284	-4.07659	4.57e-05	0.000227341
LBAL_01553	466.15	-0.567496	0.097863	-5.79888	6.68e-09	6.84e-08
LBAL_11645	177.643	-0.566938	0.11638	-4.87144	1.11e-06	7.63e-06
LBAL_09865	274.667	-0.566185	0.107658	-5.25912	1.45e-07	1.16e-06
LBAL_05869	248.723	-0.565765	0.11236	-5.03527	4.77e-07	3.49e-06
LBAL_08841	2129.47	-0.565668	0.0767442	-7.37083	1.7e-13	3.52e-12
LBAL_11961	625.448	-0.565634	0.106739	-5.29924	1.16e-07	9.49e-07
LBAL_07952	136.371	-0.565174	0.144505	-3.91111	9.19e-05	0.000422218
LBAL_00862	100.647	-0.564945	0.141881	-3.98182	6.84e-05	0.000324181
LBAL_02656	394.837	-0.564756	0.0970089	-5.82169	5.83e-09	6.03e-08
LBAL_09529	105.342	-0.564169	0.136549	-4.13162	3.6e-05	0.00018378
LBAL_07755	120.989	-0.56408	0.145498	-3.8769	0.000105796	0.000480275
LBAL_04206	325.027	-0.564043	0.134995	-4.17826	2.94e-05	0.000153516
LBAL_05237	358.561	-0.564021	0.084707	-6.65849	2.77e-11	4.18e-10
LBAL_01730	350.592	-0.563159	0.106929	-5.26664	1.39e-07	1.12e-06
LBAL_12895	295.527	-0.562864	0.117954	-4.77189	1.83e-06	1.21e-05
LBAL_12123	220.554	-0.562787	0.134476	-4.18504	2.85e-05	0.000149286
LBAL_04955	391.251	-0.562487	0.133506	-4.21319	2.52e-05	0.000133717
LBAL_00324	330.335	-0.561831	0.120683	-4.65544	3.23e-06	2.05e-05
LBAL_08035	152.92	-0.561677	0.142173	-3.95065	7.79e-05	0.00036327
LBAL_07156	1511.78	-0.560668	0.148818	-3.76747	0.000164911	0.000711322
LBAL_03544	165.025	-0.560534	0.145804	-3.84444	0.000120829	0.00054039
LBAL_05361	326.466	-0.558692	0.130645	-4.27641	1.9e-05	0.000103426
LBAL_02260	1746.97	-0.55868	0.0968221	-5.77017	7.92e-09	8.02e-08
LBAL_11250	247.214	-0.558546	0.146716	-3.80698	0.000140674	0.000620933
LBAL_05894	82.1323	-0.558418	0.151959	-3.67479	0.000238044	0.000988206
LBAL_07509	451.624	-0.55815	0.0814807	-6.85009	7.38e-12	1.21e-10
LBAL_04503	505.309	-0.557764	0.0855927	-6.51649	7.2e-11	1.02e-09
LBAL_02886	70.6694	-0.557667	0.146253	-3.81304	0.000137269	0.000608312
LBAL_03552	625.967	-0.557117	0.145472	-3.82972	0.000128292	0.000571704
LBAL_12725	820.308	-0.556151	0.0724834	-7.6728	1.68e-14	3.95e-13
LBAL_01426	1232.2	-0.555752	0.0760572	-7.30702	2.73e-13	5.53e-12
LBAL_04635	793.352	-0.555619	0.0873317	-6.36217	1.99e-10	2.64e-09
LBAL_07780	154.602	-0.553511	0.118674	-4.66411	3.1e-06	1.97e-05
LBAL_04273	168.427	-0.552747	0.12953	-4.26732	1.98e-05	0.000107204
LBAL_01565	103.058	-0.552508	0.130918	-4.22027	2.44e-05	0.000129709
LBAL_00480	464.034	-0.552489	0.0747563	-7.39053	1.46e-13	3.09e-12
LBAL_02014	232.123	-0.552172	0.120757	-4.57259	4.82e-06	2.97e-05
LBAL_03556	363.897	-0.551788	0.144008	-3.83165	0.000127286	0.000567452
LBAL_06014	295.862	-0.550444	0.140418	-3.92005	8.85e-05	0.000407869
LBAL_10930	196.222	-0.549675	0.140636	-3.9085	9.29e-05	0.000426464
LBAL_09324	1208.44	-0.549627	0.101385	-5.42119	5.92e-08	5.07e-07
LBAL_01220	207.892	-0.549322	0.124292	-4.41962	9.89e-06	5.72e-05
LBAL_03124	489.106	-0.548838	0.0975127	-5.62837	1.82e-08	1.74e-07
LBAL_00464	468.968	-0.548396	0.0885011	-6.19649	5.77e-10	7.03e-09
LBAL_04369	363.423	-0.548078	0.0895192	-6.12246	9.21e-10	1.08e-08
LBAL_10883	2353.36	-0.544635	0.106403	-5.11861	3.08e-07	2.32e-06
LBAL_03844	192.662	-0.54443	0.11655	-4.67121	2.99e-06	1.91e-05
LBAL_11354	1973.49	-0.543995	0.118163	-4.60378	4.15e-06	2.58e-05
LBAL_10932	1259.73	-0.543786	0.122258	-4.44787	8.67e-06	5.07e-05
LBAL_10096	163.553	-0.543625	0.0964637	-5.63554	1.75e-08	1.67e-07
LBAL_05300	1175.16	-0.542641	0.0863323	-6.2855	3.27e-10	4.17e-09
LBAL_10546	369.912	-0.542434	0.0863523	-6.28164	3.35e-10	4.27e-09
LBAL_03978	1034.11	-0.541297	0.106633	-5.07626	3.85e-07	2.87e-06
LBAL_00669	373.889	-0.539674	0.0750363	-7.19217	6.38e-13	1.23e-11
LBAL_12311	190.102	-0.539181	0.11755	-4.58683	4.5e-06	2.79e-05
LBAL_01431	76.2836	-0.538869	0.136257	-3.9548	7.66e-05	0.000357617
LBAL_12577	686.08	-0.537722	0.0954279	-5.63485	1.75e-08	1.67e-07
LBAL_12417	2192.79	-0.537189	0.0892806	-6.01686	1.78e-09	1.99e-08
LBAL_08694	206.717	-0.53714	0.118055	-4.54993	5.37e-06	3.27e-05
LBAL_08340	803.978	-0.536714	0.0824675	-6.50818	7.61e-11	1.07e-09
LBAL_12715	291.475	-0.536444	0.0978968	-5.47968	4.26e-08	3.75e-07
LBAL_04648	208.691	-0.535759	0.115627	-4.63351	3.6e-06	2.26e-05
LBAL_01739	178.548	-0.53529	0.11339	-4.72078	2.35e-06	1.53e-05
LBAL_12156	192.311	-0.534711	0.121581	-4.39798	1.09e-05	6.27e-05
LBAL_04661	408.148	-0.533719	0.11062	-4.82479	1.4e-06	9.45e-06
LBAL_02661	471.236	-0.53332	0.0973501	-5.47838	4.29e-08	3.77e-07
LBAL_10228	150.573	-0.532997	0.134067	-3.97561	7.02e-05	0.000331572
LBAL_11349	358.732	-0.532306	0.104914	-5.07374	3.9e-07	2.9e-06
LBAL_09867	185.768	-0.531639	0.123964	-4.28865	1.8e-05	9.83e-05
LBAL_08201	122.49	-0.531239	0.120546	-4.40695	1.05e-05	6.04e-05
LBAL_02313	420.437	-0.530295	0.0815665	-6.50139	7.96e-11	1.11e-09
LBAL_04611	428.408	-0.53017	0.0985441	-5.38003	7.45e-08	6.27e-07
LBAL_00917	209.644	-0.52898	0.0981953	-5.38702	7.16e-08	6.07e-07
LBAL_06499	172.575	-0.528946	0.107202	-4.93408	8.05e-07	5.7e-06
LBAL_05238	126.512	-0.528426	0.127584	-4.14178	3.45e-05	0.000176951
LBAL_08802	1863.52	-0.527193	0.117732	-4.47792	7.54e-06	4.46e-05
LBAL_10857	671.67	-0.527192	0.0765428	-6.88754	5.68e-12	9.44e-11
LBAL_11873	140.868	-0.524675	0.129944	-4.03771	5.4e-05	0.000262998
LBAL_00838	124.063	-0.524602	0.129879	-4.03915	5.36e-05	0.000261617
LBAL_02114	383.299	-0.52406	0.0989846	-5.29436	1.19e-07	9.73e-07
LBAL_01938	235.602	-0.523889	0.126999	-4.12515	3.71e-05	0.000188338
LBAL_08963	174.324	-0.523322	0.140208	-3.73247	0.000189615	0.000804206
LBAL_00238	435.051	-0.522973	0.0943675	-5.54188	2.99e-08	2.72e-07
LBAL_03800	227.037	-0.522244	0.122155	-4.27525	1.91e-05	0.000103915
LBAL_02373	493.005	-0.520945	0.0843974	-6.17253	6.72e-10	8.08e-09
LBAL_06778	350.471	-0.5196	0.0742387	-6.99905	2.58e-12	4.53e-11
LBAL_09514	367.531	-0.51939	0.0954754	-5.44004	5.33e-08	4.59e-07
LBAL_10524	915.96	-0.518927	0.0949091	-5.46762	4.56e-08	3.99e-07
LBAL_03371	4741.13	-0.518852	0.0764137	-6.79004	1.12e-11	1.79e-10
LBAL_00236	109.849	-0.518635	0.128696	-4.02991	5.58e-05	0.000270459
LBAL_00492	400.552	-0.517601	0.0903581	-5.72833	1.01e-08	1.01e-07
LBAL_02666	489.905	-0.517324	0.0936509	-5.52396	3.31e-08	2.98e-07
LBAL_03236	378.682	-0.5172	0.11035	-4.68692	2.77e-06	1.77e-05
LBAL_12110	1318.74	-0.51715	0.117907	-4.38607	1.15e-05	6.59e-05
LBAL_03121	495.68	-0.516776	0.113118	-4.56846	4.91e-06	3.02e-05
LBAL_04546	468.113	-0.516198	0.0736745	-7.00647	2.44e-12	4.31e-11
LBAL_01692	593.801	-0.516125	0.113546	-4.54551	5.48e-06	3.33e-05
LBAL_05939	155.314	-0.51596	0.125947	-4.09664	4.19e-05	0.000210405
LBAL_12107	138.446	-0.515935	0.120113	-4.2954	1.74e-05	9.57e-05
LBAL_10061	341.414	-0.51581	0.0936087	-5.51028	3.58e-08	3.2e-07
LBAL_07192	114.849	-0.515779	0.13908	-3.70849	0.000208496	0.000876955
LBAL_05062	1713.88	-0.515221	0.0793249	-6.49508	8.3e-11	1.16e-09
LBAL_01520	377.666	-0.514201	0.113262	-4.53993	5.63e-06	3.42e-05
LBAL_04268	319.356	-0.513069	0.0852866	-6.01582	1.79e-09	2e-08
LBAL_09922	290.296	-0.512524	0.135918	-3.77082	0.000162712	0.000703466
LBAL_10506	454.583	-0.512494	0.112169	-4.56894	4.9e-06	3.01e-05
LBAL_11234	605.808	-0.512237	0.121234	-4.22519	2.39e-05	0.000127455
LBAL_04610	385.568	-0.512035	0.0928118	-5.51692	3.45e-08	3.09e-07
LBAL_11257	77.4485	-0.511007	0.128032	-3.99126	6.57e-05	0.000313267
LBAL_03802	308.671	-0.508059	0.119951	-4.23555	2.28e-05	0.000122126
LBAL_00732	134.778	-0.507567	0.126323	-4.018	5.87e-05	0.000283265
LBAL_04135	632.628	-0.506849	0.0926038	-5.47331	4.42e-08	3.87e-07
LBAL_03881	720.908	-0.506611	0.0963141	-5.25999	1.44e-07	1.16e-06
LBAL_07261	342.469	-0.506438	0.0974755	-5.19554	2.04e-07	1.6e-06
LBAL_11666	145.811	-0.506083	0.119556	-4.23303	2.31e-05	0.000123204
LBAL_08210	490.905	-0.505395	0.0746232	-6.77262	1.26e-11	2.01e-10
LBAL_07031	315.636	-0.504562	0.110827	-4.55269	5.3e-06	3.24e-05
LBAL_06186	194.221	-0.503839	0.11501	-4.38083	1.18e-05	6.74e-05
LBAL_10577	2377.56	-0.503736	0.106792	-4.717	2.39e-06	1.55e-05
LBAL_11770	332.692	-0.50359	0.100599	-5.0059	5.56e-07	4.02e-06
LBAL_02540	316.922	-0.503114	0.103299	-4.87045	1.11e-06	7.66e-06
LBAL_11891	863.995	-0.502823	0.119747	-4.19903	2.68e-05	0.000141474
LBAL_00835	5774.66	-0.50202	0.0614017	-8.176	2.93e-16	8.6e-15
LBAL_10211	519.954	-0.501678	0.107088	-4.68475	2.8e-06	1.79e-05
LBAL_03312	715.496	-0.501563	0.0880695	-5.69509	1.23e-08	1.2e-07
LBAL_09220	707.963	-0.500449	0.0949208	-5.27228	1.35e-07	1.09e-06
LBAL_03387	210.863	-0.496714	0.121235	-4.09713	4.18e-05	0.00021015
LBAL_04113	153.924	-0.496358	0.130772	-3.79561	0.00014728	0.000645499
LBAL_09007	499.64	-0.496006	0.127281	-3.89694	9.74e-05	0.000445686
LBAL_08618	647.708	-0.495955	0.107091	-4.63113	3.64e-06	2.28e-05
LBAL_06601	178.219	-0.495459	0.106394	-4.65682	3.21e-06	2.03e-05
LBAL_05626	117.642	-0.495367	0.130346	-3.80041	0.000144456	0.000635117
LBAL_07785	276.284	-0.495152	0.090942	-5.4447	5.19e-08	4.48e-07
LBAL_01903	2704.64	-0.49388	0.100756	-4.90174	9.5e-07	6.62e-06
LBAL_10547	308.729	-0.493725	0.0791192	-6.24027	4.37e-10	5.44e-09
LBAL_01761	423.833	-0.493029	0.0898795	-5.48544	4.12e-08	3.65e-07
LBAL_06142	204.698	-0.492145	0.108896	-4.51942	6.2e-06	3.72e-05
LBAL_03306	468.879	-0.492097	0.0794801	-6.19145	5.96e-10	7.23e-09
LBAL_04010	147.286	-0.491818	0.114478	-4.29616	1.74e-05	9.54e-05
LBAL_00306	252.274	-0.490688	0.0795378	-6.16924	6.86e-10	8.23e-09
LBAL_10367	153.139	-0.489914	0.12738	-3.84608	0.000120021	0.000537208
LBAL_11481	314.844	-0.489896	0.0906197	-5.40607	6.44e-08	5.49e-07
LBAL_12634	657.587	-0.489253	0.0723649	-6.76092	1.37e-11	2.16e-10
LBAL_09464	432.822	-0.489093	0.0822452	-5.94677	2.73e-09	2.98e-08
LBAL_00037	74.92	-0.488728	0.131598	-3.71379	0.000204182	0.000859782
LBAL_05669	1268.95	-0.487956	0.0881227	-5.53723	3.07e-08	2.79e-07
LBAL_01406	444.477	-0.487367	0.0734686	-6.63368	3.27e-11	4.92e-10
LBAL_09250	1711.49	-0.486069	0.12348	-3.93642	8.27e-05	0.000383244
LBAL_11981	601.54	-0.485631	0.0823069	-5.90025	3.63e-09	3.86e-08
LBAL_03230	597.575	-0.485426	0.0869293	-5.58414	2.35e-08	2.18e-07
LBAL_10512	292.726	-0.485387	0.129209	-3.7566	0.000172235	0.000737781
LBAL_05329	1352.35	-0.484676	0.0765387	-6.33243	2.41e-10	3.14e-09
LBAL_08834	180.36	-0.484661	0.103211	-4.69581	2.66e-06	1.7e-05
LBAL_02541	264.114	-0.484652	0.10128	-4.78527	1.71e-06	1.14e-05
LBAL_03441	136.898	-0.484622	0.117939	-4.1091	3.97e-05	0.000200662
LBAL_03595	98.7099	-0.484359	0.121289	-3.99343	6.51e-05	0.00031121
LBAL_06556	98.4094	-0.484286	0.128869	-3.75797	0.0001713	0.000734341
LBAL_10053	297.258	-0.484074	0.114084	-4.24312	2.2e-05	0.000118477
LBAL_01140	363.793	-0.483656	0.0944832	-5.11896	3.07e-07	2.32e-06
LBAL_03678	227.536	-0.48211	0.124839	-3.86186	0.000112527	0.00050712
LBAL_05602	240.062	-0.481991	0.131276	-3.6716	0.00024104	0.000999158
LBAL_10269	332.955	-0.480936	0.0999133	-4.81354	1.48e-06	9.95e-06
LBAL_10259	1055.98	-0.480025	0.0775111	-6.19299	5.9e-10	7.17e-09
LBAL_12175	151.576	-0.479282	0.125269	-3.82602	0.00013023	0.000580109
LBAL_11655	815.21	-0.479197	0.0934388	-5.12845	2.92e-07	2.22e-06
LBAL_11615	1046.4	-0.478738	0.0795185	-6.02046	1.74e-09	1.95e-08
LBAL_09352	1635.82	-0.47836	0.0563285	-8.49234	2.03e-17	7.06e-16
LBAL_00157	184.081	-0.476958	0.128239	-3.71928	0.000199792	0.000842386
LBAL_02085	263.66	-0.476904	0.119451	-3.99246	6.54e-05	0.000312215
LBAL_10892	1278.41	-0.476824	0.0916099	-5.20494	1.94e-07	1.52e-06
LBAL_08260	273.528	-0.47565	0.128532	-3.70062	0.000215071	0.000902569
LBAL_12806	657.52	-0.475645	0.0738082	-6.44434	1.16e-10	1.59e-09
LBAL_09507	219.397	-0.475603	0.120673	-3.94125	8.11e-05	0.000376549
LBAL_01822	944.806	-0.473768	0.115371	-4.10649	4.02e-05	0.000202728
LBAL_12467	338.116	-0.473338	0.107846	-4.38902	1.14e-05	6.5e-05
LBAL_09197	1674.22	-0.472955	0.0860219	-5.49808	3.84e-08	3.41e-07
LBAL_07022	742.424	-0.472022	0.0646374	-7.30262	2.82e-13	5.69e-12
LBAL_02086	5628.07	-0.471899	0.0687832	-6.86067	6.85e-12	1.13e-10
LBAL_12629	108.311	-0.471633	0.122848	-3.83916	0.000123454	0.000551689
LBAL_09773	622.209	-0.471578	0.108046	-4.3646	1.27e-05	7.2e-05
LBAL_11479	498.505	-0.471515	0.0854437	-5.51843	3.42e-08	3.07e-07
LBAL_06090	161.348	-0.471452	0.126353	-3.73124	0.000190536	0.000807501
LBAL_00406	167.143	-0.471002	0.114092	-4.12826	3.66e-05	0.000186144
LBAL_06281	344.605	-0.470304	0.117824	-3.99159	6.56e-05	0.000313025
LBAL_08156	256.599	-0.470287	0.121753	-3.86265	0.000112166	0.000505902
LBAL_03446	4093.99	-0.47027	0.0702632	-6.69297	2.19e-11	3.38e-10
LBAL_08793	908.537	-0.470208	0.112764	-4.16985	3.05e-05	0.000158548
LBAL_10184	441.701	-0.468566	0.117152	-3.99965	6.34e-05	0.000304177
LBAL_07947	1559.95	-0.467272	0.116078	-4.02552	5.69e-05	0.000275085
LBAL_07316	499.631	-0.466918	0.0950137	-4.91422	8.91e-07	6.25e-06
LBAL_04975	228.604	-0.466224	0.104455	-4.46339	8.07e-06	4.74e-05
LBAL_02121	919.01	-0.46604	0.0785931	-5.92978	3.03e-09	3.27e-08
LBAL_10353	327.585	-0.465853	0.0986314	-4.72317	2.32e-06	1.51e-05
LBAL_09274	450.453	-0.465649	0.0798242	-5.83343	5.43e-09	5.66e-08
LBAL_01707	568.519	-0.465572	0.0994056	-4.68356	2.82e-06	1.8e-05
LBAL_02610	705.331	-0.465121	0.0781238	-5.95364	2.62e-09	2.87e-08
LBAL_06083	1509.43	-0.464927	0.0820972	-5.66313	1.49e-08	1.44e-07
LBAL_10202	343.723	-0.464768	0.0781313	-5.94855	2.71e-09	2.95e-08
LBAL_11073	109.713	-0.46468	0.12293	-3.78003	0.000156808	0.00068164
LBAL_10640	594.592	-0.464235	0.0734389	-6.32138	2.59e-10	3.36e-09
LBAL_07189	617.584	-0.464209	0.0974916	-4.76153	1.92e-06	1.27e-05
LBAL_10377	1370.53	-0.464046	0.0897617	-5.16976	2.34e-07	1.81e-06
LBAL_04344	285.597	-0.462925	0.112854	-4.102	4.1e-05	0.000206334
LBAL_11184	257.594	-0.462675	0.101658	-4.55128	5.33e-06	3.26e-05
LBAL_04819	154.121	-0.462175	0.117806	-3.92319	8.74e-05	0.000403588
LBAL_01598	154.932	-0.460002	0.10863	-4.23455	2.29e-05	0.00012255
LBAL_04524	303.796	-0.459128	0.0854393	-5.37373	7.71e-08	6.48e-07
LBAL_00292	177.101	-0.45855	0.124355	-3.68742	0.00022654	0.000945005
LBAL_07014	471.268	-0.457676	0.0730956	-6.26133	3.82e-10	4.79e-09
LBAL_11283	325.398	-0.45694	0.0891765	-5.124	2.99e-07	2.26e-06
LBAL_11647	809.513	-0.455831	0.0705621	-6.45999	1.05e-10	1.44e-09
LBAL_05713	1499.12	-0.454869	0.0757602	-6.00407	1.92e-09	2.15e-08
LBAL_07021	722.573	-0.454091	0.0727893	-6.23843	4.42e-10	5.5e-09
LBAL_03304	655.185	-0.453822	0.071268	-6.36782	1.92e-10	2.55e-09
LBAL_11768	131.085	-0.4521	0.118735	-3.80765	0.000140295	0.000619508
LBAL_09430	229.319	-0.451558	0.0908709	-4.96923	6.72e-07	4.81e-06
LBAL_06614	245.092	-0.451131	0.0918567	-4.91125	9.05e-07	6.34e-06
LBAL_11696	261.765	-0.449538	0.0914529	-4.91552	8.85e-07	6.22e-06
LBAL_01145	214.902	-0.449393	0.0853334	-5.26632	1.39e-07	1.12e-06
LBAL_00093	561.912	-0.449383	0.0787413	-5.70707	1.15e-08	1.13e-07
LBAL_11520	298.983	-0.44925	0.100523	-4.46914	7.85e-06	4.63e-05
LBAL_08140	412.791	-0.44891	0.0811347	-5.5329	3.15e-08	2.85e-07
LBAL_06800	411.38	-0.448839	0.0769768	-5.83084	5.51e-09	5.74e-08
LBAL_07415	1866.09	-0.448184	0.0704251	-6.36398	1.97e-10	2.61e-09
LBAL_08189	703.023	-0.448168	0.0670414	-6.68494	2.31e-11	3.55e-10
LBAL_03366	1462.4	-0.447909	0.0750625	-5.96715	2.41e-09	2.65e-08
LBAL_11071	97.3837	-0.447285	0.113572	-3.93833	8.21e-05	0.000380553
LBAL_11132	405.727	-0.446372	0.0793976	-5.62198	1.89e-08	1.79e-07
LBAL_04608	479.841	-0.445744	0.105106	-4.24088	2.23e-05	0.000119603
LBAL_05379	497.343	-0.44572	0.0830162	-5.36907	7.91e-08	6.63e-07
LBAL_00334	635.825	-0.445511	0.0805481	-5.531	3.18e-08	2.87e-07
LBAL_11209	275.198	-0.444943	0.107944	-4.12199	3.76e-05	0.000190678
LBAL_07923	296.971	-0.44475	0.0731001	-6.08412	1.17e-09	1.34e-08
LBAL_00896	595.742	-0.44457	0.0750712	-5.92198	3.18e-09	3.42e-08
LBAL_10793	1040.88	-0.44402	0.0776919	-5.71513	1.1e-08	1.08e-07
LBAL_01378	528.305	-0.443414	0.0760748	-5.82866	5.59e-09	5.81e-08
LBAL_04839	626.111	-0.443325	0.0931701	-4.75823	1.95e-06	1.29e-05
LBAL_08647	229.798	-0.44327	0.105841	-4.18807	2.81e-05	0.000147653
LBAL_11658	181.216	-0.441687	0.116925	-3.77753	0.000158394	0.000687462
LBAL_10453	730.862	-0.441654	0.0963073	-4.58589	4.52e-06	2.8e-05
LBAL_00485	541.339	-0.441373	0.0771633	-5.71999	1.07e-08	1.05e-07
LBAL_08444	306.909	-0.440777	0.105959	-4.15989	3.18e-05	0.000164931
LBAL_00064	533.827	-0.439466	0.115218	-3.8142	0.000136624	0.00060569
LBAL_04599	2577.27	-0.438468	0.0723628	-6.0593	1.37e-09	1.55e-08
LBAL_09046	365.163	-0.438444	0.111275	-3.94019	8.14e-05	0.000378062
LBAL_11959	596.857	-0.437343	0.0903234	-4.84197	1.29e-06	8.74e-06
LBAL_07042	160.759	-0.436577	0.108028	-4.04133	5.31e-05	0.000259535
LBAL_05913	569.538	-0.436426	0.0688754	-6.33645	2.35e-10	3.07e-09
LBAL_03596	310.18	-0.435727	0.0957361	-4.55133	5.33e-06	3.26e-05
LBAL_07935	132.986	-0.435249	0.105411	-4.12907	3.64e-05	0.000185575
LBAL_05360	252.786	-0.435009	0.10946	-3.97415	7.06e-05	0.000333391
LBAL_04417	1304.49	-0.434121	0.105298	-4.12279	3.74e-05	0.000190104
LBAL_09049	379.092	-0.433292	0.0914292	-4.7391	2.15e-06	1.41e-05
LBAL_12171	140.196	-0.432723	0.106134	-4.07715	4.56e-05	0.000227004
LBAL_08044	314.066	-0.432035	0.104222	-4.14534	3.39e-05	0.000174633
LBAL_03845	1241.39	-0.431983	0.0766313	-5.63716	1.73e-08	1.66e-07
LBAL_09600	537.525	-0.43185	0.0704171	-6.13274	8.64e-10	1.02e-08
LBAL_12127	417.708	-0.431706	0.085792	-5.03201	4.85e-07	3.54e-06
LBAL_00833	1612.44	-0.431285	0.107916	-3.99648	6.43e-05	0.000308013
LBAL_08696	584.506	-0.429395	0.0889532	-4.82719	1.38e-06	9.35e-06
LBAL_06235	874.38	-0.428857	0.11008	-3.89586	9.79e-05	0.000447123
LBAL_04791	506.268	-0.428708	0.0953742	-4.49501	6.96e-06	4.14e-05
LBAL_08261	1041.75	-0.427881	0.0906969	-4.71771	2.39e-06	1.55e-05
LBAL_03227	281.733	-0.426784	0.098443	-4.33534	1.46e-05	8.12e-05
LBAL_01497	745.406	-0.424733	0.104148	-4.07817	4.54e-05	0.000226204
LBAL_05272	458.217	-0.4243	0.102876	-4.12437	3.72e-05	0.000188883
LBAL_10346	722.979	-0.423838	0.100024	-4.23737	2.26e-05	0.000121254
LBAL_00305	447.062	-0.423417	0.0816249	-5.18735	2.13e-07	1.66e-06
LBAL_12048	2837.17	-0.423163	0.0742843	-5.69653	1.22e-08	1.19e-07
LBAL_10853	375.865	-0.422526	0.0848006	-4.98258	6.27e-07	4.5e-06
LBAL_10517	298.272	-0.42071	0.100241	-4.19698	2.7e-05	0.0001425
LBAL_01460	2030.31	-0.419807	0.0911613	-4.6051	4.12e-06	2.57e-05
LBAL_06011	1697.17	-0.417305	0.0720175	-5.7945	6.85e-09	7e-08
LBAL_11668	2687.51	-0.414881	0.0882077	-4.70346	2.56e-06	1.64e-05
LBAL_03629	486.183	-0.413647	0.103854	-3.98297	6.81e-05	0.000322748
LBAL_09700	488.288	-0.412184	0.0926792	-4.44743	8.69e-06	5.08e-05
LBAL_12410	531.471	-0.410854	0.0962453	-4.26882	1.97e-05	0.000106641
LBAL_08880	425.559	-0.410597	0.0858417	-4.78319	1.73e-06	1.15e-05
LBAL_05106	308.827	-0.410523	0.0884943	-4.63897	3.5e-06	2.21e-05
LBAL_09678	746.452	-0.410268	0.072949	-5.62404	1.87e-08	1.77e-07
LBAL_08604	263.226	-0.41022	0.0943999	-4.34555	1.39e-05	7.8e-05
LBAL_01337	187.214	-0.409096	0.102825	-3.97857	6.93e-05	0.000328087
LBAL_12650	298.708	-0.409077	0.0971664	-4.21007	2.55e-05	0.000135448
LBAL_12668	949.248	-0.408733	0.0909921	-4.49196	7.06e-06	4.19e-05
LBAL_09805	229.697	-0.408723	0.108977	-3.75054	0.000176457	0.000754133
LBAL_00529	1349	-0.408575	0.0896281	-4.55856	5.15e-06	3.16e-05
LBAL_08063	436.343	-0.40852	0.09525	-4.28893	1.8e-05	9.82e-05
LBAL_04556	327.406	-0.408378	0.0885204	-4.61338	3.96e-06	2.47e-05
LBAL_09141	430.597	-0.408302	0.108396	-3.76677	0.000165376	0.000712777
LBAL_07528	243.43	-0.407927	0.0946701	-4.30893	1.64e-05	9.06e-05
LBAL_05982	620.394	-0.407449	0.0878964	-4.63556	3.56e-06	2.24e-05
LBAL_01566	159.628	-0.407305	0.108624	-3.74967	0.000177064	0.000756147
LBAL_04297	189.034	-0.406769	0.0975783	-4.16864	3.06e-05	0.000159186
LBAL_07939	349.585	-0.406636	0.0792112	-5.13357	2.84e-07	2.16e-06
LBAL_02395	258.722	-0.406274	0.0980449	-4.14375	3.42e-05	0.000175599
LBAL_00777	879.898	-0.406263	0.0815766	-4.98014	6.35e-07	4.55e-06
LBAL_07132	4087.69	-0.405956	0.0655234	-6.19559	5.81e-10	7.06e-09
LBAL_03079	216.847	-0.405522	0.109768	-3.69436	0.000220443	0.00092234
LBAL_10473	452.183	-0.405406	0.0955245	-4.244	2.2e-05	0.000118123
LBAL_08373	358.215	-0.405011	0.100054	-4.04792	5.17e-05	0.000253331
LBAL_11738	418.934	-0.404881	0.0802103	-5.04774	4.47e-07	3.29e-06
LBAL_09625	880.823	-0.404728	0.0871909	-4.64186	3.45e-06	2.18e-05
LBAL_00667	274.379	-0.40383	0.103393	-3.90578	9.39e-05	0.00043075
LBAL_01638	443.637	-0.403288	0.0818252	-4.92866	8.28e-07	5.85e-06
LBAL_04009	991.21	-0.402756	0.0974696	-4.13212	3.59e-05	0.000183546
LBAL_01554	767.969	-0.402442	0.078055	-5.15587	2.52e-07	1.94e-06
LBAL_07318	2514.06	-0.401175	0.0725553	-5.52923	3.22e-08	2.9e-07
LBAL_12098	544.024	-0.400302	0.06285	-6.36916	1.9e-10	2.53e-09
LBAL_11058	925.24	-0.399715	0.0883168	-4.52592	6.01e-06	3.62e-05
LBAL_09738	584.887	-0.39962	0.106153	-3.76455	0.000166847	0.000718041
LBAL_09599	522.638	-0.398667	0.0770841	-5.17184	2.32e-07	1.79e-06
LBAL_11697	485.303	-0.398449	0.101006	-3.9448	7.99e-05	0.000371324
LBAL_03254	10602.7	-0.397558	0.0589311	-6.74614	1.52e-11	2.38e-10
LBAL_09677	1414.24	-0.396476	0.062725	-6.32086	2.6e-10	3.37e-09
LBAL_00291	549.506	-0.396353	0.082542	-4.80183	1.57e-06	1.05e-05
LBAL_04221	266.672	-0.395605	0.0999347	-3.95864	7.54e-05	0.000352219
LBAL_02323	333.056	-0.394678	0.0902615	-4.37261	1.23e-05	6.97e-05
LBAL_09422	3973.11	-0.39457	0.0721739	-5.46694	4.58e-08	4e-07
LBAL_06053	122.263	-0.394138	0.105121	-3.74937	0.000177277	0.000756767
LBAL_09045	509.707	-0.392717	0.104169	-3.76999	0.000163252	0.00070553
LBAL_09771	2861.19	-0.392351	0.0828432	-4.73607	2.18e-06	1.42e-05
LBAL_02290	179.771	-0.391618	0.1053	-3.71908	0.000199952	0.000842607
LBAL_06698	230.898	-0.391002	0.0850629	-4.59662	4.29e-06	2.67e-05
LBAL_07070	1849.95	-0.389194	0.0971228	-4.00724	6.14e-05	0.000295085
LBAL_03908	9405.39	-0.389175	0.0809382	-4.8083	1.52e-06	1.02e-05
LBAL_10003	350.742	-0.388735	0.0866515	-4.48619	7.25e-06	4.3e-05
LBAL_11551	209.751	-0.387221	0.0908066	-4.26424	2.01e-05	0.000108587
LBAL_06243	276.665	-0.386931	0.0856512	-4.51752	6.26e-06	3.75e-05
LBAL_06493	292.685	-0.386615	0.0984685	-3.92628	8.63e-05	0.000398772
LBAL_06968	251.709	-0.386334	0.0867988	-4.45092	8.55e-06	5e-05
LBAL_04090	882.111	-0.385872	0.0733416	-5.2613	1.43e-07	1.15e-06
LBAL_05839	442.88	-0.384819	0.0941832	-4.08586	4.39e-05	0.000219729
LBAL_11327	274.858	-0.384397	0.0927445	-4.14469	3.4e-05	0.000174967
LBAL_08590	223.074	-0.383508	0.0991576	-3.86766	0.000109883	0.000497415
LBAL_06183	1465.18	-0.38283	0.0826174	-4.63377	3.59e-06	2.26e-05
LBAL_05414	388.067	-0.381491	0.0991341	-3.84824	0.000118971	0.000533363
LBAL_06158	941.396	-0.381452	0.0629045	-6.06398	1.33e-09	1.51e-08
LBAL_00097	662.031	-0.379699	0.0754367	-5.03334	4.82e-07	3.52e-06
LBAL_07538	1200.06	-0.379056	0.0789096	-4.80367	1.56e-06	1.04e-05
LBAL_09320	227.204	-0.378338	0.0865582	-4.37092	1.24e-05	7.02e-05
LBAL_07225	673.153	-0.378272	0.0706212	-5.35636	8.49e-08	7.1e-07
LBAL_07037	1072.43	-0.378249	0.0801479	-4.71939	2.37e-06	1.54e-05
LBAL_06974	274.586	-0.378037	0.0836315	-4.52027	6.18e-06	3.71e-05
LBAL_00992	1344.1	-0.377859	0.0874093	-4.32287	1.54e-05	8.55e-05
LBAL_11710	454.189	-0.377708	0.0891958	-4.23459	2.29e-05	0.00012255
LBAL_05789	287.14	-0.375586	0.0979089	-3.83608	0.000125016	0.00055822
LBAL_05100	572.45	-0.375048	0.0711787	-5.2691	1.37e-07	1.11e-06
LBAL_01516	384.274	-0.374864	0.079728	-4.70179	2.58e-06	1.66e-05
LBAL_01026	1857	-0.374719	0.0720044	-5.20411	1.95e-07	1.53e-06
LBAL_00847	364.05	-0.373909	0.0870623	-4.29474	1.75e-05	9.59e-05
LBAL_07645	2298.95	-0.373846	0.0458171	-8.15952	3.36e-16	9.78e-15
LBAL_04941	555.835	-0.373721	0.0712385	-5.24606	1.55e-07	1.24e-06
LBAL_11010	374.18	-0.37317	0.0846864	-4.4065	1.05e-05	6.05e-05
LBAL_04309	315.8	-0.371834	0.0804724	-4.62064	3.83e-06	2.39e-05
LBAL_09277	807.903	-0.370338	0.0995336	-3.72074	0.000198643	0.000838357
LBAL_01998	214.689	-0.369862	0.0905804	-4.08324	4.44e-05	0.00022192
LBAL_09819	277.366	-0.368794	0.097191	-3.79453	0.000147925	0.000647565
LBAL_02365	1210.61	-0.367559	0.0882176	-4.1665	3.09e-05	0.000160446
LBAL_10136	1334.45	-0.367522	0.0768382	-4.78307	1.73e-06	1.15e-05
LBAL_08430	548.587	-0.367124	0.0835968	-4.39161	1.13e-05	6.44e-05
LBAL_00717	702.636	-0.367002	0.0712402	-5.1516	2.58e-07	1.98e-06
LBAL_11002	703.952	-0.366849	0.0764234	-4.80021	1.58e-06	1.06e-05
LBAL_09862	379.172	-0.366551	0.0924393	-3.96532	7.33e-05	0.000343652
LBAL_11478	261.751	-0.366296	0.0907974	-4.03421	5.48e-05	0.00026672
LBAL_05843	532.982	-0.36619	0.0970417	-3.77353	0.000160954	0.000696678
LBAL_08529	465.786	-0.365836	0.0689186	-5.30824	1.11e-07	9.06e-07
LBAL_11451	223.214	-0.365547	0.0925727	-3.94876	7.86e-05	0.000365843
LBAL_01555	291.773	-0.365512	0.0992883	-3.68133	0.000232025	0.000966093
LBAL_11253	232.818	-0.364745	0.0909852	-4.00884	6.1e-05	0.000293465
LBAL_10548	612.451	-0.364694	0.0646336	-5.64249	1.68e-08	1.61e-07
LBAL_08919	357.584	-0.364225	0.0745495	-4.88568	1.03e-06	7.14e-06
LBAL_11614	222.693	-0.363882	0.090608	-4.016	5.92e-05	0.000285318
LBAL_12465	1051.37	-0.361684	0.0956118	-3.78284	0.000155047	0.000675034
LBAL_04869	665.324	-0.361581	0.067197	-5.38091	7.41e-08	6.25e-07
LBAL_01510	519.727	-0.360596	0.0761183	-4.7373	2.17e-06	1.42e-05
LBAL_10613	3462.89	-0.359017	0.0906566	-3.96019	7.49e-05	0.00035053
LBAL_00919	462.377	-0.358522	0.0707028	-5.07083	3.96e-07	2.94e-06
LBAL_00513	176.578	-0.357552	0.0927903	-3.85333	0.000116521	0.000523221
LBAL_03086	504.269	-0.356887	0.0881112	-4.05042	5.11e-05	0.000251086
LBAL_06506	940.858	-0.356834	0.091252	-3.91042	9.21e-05	0.000423253
LBAL_04836	353.229	-0.356809	0.0879744	-4.05582	5e-05	0.000246216
LBAL_02149	672.385	-0.356651	0.0756985	-4.71148	2.46e-06	1.59e-05
LBAL_02043	767.672	-0.355813	0.05816	-6.11783	9.49e-10	1.11e-08
LBAL_08326	714.941	-0.355751	0.0942636	-3.774	0.000160651	0.000695633
LBAL_05017	712.463	-0.354861	0.0719023	-4.93532	8e-07	5.68e-06
LBAL_06201	1370.17	-0.354458	0.0748588	-4.73502	2.19e-06	1.43e-05
LBAL_06272	682.897	-0.354144	0.0808881	-4.3782	1.2e-05	6.81e-05
LBAL_07381	273.988	-0.353371	0.0889813	-3.97129	7.15e-05	0.000336533
LBAL_01978	3244.74	-0.35264	0.0929415	-3.79421	0.000148114	0.000648135
LBAL_00579	3463.3	-0.349652	0.0850395	-4.11165	3.93e-05	0.0001987
LBAL_09632	515.247	-0.349479	0.0800734	-4.36449	1.27e-05	7.2e-05
LBAL_02717	811.747	-0.348102	0.0650767	-5.3491	8.84e-08	7.37e-07
LBAL_08899	293.251	-0.347658	0.0886773	-3.92049	8.84e-05	0.000407299
LBAL_10775	239.28	-0.347449	0.0908456	-3.82461	0.000130979	0.00058298
LBAL_09968	309.094	-0.344625	0.0846274	-4.07226	4.66e-05	0.000230991
LBAL_00104	406.213	-0.344081	0.0872401	-3.94407	8.01e-05	0.000372304
LBAL_02490	1154.53	-0.34264	0.0734961	-4.66202	3.13e-06	1.98e-05
LBAL_03990	326.603	-0.342071	0.0714853	-4.7852	1.71e-06	1.14e-05
LBAL_11685	765.328	-0.341449	0.0860134	-3.96971	7.2e-05	0.000337925
LBAL_03085	493.709	-0.340544	0.0575251	-5.91992	3.22e-09	3.46e-08
LBAL_07623	1184.19	-0.340436	0.0637403	-5.34098	9.24e-08	7.68e-07
LBAL_02051	563.027	-0.340011	0.0851485	-3.99315	6.52e-05	0.000311448
LBAL_11470	311.223	-0.33719	0.0889997	-3.78866	0.000151463	0.00066072
LBAL_04075	747.921	-0.334765	0.0895895	-3.73666	0.000186481	0.000792118
LBAL_09978	599.17	-0.334707	0.0753625	-4.44129	8.94e-06	5.21e-05
LBAL_12493	2192.47	-0.333326	0.0706127	-4.72048	2.35e-06	1.53e-05
LBAL_06174	350.455	-0.332481	0.0878367	-3.78522	0.000153576	0.000669412
LBAL_00922	974.229	-0.331546	0.0780218	-4.24941	2.14e-05	0.000115587
LBAL_06599	400.157	-0.33096	0.0852	-3.8845	0.000102539	0.00046644
LBAL_09896	406.453	-0.330689	0.0803552	-4.11534	3.87e-05	0.000195721
LBAL_08593	758.069	-0.330657	0.086902	-3.80494	0.000141838	0.000625824
LBAL_02001	1202.98	-0.330548	0.0756344	-4.37034	1.24e-05	7.03e-05
LBAL_07944	814.162	-0.330231	0.079943	-4.13083	3.61e-05	0.000184328
LBAL_02649	357.46	-0.330203	0.0848151	-3.89321	9.89e-05	0.000451841
LBAL_05547	316.008	-0.328689	0.0885779	-3.71074	0.000206657	0.000869549
LBAL_02384	1716.54	-0.326796	0.0626558	-5.21574	1.83e-07	1.44e-06
LBAL_11927	482.961	-0.32678	0.0781375	-4.18211	2.89e-05	0.000151009
LBAL_11222	1026.86	-0.324837	0.0784701	-4.13963	3.48e-05	0.000178212
LBAL_07684	680.684	-0.323099	0.0699941	-4.61609	3.91e-06	2.44e-05
LBAL_07544	563.011	-0.322494	0.0748762	-4.30702	1.65e-05	9.12e-05
LBAL_00772	1615.26	-0.322493	0.0754497	-4.27428	1.92e-05	0.000104264
LBAL_00454	1307.2	-0.320726	0.0675964	-4.74473	2.09e-06	1.37e-05
LBAL_12373	195.062	-0.320259	0.0788787	-4.06015	4.9e-05	0.000242125
LBAL_05271	561.683	-0.320143	0.0706159	-4.53358	5.8e-06	3.51e-05
LBAL_03398	1123.6	-0.319248	0.0651559	-4.89976	9.6e-07	6.68e-06
LBAL_03591	561.558	-0.318421	0.0625525	-5.09046	3.57e-07	2.67e-06
LBAL_03710	3049.4	-0.317623	0.0800135	-3.96962	7.2e-05	0.000337925
LBAL_09804	1809.65	-0.316133	0.083671	-3.77829	0.000157912	0.000685904
LBAL_09921	333.409	-0.314882	0.0826239	-3.81103	0.000138388	0.000611811
LBAL_03075	493.3	-0.311766	0.0846216	-3.68423	0.000229393	0.000955492
LBAL_00165	1334.68	-0.310555	0.0844913	-3.67559	0.000237303	0.000985861
LBAL_02613	540.014	-0.310392	0.0814236	-3.81206	0.000137814	0.000609997
LBAL_11247	389.92	-0.305692	0.0716626	-4.26571	1.99e-05	0.000107928
LBAL_12320	323.01	-0.305533	0.0832063	-3.67199	0.000240669	0.000997988
LBAL_04280	950.548	-0.304959	0.0710334	-4.29317	1.76e-05	9.66e-05
LBAL_04724	1297.65	-0.303145	0.0744296	-4.07291	4.64e-05	0.000230457
LBAL_07948	1761.53	-0.300709	0.0570768	-5.26851	1.38e-07	1.11e-06
LBAL_05565	471.612	-0.299959	0.0723281	-4.14721	3.37e-05	0.000173533
LBAL_03322	1701.29	-0.299951	0.0601206	-4.98916	6.06e-07	4.36e-06
LBAL_04958	461.793	-0.297554	0.0689451	-4.31581	1.59e-05	8.8e-05
LBAL_03331	1845.12	-0.297117	0.0751186	-3.9553	7.64e-05	0.000357023
LBAL_01961	655.485	-0.296357	0.0768573	-3.85593	0.000115289	0.000518102
LBAL_10633	1645.76	-0.294969	0.0593809	-4.9674	6.79e-07	4.85e-06
LBAL_07770	1589.64	-0.294541	0.0538737	-5.46726	4.57e-08	3.99e-07
LBAL_02361	1206.46	-0.293191	0.0471873	-6.21336	5.19e-10	6.36e-09
LBAL_09034	1884.02	-0.290676	0.067001	-4.33838	1.44e-05	8.02e-05
LBAL_03319	501.883	-0.290051	0.0761025	-3.81132	0.000138229	0.000611353
LBAL_12675	854.727	-0.289631	0.0639294	-4.53047	5.89e-06	3.55e-05
LBAL_06176	1335.91	-0.288285	0.0633613	-4.54987	5.37e-06	3.27e-05
LBAL_01917	1909.69	-0.287425	0.0734866	-3.91126	9.18e-05	0.000422134
LBAL_11404	559.194	-0.285177	0.069704	-4.09125	4.29e-05	0.000215159
LBAL_00597	535.648	-0.284841	0.0682318	-4.17461	2.98e-05	0.00015578
LBAL_01217	2133.93	-0.284716	0.075414	-3.77537	0.000159769	0.000692621
LBAL_05015	5228.22	-0.284195	0.0623024	-4.56154	5.08e-06	3.12e-05
LBAL_12655	436.476	-0.283896	0.0714511	-3.9733	7.09e-05	0.000334437
LBAL_01766	1201.67	-0.282034	0.0684547	-4.12001	3.79e-05	0.000192144
LBAL_01169	1039.08	-0.281907	0.053745	-5.24527	1.56e-07	1.24e-06
LBAL_06274	503.011	-0.279011	0.0730609	-3.81888	0.000134058	0.000595665
LBAL_09668	409.593	-0.278445	0.0720531	-3.86444	0.000111346	0.000502812
LBAL_12547	2319.77	-0.277557	0.0587721	-4.7226	2.33e-06	1.51e-05
LBAL_09944	1087.25	-0.275711	0.0618859	-4.45514	8.38e-06	4.91e-05
LBAL_09419	1132.32	-0.273233	0.0550598	-4.96248	6.96e-07	4.96e-06
LBAL_03764	445.358	-0.271901	0.0730754	-3.72082	0.000198573	0.000838357
LBAL_07432	19651.9	-0.270145	0.0507792	-5.31999	1.04e-07	8.55e-07
LBAL_02217	505.986	-0.264944	0.0654716	-4.0467	5.19e-05	0.000254547
LBAL_08417	922.434	-0.261913	0.0567577	-4.61458	3.94e-06	2.46e-05
LBAL_07217	741.928	-0.260366	0.069763	-3.73216	0.000189848	0.000804888
LBAL_03073	1012.33	-0.253969	0.0635547	-3.99607	6.44e-05	0.00030827
LBAL_09546	1452.63	-0.248867	0.0631705	-3.9396	8.16e-05	0.00037883
LBAL_00785	1183.71	-0.247455	0.0647989	-3.81881	0.000134095	0.000595665
LBAL_07409	1344.99	-0.246202	0.0619856	-3.97192	7.13e-05	0.0003361
LBAL_01396	1046.89	-0.245152	0.0531332	-4.61392	3.95e-06	2.47e-05
LBAL_01373	531.751	-0.244674	0.0658505	-3.71559	0.000202729	0.000853986
LBAL_10721	1450.99	-0.243021	0.0600576	-4.04646	5.2e-05	0.000254585
LBAL_03677	2261.63	-0.23914	0.0588951	-4.06044	4.9e-05	0.000241935
LBAL_00761	932.22	-0.233521	0.0616972	-3.78495	0.00015374	0.000669869
LBAL_11607	771.84	-0.21969	0.0596175	-3.685	0.000228701	0.000952963
LBAL_00998	690.66	-0.215678	0.0572964	-3.76425	0.00016705	0.000718606
LBAL_09555	1222.66	-0.214943	0.049303	-4.35963	1.3e-05	7.35e-05
LBAL_12722	1013.68	-0.213907	0.0579559	-3.69085	0.000223503	0.000934093
LBAL_09227	1556.75	-0.211274	0.0504969	-4.1839	2.87e-05	0.000149965
LBAL_04563	988.524	-0.191455	0.0510726	-3.74868	0.000177767	0.00075828
LBAL_00475	1167.63	-0.170316	0.0459526	-3.70634	0.000210272	0.000884094
LBAL_04939	896.856	0.215772	0.0545979	3.95203	7.75e-05	0.000361481
LBAL_10095	1251.36	0.219239	0.0584812	3.74889	0.00017762	0.000757939
LBAL_12145	897.319	0.223615	0.0582485	3.83899	0.000123541	0.000551858
LBAL_09699	3203.79	0.229891	0.0573658	4.00747	6.14e-05	0.000294925
LBAL_04655	943.918	0.232314	0.0532024	4.3666	1.26e-05	7.15e-05
LBAL_05824	1402.35	0.241803	0.0585235	4.13173	3.6e-05	0.000183779
LBAL_05101	853.229	0.24363	0.0638449	3.81597	0.00013565	0.000601854
LBAL_08013	376.144	0.251233	0.0665218	3.7767	0.000158917	0.000689196
LBAL_04844	4037.16	0.254496	0.0599143	4.24767	2.16e-05	0.000116319
LBAL_11122	566.534	0.257751	0.0605271	4.25844	2.06e-05	0.000111229
LBAL_10185	1178.95	0.25824	0.0545219	4.73644	2.18e-06	1.42e-05
LBAL_07834	499.901	0.258422	0.0620694	4.16343	3.14e-05	0.000162471
LBAL_06233	1056.26	0.258441	0.0680332	3.79875	0.000145426	0.000638629
LBAL_12142	1079.1	0.2618	0.0631523	4.14553	3.39e-05	0.000174564
LBAL_12055	1651.84	0.264382	0.0694324	3.80776	0.000140234	0.000619483
LBAL_11606	278.926	0.265978	0.0707411	3.75988	0.000169993	0.000729857
LBAL_08949	1408.16	0.269291	0.071593	3.76142	0.000168951	0.000725942
LBAL_04964	1570.17	0.273179	0.0490491	5.56949	2.55e-08	2.35e-07
LBAL_06749	733.835	0.275737	0.0640177	4.3072	1.65e-05	9.12e-05
LBAL_11721	815.272	0.278324	0.0747479	3.7235	0.000196479	0.000831738
LBAL_08851	808.355	0.278346	0.0729529	3.81542	0.00013595	0.000602942
LBAL_05239	1466.12	0.279731	0.065531	4.26869	1.97e-05	0.000106653
LBAL_08176	599.288	0.280536	0.0738251	3.80002	0.000144686	0.000635878
LBAL_06490	805.363	0.283212	0.0684486	4.13759	3.51e-05	0.000179639
LBAL_06255	1558.19	0.284003	0.0696874	4.07539	4.59e-05	0.000228422
LBAL_09575	456.265	0.285696	0.0751126	3.80357	0.000142625	0.000628553
LBAL_03875	2455.24	0.286034	0.0604137	4.73459	2.2e-06	1.43e-05
LBAL_02865	545.343	0.287126	0.0701753	4.09156	4.28e-05	0.000214975
LBAL_09815	1681.63	0.287883	0.0591592	4.86624	1.14e-06	7.79e-06
LBAL_09611	476.779	0.289772	0.0706509	4.10146	4.11e-05	0.000206721
LBAL_08148	609.251	0.290453	0.0594262	4.88762	1.02e-06	7.08e-06
LBAL_04790	745.268	0.291486	0.0705082	4.13408	3.56e-05	0.000182074
LBAL_07661	1036.02	0.292909	0.0786806	3.72276	0.000197058	0.000832924
LBAL_09975	577.611	0.294486	0.0677875	4.34425	1.4e-05	7.84e-05
LBAL_07494	821.026	0.294551	0.0598886	4.91832	8.73e-07	6.14e-06
LBAL_05703	287.371	0.29605	0.0732261	4.04296	5.28e-05	0.000258081
LBAL_04295	301.194	0.296548	0.0716058	4.1414	3.45e-05	0.000177086
LBAL_08945	500.578	0.298777	0.0572838	5.21574	1.83e-07	1.44e-06
LBAL_11044	1287.5	0.302512	0.0752786	4.01857	5.86e-05	0.000282711
LBAL_12294	654.536	0.303748	0.0795584	3.81793	0.000134575	0.000597559
LBAL_10808	614.883	0.30411	0.0741698	4.10019	4.13e-05	0.000207765
LBAL_08413	793.498	0.304947	0.0701008	4.35012	1.36e-05	7.65e-05
LBAL_06191	1151.7	0.306159	0.0708639	4.32038	1.56e-05	8.64e-05
LBAL_00473	737.683	0.306531	0.0719897	4.25798	2.06e-05	0.000111349
LBAL_08825	702.153	0.307058	0.0761628	4.0316	5.54e-05	0.000268641
LBAL_07739	321.542	0.307782	0.0798587	3.85408	0.000116166	0.000521837
LBAL_05406	3884.16	0.308577	0.0714538	4.31856	1.57e-05	8.69e-05
LBAL_06215	638.881	0.308888	0.0746032	4.14042	3.47e-05	0.000177725
LBAL_03100	649.465	0.309889	0.074589	4.15462	3.26e-05	0.000168391
LBAL_03337	386.075	0.309929	0.0704627	4.39849	1.09e-05	6.27e-05
LBAL_04372	763.981	0.310177	0.083786	3.70201	0.000213896	0.000898317
LBAL_10850	560.006	0.311058	0.0583977	5.32654	1e-07	8.27e-07
LBAL_08951	497.259	0.312647	0.081831	3.82064	0.000133104	0.000591734
LBAL_11774	2762.63	0.313094	0.0783523	3.99598	6.44e-05	0.00030827
LBAL_06192	2361.06	0.315941	0.0582798	5.42111	5.92e-08	5.07e-07
LBAL_08587	837.856	0.316927	0.0679014	4.66746	3.05e-06	1.94e-05
LBAL_05507	684.498	0.317776	0.0766669	4.14489	3.4e-05	0.000174891
LBAL_03019	4931.62	0.322077	0.0695533	4.63065	3.65e-06	2.29e-05
LBAL_07742	505.687	0.323388	0.0797731	4.05385	5.04e-05	0.000247868
LBAL_08108	360.358	0.325849	0.0882011	3.69439	0.000220419	0.00092234
LBAL_03209	3456.97	0.325912	0.0683393	4.76903	1.85e-06	1.22e-05
LBAL_11919	970.614	0.326297	0.0656792	4.96805	6.76e-07	4.84e-06
LBAL_09149	460.731	0.327655	0.0840727	3.89728	9.73e-05	0.00044541
LBAL_02082	555.632	0.331879	0.0709975	4.67452	2.95e-06	1.88e-05
LBAL_04329	1047.46	0.331893	0.0632623	5.2463	1.55e-07	1.24e-06
LBAL_03244	443.888	0.332014	0.0792724	4.18827	2.81e-05	0.000147591
LBAL_02488	1774.98	0.33246	0.0811142	4.09866	4.16e-05	0.000208858
LBAL_08918	596.919	0.332697	0.0680084	4.892	9.98e-07	6.93e-06
LBAL_07514	559.42	0.332705	0.0835805	3.98065	6.87e-05	0.000325634
LBAL_03332	1564.9	0.332788	0.0563019	5.91077	3.41e-09	3.64e-08
LBAL_04985	405.511	0.332897	0.0875543	3.80217	0.000143433	0.000631613
LBAL_01811	500.986	0.333768	0.0691316	4.828	1.38e-06	9.32e-06
LBAL_09876	356.304	0.334138	0.0823505	4.05751	4.96e-05	0.000244665
LBAL_11179	1237.55	0.334684	0.0802366	4.17121	3.03e-05	0.00015775
LBAL_11798	1750.22	0.334907	0.0661914	5.05968	4.2e-07	3.1e-06
LBAL_02145	413.42	0.335281	0.0896288	3.74077	0.00018346	0.000781067
LBAL_11824	300.22	0.336166	0.0797631	4.21455	2.5e-05	0.000132975
LBAL_06163	580.105	0.337007	0.0750001	4.49342	7.01e-06	4.16e-05
LBAL_08509	437.088	0.337169	0.0852779	3.95376	7.69e-05	0.000359023
LBAL_07428	1557.56	0.337719	0.0609522	5.54071	3.01e-08	2.74e-07
LBAL_02647	591.911	0.338758	0.0775329	4.36922	1.25e-05	7.07e-05
LBAL_00089	408.918	0.339745	0.0792707	4.28588	1.82e-05	9.94e-05
LBAL_02398	1160.44	0.339888	0.0835049	4.07027	4.7e-05	0.000232772
LBAL_12669	359.142	0.340367	0.090398	3.76521	0.000166411	0.000716683
LBAL_09620	376.123	0.340627	0.0726709	4.68726	2.77e-06	1.77e-05
LBAL_04575	320.554	0.341249	0.0804242	4.24311	2.2e-05	0.000118477
LBAL_10797	2574.25	0.341797	0.082611	4.13743	3.51e-05	0.000179684
LBAL_10037	496.433	0.344188	0.0897305	3.8358	0.000125157	0.00055863
LBAL_03378	685.288	0.344621	0.0724292	4.75804	1.95e-06	1.29e-05
LBAL_01399	311.858	0.346367	0.0836222	4.14204	3.44e-05	0.000176834
LBAL_07615	1227.38	0.346731	0.0644274	5.38173	7.38e-08	6.22e-07
LBAL_03146	346.521	0.34778	0.0912909	3.80958	0.000139203	0.000615174
LBAL_09368	294.039	0.347932	0.0734051	4.73989	2.14e-06	1.4e-05
LBAL_02937	245.648	0.348644	0.083967	4.15216	3.29e-05	0.000170056
LBAL_08668	783.631	0.350405	0.0683475	5.12682	2.95e-07	2.23e-06
LBAL_02721	1599.75	0.350834	0.084422	4.15572	3.24e-05	0.000167735
LBAL_01982	410.022	0.35143	0.0938082	3.74626	0.000179491	0.000765337
LBAL_12426	530.888	0.352067	0.0954595	3.68812	0.000225914	0.000943111
LBAL_07762	255.984	0.35254	0.0839592	4.19894	2.68e-05	0.000141474
LBAL_04726	525.131	0.352887	0.0914625	3.85827	0.000114193	0.000514005
LBAL_05157	749.62	0.354334	0.0813717	4.35451	1.33e-05	7.51e-05
LBAL_04846	665.809	0.354367	0.0912427	3.88379	0.000102842	0.000467628
LBAL_12713	267.411	0.354646	0.0901292	3.93486	8.32e-05	0.00038559
LBAL_02654	297.544	0.356107	0.0952402	3.73904	0.000184725	0.000786155
LBAL_07649	980.645	0.358108	0.0820403	4.36503	1.27e-05	7.19e-05
LBAL_00162	480.27	0.358847	0.0732546	4.89863	9.65e-07	6.72e-06
LBAL_02329	1198.86	0.359575	0.0854933	4.20589	2.6e-05	0.000137586
LBAL_05130	647.038	0.36127	0.0741171	4.87431	1.09e-06	7.54e-06
LBAL_11003	244.262	0.363103	0.0982848	3.6944	0.000220405	0.00092234
LBAL_07732	2813.89	0.366073	0.0625157	5.8557	4.75e-09	4.98e-08
LBAL_05033	2051.94	0.366177	0.0979524	3.73831	0.000185259	0.000787826
LBAL_05408	1040.54	0.3684	0.0792887	4.64632	3.38e-06	2.14e-05
LBAL_09580	369.404	0.37068	0.0903123	4.10442	4.05e-05	0.000204456
LBAL_11863	1960.08	0.371113	0.0930452	3.98853	6.65e-05	0.000316216
LBAL_08206	428.976	0.371593	0.0899895	4.12929	3.64e-05	0.000185481
LBAL_09657	391.027	0.371838	0.0852886	4.35976	1.3e-05	7.35e-05
LBAL_12681	1023.12	0.371887	0.0568018	6.5471	5.87e-11	8.37e-10
LBAL_08257	539.554	0.372417	0.0884866	4.20874	2.57e-05	0.000136019
LBAL_00599	636.527	0.373064	0.0835708	4.46404	8.04e-06	4.73e-05
LBAL_00916	316.016	0.373109	0.0942141	3.96022	7.49e-05	0.00035053
LBAL_10208	1407.7	0.373724	0.0800973	4.66587	3.07e-06	1.95e-05
LBAL_09997	201.166	0.3741	0.0835989	4.47494	7.64e-06	4.52e-05
LBAL_00678	4250.68	0.374243	0.0646828	5.78581	7.22e-09	7.35e-08
LBAL_10697	397.99	0.374589	0.0963738	3.88684	0.000101559	0.000462361
LBAL_00132	805.321	0.374677	0.0942005	3.97745	6.97e-05	0.000329495
LBAL_04783	800.362	0.375909	0.085147	4.41483	1.01e-05	5.83e-05
LBAL_01254	343.953	0.376179	0.0945053	3.9805	6.88e-05	0.000325701
LBAL_11549	483.75	0.376191	0.0843271	4.46109	8.15e-06	4.79e-05
LBAL_10046	536.858	0.376925	0.0937696	4.01969	5.83e-05	0.000281733
LBAL_08074	1058.37	0.377198	0.0881635	4.27839	1.88e-05	0.00010261
LBAL_05854	262.116	0.378937	0.0931657	4.06734	4.76e-05	0.000235504
LBAL_09872	427.393	0.379477	0.0834289	4.54851	5.4e-06	3.29e-05
LBAL_04878	409.293	0.379886	0.0983343	3.86321	0.000111907	0.000504939
LBAL_09783	3480.39	0.381189	0.0656725	5.80439	6.46e-09	6.63e-08
LBAL_05428	237.854	0.381703	0.0930467	4.10227	4.09e-05	0.000206179
LBAL_10530	1997.58	0.381954	0.098763	3.86738	0.000110011	0.00049759
LBAL_08323	971.319	0.383359	0.0955859	4.01062	6.06e-05	0.000291513
LBAL_05178	989.797	0.385334	0.102741	3.75054	0.000176456	0.000754133
LBAL_09969	3127.2	0.387739	0.0710112	5.46024	4.75e-08	4.13e-07
LBAL_01027	228.891	0.388036	0.0844561	4.59453	4.34e-06	2.69e-05
LBAL_00294	896.179	0.388088	0.0653828	5.93564	2.93e-09	3.17e-08
LBAL_12717	1129.21	0.38862	0.0963822	4.03207	5.53e-05	0.00026834
LBAL_09557	227.442	0.388965	0.0918581	4.23441	2.29e-05	0.00012257
LBAL_11558	1157.82	0.389099	0.0805211	4.83227	1.35e-06	9.14e-06
LBAL_09712	1452.98	0.389701	0.0804986	4.8411	1.29e-06	8.77e-06
LBAL_02296	249.043	0.389805	0.0984286	3.96028	7.49e-05	0.00035053
LBAL_03070	248.266	0.390065	0.0942103	4.14036	3.47e-05	0.000177725
LBAL_00131	1969.76	0.395347	0.0919426	4.29994	1.71e-05	9.4e-05
LBAL_10465	1553.66	0.395566	0.0585701	6.75371	1.44e-11	2.26e-10
LBAL_03721	316.864	0.396499	0.103682	3.82417	0.000131214	0.000583793
LBAL_02924	717.026	0.397081	0.103169	3.84885	0.000118673	0.000532239
LBAL_06840	368.82	0.398381	0.0910331	4.37622	1.21e-05	6.87e-05
LBAL_02600	364.533	0.398527	0.0987977	4.03377	5.49e-05	0.000266867
LBAL_00888	3131.73	0.398532	0.0828944	4.8077	1.53e-06	1.02e-05
LBAL_03097	1247.61	0.399103	0.0570695	6.99328	2.69e-12	4.71e-11
LBAL_00898	263.094	0.400102	0.100637	3.9757	7.02e-05	0.000331572
LBAL_01716	1309.85	0.400245	0.103739	3.85817	0.000114239	0.000514005
LBAL_04506	1145.74	0.400765	0.0736253	5.4433	5.23e-08	4.52e-07
LBAL_09943	321.443	0.401031	0.0858582	4.67086	3e-06	1.91e-05
LBAL_02240	698.899	0.402432	0.073497	5.47549	4.36e-08	3.83e-07
LBAL_04595	650.39	0.402456	0.0780742	5.1548	2.54e-07	1.95e-06
LBAL_02218	1051.17	0.403061	0.10442	3.86001	0.000113383	0.000510568
LBAL_06943	3201.58	0.404424	0.0988551	4.09108	4.29e-05	0.000215221
LBAL_05303	652.709	0.404738	0.0970916	4.16862	3.06e-05	0.000159186
LBAL_09014	227.866	0.406897	0.099869	4.07431	4.62e-05	0.000229383
LBAL_09790	1058.23	0.407032	0.09702	4.19534	2.72e-05	0.000143265
LBAL_10551	756.95	0.407809	0.0903556	4.51338	6.38e-06	3.82e-05
LBAL_04927	303.596	0.408258	0.0873671	4.6729	2.97e-06	1.89e-05
LBAL_04226	637.97	0.408657	0.110641	3.69354	0.000221149	0.00092495
LBAL_06168	654.356	0.410249	0.0633123	6.47977	9.19e-11	1.28e-09
LBAL_02816	1950.57	0.410617	0.0977255	4.20173	2.65e-05	0.000139869
LBAL_02652	1159.4	0.411252	0.0820722	5.01086	5.42e-07	3.92e-06
LBAL_12066	302.869	0.411475	0.0896571	4.58943	4.44e-06	2.75e-05
LBAL_05941	1195.41	0.411772	0.0772547	5.33006	9.82e-08	8.12e-07
LBAL_03252	344.309	0.411992	0.0755687	5.45189	4.98e-08	4.32e-07
LBAL_00758	655.506	0.412082	0.0804199	5.12413	2.99e-07	2.26e-06
LBAL_03546	396.811	0.412119	0.102598	4.01681	5.9e-05	0.000284577
LBAL_05321	445.228	0.412881	0.0981019	4.20869	2.57e-05	0.000136019
LBAL_05339	449.452	0.414129	0.069255	5.97977	2.23e-09	2.46e-08
LBAL_07672	392.708	0.414172	0.0665149	6.22675	4.76e-10	5.87e-09
LBAL_06512	420.586	0.415061	0.102418	4.05261	5.06e-05	0.000248963
LBAL_08419	580.697	0.418039	0.0798367	5.23617	1.64e-07	1.3e-06
LBAL_00584	455.911	0.41814	0.0773451	5.40616	6.44e-08	5.49e-07
LBAL_02328	197.166	0.419937	0.112826	3.72199	0.000197656	0.000834823
LBAL_00491	857.777	0.420271	0.0863389	4.86769	1.13e-06	7.75e-06
LBAL_02701	207.753	0.421085	0.0972659	4.32922	1.5e-05	8.33e-05
LBAL_05270	433.004	0.421154	0.103159	4.08259	4.45e-05	0.000222346
LBAL_09985	583.1	0.421264	0.0944652	4.45946	8.22e-06	4.82e-05
LBAL_00726	1072.33	0.421771	0.111317	3.78892	0.000151303	0.000660281
LBAL_00502	500.105	0.42217	0.0750865	5.62244	1.88e-08	1.79e-07
LBAL_12696	374.675	0.42233	0.0938997	4.49767	6.87e-06	4.09e-05
LBAL_01826	261.582	0.422685	0.114286	3.69849	0.000216884	0.000909494
LBAL_03622	358.836	0.422692	0.0882954	4.78725	1.69e-06	1.13e-05
LBAL_04513	374.11	0.422849	0.0844867	5.00492	5.59e-07	4.04e-06
LBAL_01464	328.211	0.42545	0.109681	3.87897	0.000104899	0.000476397
LBAL_01004	763.455	0.425767	0.0900877	4.72614	2.29e-06	1.49e-05
LBAL_12189	292.158	0.426024	0.101542	4.19555	2.72e-05	0.000143246
LBAL_00679	672.728	0.426119	0.0761321	5.5971	2.18e-08	2.03e-07
LBAL_03885	145.863	0.426278	0.110002	3.87517	0.000106552	0.000483009
LBAL_08659	194.44	0.426525	0.107727	3.95933	7.52e-05	0.000351499
LBAL_11589	914.963	0.428488	0.10606	4.04006	5.34e-05	0.00026072
LBAL_06995	848.499	0.429028	0.0702089	6.11074	9.92e-10	1.16e-08
LBAL_05574	363.636	0.4293	0.0948442	4.52637	6e-06	3.62e-05
LBAL_09638	182.43	0.429549	0.111649	3.84733	0.000119414	0.000534919
LBAL_04814	1374.77	0.430004	0.082842	5.19065	2.1e-07	1.64e-06
LBAL_09803	870.061	0.431744	0.115758	3.72972	0.000191693	0.000812094
LBAL_12095	215.224	0.431785	0.116615	3.70264	0.000213371	0.000896446
LBAL_00036	313.645	0.432074	0.0786059	5.49671	3.87e-08	3.44e-07
LBAL_12733	237.661	0.433363	0.11182	3.87553	0.000106394	0.000482796
LBAL_03545	295.528	0.43338	0.0785859	5.51472	3.49e-08	3.13e-07
LBAL_03155	648.18	0.434008	0.0925475	4.68957	2.74e-06	1.75e-05
LBAL_07005	522.998	0.434915	0.115129	3.77762	0.000158334	0.000687462
LBAL_10839	137.893	0.435404	0.115129	3.78188	0.000155649	0.000677129
LBAL_02110	385.362	0.43542	0.0847218	5.13941	2.76e-07	2.1e-06
LBAL_00680	827.172	0.435975	0.102605	4.24904	2.15e-05	0.000115718
LBAL_04136	1489.7	0.436391	0.0896645	4.86693	1.13e-06	7.77e-06
LBAL_01936	386.035	0.437509	0.0878754	4.97874	6.4e-07	4.58e-06
LBAL_00337	2895.19	0.437552	0.0664175	6.58789	4.46e-11	6.5e-10
LBAL_11019	2338.26	0.439322	0.0692302	6.34582	2.21e-10	2.91e-09
LBAL_11877	138.408	0.439885	0.112994	3.89298	9.9e-05	0.000451911
LBAL_01635	413.019	0.440127	0.104544	4.20996	2.55e-05	0.000135448
LBAL_04143	1965.05	0.440701	0.103827	4.24456	2.19e-05	0.000117888
LBAL_02653	889.975	0.442991	0.0695423	6.37009	1.89e-10	2.53e-09
LBAL_02651	568.26	0.443642	0.0723027	6.13589	8.47e-10	9.99e-09
LBAL_05252	1875.15	0.443938	0.0806237	5.5063	3.66e-08	3.27e-07
LBAL_01129	1501.32	0.444083	0.0991705	4.47797	7.54e-06	4.46e-05
LBAL_00812	288.402	0.444437	0.117113	3.79493	0.000147684	0.000647016
LBAL_02282	293.091	0.444465	0.108668	4.09012	4.31e-05	0.00021592
LBAL_08306	970.421	0.44471	0.0836037	5.31927	1.04e-07	8.58e-07
LBAL_11907	275.28	0.444761	0.117917	3.77182	0.00016206	0.000700921
LBAL_09096	485.4	0.444871	0.0764087	5.82225	5.81e-09	6.01e-08
LBAL_06727	207.441	0.445705	0.0950492	4.6892	2.74e-06	1.76e-05
LBAL_04116	877.562	0.446965	0.0588549	7.59436	3.09e-14	7.05e-13
LBAL_09421	188.508	0.447818	0.119856	3.7363	0.000186749	0.000792955
LBAL_01052	542.502	0.448299	0.0763787	5.86943	4.37e-09	4.61e-08
LBAL_12121	719.283	0.44838	0.106433	4.21281	2.52e-05	0.00013388
LBAL_11947	2077.09	0.448783	0.070803	6.33847	2.32e-10	3.04e-09
LBAL_02404	489.83	0.449267	0.085294	5.26728	1.38e-07	1.12e-06
LBAL_01916	806.215	0.449966	0.103954	4.32852	1.5e-05	8.35e-05
LBAL_10094	411.341	0.450391	0.0855136	5.26689	1.39e-07	1.12e-06
LBAL_07387	214.415	0.450408	0.101911	4.41964	9.89e-06	5.72e-05
LBAL_10578	1039.51	0.451106	0.0692583	6.51338	7.35e-11	1.04e-09
LBAL_08207	953.777	0.451241	0.0774258	5.82804	5.61e-09	5.82e-08
LBAL_01718	255.371	0.451398	0.0889871	5.07262	3.92e-07	2.91e-06
LBAL_03638	698.086	0.452211	0.114222	3.95904	7.53e-05	0.000351772
LBAL_03375	1492.82	0.452822	0.0716675	6.31837	2.64e-10	3.42e-09
LBAL_03486	553.517	0.453639	0.0809751	5.60221	2.12e-08	1.98e-07
LBAL_02520	365.993	0.454456	0.109059	4.16706	3.09e-05	0.000160128
LBAL_05740	442.902	0.455276	0.0811306	5.61165	2e-08	1.88e-07
LBAL_06154	2350.8	0.455624	0.0865109	5.26667	1.39e-07	1.12e-06
LBAL_12541	335.243	0.456545	0.108502	4.20773	2.58e-05	0.000136535
LBAL_07949	1206.19	0.456772	0.102879	4.43991	9e-06	5.23e-05
LBAL_11469	343.33	0.457353	0.112977	4.04819	5.16e-05	0.000253151
LBAL_00139	251.323	0.457401	0.122511	3.73356	0.000188793	0.000801329
LBAL_01749	563.885	0.45834	0.0925727	4.95114	7.38e-07	5.25e-06
LBAL_05504	190.181	0.458431	0.118606	3.86515	0.000111023	0.000501759
LBAL_10571	384.011	0.458574	0.0698378	6.56627	5.16e-11	7.39e-10
LBAL_09930	985.417	0.460106	0.125134	3.67691	0.000236074	0.000981486
LBAL_06291	168.374	0.460877	0.108732	4.23865	2.25e-05	0.000120683
LBAL_06963	630.652	0.461664	0.0865581	5.33358	9.63e-08	7.99e-07
LBAL_11366	1120.56	0.463742	0.0939954	4.93366	8.07e-07	5.71e-06
LBAL_03660	790.214	0.463839	0.0830084	5.58785	2.3e-08	2.13e-07
LBAL_11255	244.874	0.464247	0.0917766	5.05845	4.23e-07	3.12e-06
LBAL_01038	542.38	0.464947	0.0784367	5.92767	3.07e-09	3.31e-08
LBAL_09532	2437.53	0.46512	0.0858614	5.41711	6.06e-08	5.18e-07
LBAL_12707	490.209	0.466243	0.0966721	4.82293	1.41e-06	9.53e-06
LBAL_09506	101.525	0.466266	0.119682	3.89588	9.78e-05	0.000447123
LBAL_12091	2464.35	0.466501	0.0933626	4.99666	5.83e-07	4.2e-06
LBAL_09006	238.521	0.466535	0.106078	4.39802	1.09e-05	6.27e-05
LBAL_11516	144.227	0.467072	0.110668	4.22049	2.44e-05	0.000129708
LBAL_04589	440.401	0.467362	0.0845904	5.525	3.29e-08	2.96e-07
LBAL_02828	241.287	0.470866	0.0912862	5.15813	2.49e-07	1.92e-06
LBAL_11904	433.31	0.471102	0.0821358	5.73565	9.71e-09	9.69e-08
LBAL_02858	217.563	0.471125	0.113453	4.15261	3.29e-05	0.000169801
LBAL_03485	319.425	0.471575	0.0848301	5.55905	2.71e-08	2.49e-07
LBAL_11240	1046.55	0.47166	0.0979122	4.81717	1.46e-06	9.79e-06
LBAL_12207	296.006	0.472613	0.0942257	5.01576	5.28e-07	3.84e-06
LBAL_03147	750.603	0.472641	0.093446	5.0579	4.24e-07	3.13e-06
LBAL_06957	308.671	0.473302	0.115943	4.0822	4.46e-05	0.000222517
LBAL_09347	387.676	0.473748	0.104241	4.54472	5.5e-06	3.34e-05
LBAL_05334	1199.07	0.474149	0.0494618	9.58615	9.14e-22	5.55e-20
LBAL_10172	340.195	0.474786	0.0967241	4.90866	9.17e-07	6.42e-06
LBAL_05243	1837.7	0.475514	0.0600678	7.91629	2.45e-15	6.29e-14
LBAL_11406	151.348	0.47554	0.117559	4.04512	5.23e-05	0.000255937
LBAL_01564	620.688	0.476341	0.0787837	6.04619	1.48e-09	1.68e-08
LBAL_03082	215.368	0.476509	0.101169	4.71002	2.48e-06	1.6e-05
LBAL_11810	6776.03	0.476631	0.117552	4.05464	5.02e-05	0.000247359
LBAL_12128	605.569	0.477716	0.0896069	5.33124	9.75e-08	8.08e-07
LBAL_05063	217.455	0.478643	0.0985862	4.85507	1.2e-06	8.21e-06
LBAL_09536	2998.05	0.479405	0.0795468	6.02671	1.67e-09	1.88e-08
LBAL_06405	4126.08	0.480573	0.0926724	5.18572	2.15e-07	1.67e-06
LBAL_01165	556.56	0.480964	0.0886202	5.42725	5.72e-08	4.92e-07
LBAL_04807	206.466	0.481522	0.115395	4.1728	3.01e-05	0.000156803
LBAL_02548	493.559	0.481581	0.083123	5.79359	6.89e-09	7.04e-08
LBAL_12603	223.422	0.482943	0.103478	4.66713	3.05e-06	1.94e-05
LBAL_10780	798.953	0.483552	0.0816417	5.92286	3.16e-09	3.41e-08
LBAL_03429	404.499	0.484498	0.0771384	6.28089	3.37e-10	4.29e-09
LBAL_05040	818.375	0.484953	0.0655383	7.39954	1.37e-13	2.89e-12
LBAL_09682	262.561	0.485365	0.130165	3.72886	0.000192351	0.000814573
LBAL_12484	144.42	0.486935	0.0999234	4.87308	1.1e-06	7.58e-06
LBAL_03055	216.982	0.487681	0.115483	4.22298	2.41e-05	0.000128463
LBAL_01484	376.91	0.488036	0.0839086	5.81628	6.02e-09	6.2e-08
LBAL_03871	257.238	0.488243	0.128589	3.79691	0.000146509	0.000642879
LBAL_02307	439.673	0.488391	0.0984003	4.96331	6.93e-07	4.94e-06
LBAL_03386	1184.83	0.488415	0.0617924	7.90414	2.7e-15	6.91e-14
LBAL_02477	294.656	0.488842	0.0863649	5.66019	1.51e-08	1.46e-07
LBAL_03231	143.705	0.488952	0.124321	3.93299	8.39e-05	0.000388443
LBAL_02355	517.611	0.489393	0.0791965	6.17948	6.43e-10	7.74e-09
LBAL_07076	359.201	0.489799	0.0852831	5.74322	9.29e-09	9.32e-08
LBAL_04371	302.472	0.490205	0.0963445	5.08804	3.62e-07	2.7e-06
LBAL_10030	333.528	0.490483	0.0889272	5.51556	3.48e-08	3.11e-07
LBAL_11324	198.084	0.490795	0.110904	4.4254	9.63e-06	5.58e-05
LBAL_06081	850.605	0.491136	0.0610303	8.04742	8.46e-16	2.32e-14
LBAL_08324	523.802	0.491313	0.102375	4.79913	1.59e-06	1.06e-05
LBAL_07568	169.455	0.491682	0.120422	4.08299	4.45e-05	0.000222058
LBAL_09498	1677.87	0.492476	0.126581	3.89059	0.000100003	0.000456204
LBAL_00596	1090.77	0.494279	0.10814	4.57074	4.86e-06	2.99e-05
LBAL_07965	652.657	0.494784	0.0916541	5.39839	6.72e-08	5.72e-07
LBAL_09075	176.543	0.495168	0.131468	3.76645	0.000165588	0.000713417
LBAL_12306	181.019	0.4967	0.114851	4.32473	1.53e-05	8.49e-05
LBAL_00201	271.197	0.498078	0.0968483	5.14287	2.71e-07	2.07e-06
LBAL_06269	1401.52	0.498264	0.0810176	6.15007	7.74e-10	9.21e-09
LBAL_06064	419.145	0.498391	0.0932115	5.34688	8.95e-08	7.44e-07
LBAL_02843	114.22	0.499301	0.124926	3.99677	6.42e-05	0.00030778
LBAL_12661	686.07	0.49932	0.0675641	7.39031	1.46e-13	3.09e-12
LBAL_11282	304.751	0.500309	0.0962836	5.19621	2.03e-07	1.59e-06
LBAL_10371	514.797	0.500589	0.0846137	5.91617	3.3e-09	3.54e-08
LBAL_01153	241.028	0.501943	0.0976181	5.14191	2.72e-07	2.08e-06
LBAL_05963	804.622	0.502369	0.11562	4.34501	1.39e-05	7.81e-05
LBAL_06836	338.789	0.502757	0.0987163	5.09295	3.53e-07	2.64e-06
LBAL_09798	404.411	0.503007	0.0894822	5.6213	1.9e-08	1.79e-07
LBAL_12464	8638.11	0.503314	0.0701047	7.17947	7e-13	1.34e-11
LBAL_00368	234.561	0.504442	0.134432	3.75239	0.000175155	0.000749426
LBAL_04161	161.378	0.504452	0.125052	4.03395	5.48e-05	0.000266867
LBAL_09218	211.151	0.505413	0.126312	4.0013	6.3e-05	0.000302329
LBAL_02946	139.877	0.506667	0.110274	4.5946	4.34e-06	2.69e-05
LBAL_06311	377.784	0.506889	0.113726	4.45711	8.31e-06	4.87e-05
LBAL_07911	201.436	0.50717	0.118228	4.28978	1.79e-05	9.79e-05
LBAL_05028	5761.74	0.509123	0.107921	4.71754	2.39e-06	1.55e-05
LBAL_05054	282.346	0.509213	0.0874879	5.82038	5.87e-09	6.07e-08
LBAL_12478	406.67	0.511546	0.0765723	6.68056	2.38e-11	3.64e-10
LBAL_05944	193.246	0.512859	0.12315	4.16449	3.12e-05	0.000161791
LBAL_10503	421.358	0.513239	0.127285	4.03219	5.53e-05	0.000268314
LBAL_06725	158.513	0.514555	0.12621	4.07696	4.56e-05	0.000227083
LBAL_03888	322.749	0.515739	0.10628	4.85262	1.22e-06	8.31e-06
LBAL_12056	127.265	0.516428	0.12308	4.19586	2.72e-05	0.000143136
LBAL_06292	1138.21	0.516905	0.117273	4.40771	1.04e-05	6.02e-05
LBAL_08129	1609.58	0.516935	0.0842444	6.13613	8.46e-10	9.99e-09
LBAL_05989	216.811	0.517295	0.136371	3.7933	0.00014866	0.00064976
LBAL_10591	382.534	0.517378	0.129821	3.98531	6.74e-05	0.000320034
LBAL_06294	436.443	0.517932	0.116848	4.43251	9.31e-06	5.4e-05
LBAL_06682	501.866	0.518254	0.125836	4.11849	3.81e-05	0.000193245
LBAL_06218	442.664	0.518706	0.105597	4.91214	9.01e-07	6.31e-06
LBAL_10316	840.328	0.520652	0.0817444	6.36926	1.9e-10	2.53e-09
LBAL_08212	493.477	0.520671	0.0926974	5.61689	1.94e-08	1.83e-07
LBAL_03039	443.409	0.520984	0.128895	4.04191	5.3e-05	0.000259124
LBAL_06873	177.387	0.521169	0.128004	4.0715	4.67e-05	0.000231652
LBAL_07967	3698.9	0.521551	0.0788197	6.61701	3.67e-11	5.4e-10
LBAL_06407	249.817	0.521627	0.137184	3.80239	0.000143304	0.000631296
LBAL_01470	268.116	0.522818	0.0955119	5.47385	4.4e-08	3.86e-07
LBAL_10970	310.166	0.523535	0.106425	4.91928	8.69e-07	6.11e-06
LBAL_09619	1388.87	0.523658	0.100624	5.20412	1.95e-07	1.53e-06
LBAL_06760	167.643	0.524446	0.116055	4.51895	6.21e-06	3.73e-05
LBAL_09705	311.574	0.525635	0.105411	4.98655	6.15e-07	4.41e-06
LBAL_02376	167.856	0.525817	0.120934	4.34796	1.37e-05	7.72e-05
LBAL_03336	162.847	0.526611	0.107863	4.88221	1.05e-06	7.26e-06
LBAL_03071	258.508	0.527228	0.103035	5.11696	3.11e-07	2.34e-06
LBAL_10781	424.048	0.527272	0.103194	5.10953	3.23e-07	2.43e-06
LBAL_10733	123.195	0.527351	0.121738	4.33186	1.48e-05	8.24e-05
LBAL_02299	214.675	0.527498	0.0962378	5.48119	4.22e-08	3.72e-07
LBAL_01288	120.617	0.527965	0.113433	4.65441	3.25e-06	2.05e-05
LBAL_06336	2583.51	0.528393	0.0675378	7.82366	5.13e-15	1.27e-13
LBAL_09764	234.223	0.528546	0.124322	4.25142	2.12e-05	0.000114608
LBAL_03489	196.293	0.529188	0.129078	4.09976	4.14e-05	0.000207966
LBAL_08211	91.8294	0.531497	0.122066	4.35417	1.34e-05	7.52e-05
LBAL_07018	2129.69	0.532626	0.0559023	9.5278	1.61e-21	9.29e-20
LBAL_10045	914.671	0.534165	0.0897645	5.95074	2.67e-09	2.92e-08
LBAL_00718	174.057	0.534832	0.098593	5.42464	5.81e-08	4.99e-07
LBAL_09651	646.603	0.534909	0.0657577	8.13455	4.13e-16	1.18e-14
LBAL_04808	311.748	0.535583	0.118982	4.50138	6.75e-06	4.02e-05
LBAL_05997	701.031	0.535824	0.117271	4.5691	4.9e-06	3.01e-05
LBAL_08646	1522.69	0.535892	0.145881	3.6735	0.000239248	0.000992837
LBAL_06632	173.074	0.536009	0.105127	5.09867	3.42e-07	2.57e-06
LBAL_10700	108.196	0.536406	0.126739	4.23235	2.31e-05	0.00012352
LBAL_09503	1292.67	0.537609	0.0669544	8.02948	9.79e-16	2.65e-14
LBAL_04112	299.12	0.538067	0.092569	5.81261	6.15e-09	6.33e-08
LBAL_04351	127.652	0.538288	0.14261	3.77455	0.000160297	0.000694641
LBAL_07287	214.482	0.53859	0.107521	5.00914	5.47e-07	3.95e-06
LBAL_07916	754.555	0.538696	0.0923062	5.83598	5.35e-09	5.58e-08
LBAL_00287	229.339	0.538794	0.118715	4.53855	5.66e-06	3.43e-05
LBAL_01541	699.533	0.5392	0.0882211	6.11192	9.84e-10	1.15e-08
LBAL_11753	541.021	0.539252	0.111506	4.83606	1.32e-06	8.99e-06
LBAL_09818	1250.13	0.539327	0.087409	6.17015	6.82e-10	8.19e-09
LBAL_00050	1183.22	0.540733	0.101093	5.34889	8.85e-08	7.37e-07
LBAL_03828	1686.42	0.540924	0.136444	3.96445	7.36e-05	0.000344753
LBAL_07183	749.091	0.54138	0.0762642	7.09875	1.26e-12	2.33e-11
LBAL_04243	543.223	0.541424	0.08917	6.07182	1.26e-09	1.44e-08
LBAL_07533	686.282	0.541903	0.0815961	6.64128	3.11e-11	4.68e-10
LBAL_01530	331.514	0.542103	0.0965447	5.61505	1.97e-08	1.85e-07
LBAL_02208	752.721	0.543814	0.0961312	5.65699	1.54e-08	1.49e-07
LBAL_07786	454.949	0.544822	0.0936123	5.81998	5.89e-09	6.07e-08
LBAL_12844	213.989	0.5454	0.136493	3.99582	6.45e-05	0.000308353
LBAL_07139	380.467	0.545474	0.120334	4.533	5.82e-06	3.51e-05
LBAL_11560	1524	0.546598	0.0728194	7.50621	6.09e-14	1.35e-12
LBAL_10958	1342.33	0.546675	0.13392	4.0821	4.46e-05	0.000222517
LBAL_00598	667.165	0.546744	0.0780658	7.00363	2.49e-12	4.39e-11
LBAL_02568	444.833	0.549484	0.128913	4.26243	2.02e-05	0.000109421
LBAL_06207	578.014	0.550348	0.0711641	7.73351	1.05e-14	2.48e-13
LBAL_02594	455.959	0.551047	0.0911537	6.04525	1.49e-09	1.68e-08
LBAL_07833	804.191	0.552977	0.0711436	7.77269	7.68e-15	1.86e-13
LBAL_08390	245.912	0.553023	0.106753	5.18039	2.21e-07	1.72e-06
LBAL_01717	1261.56	0.553147	0.109024	5.0736	3.9e-07	2.9e-06
LBAL_03072	458.117	0.553507	0.0988254	5.60085	2.13e-08	1.99e-07
LBAL_01481	2497.29	0.553727	0.134942	4.10346	4.07e-05	0.000205218
LBAL_04225	570.464	0.554331	0.147086	3.76875	0.000164064	0.000708218
LBAL_00279	891.023	0.555657	0.091394	6.0798	1.2e-09	1.37e-08
LBAL_01094	146.563	0.556628	0.137192	4.05728	4.96e-05	0.000244795
LBAL_11943	1306.58	0.557495	0.0926335	6.01829	1.76e-09	1.98e-08
LBAL_06212	2555.19	0.557871	0.0667882	8.35284	6.66e-17	2.19e-15
LBAL_09789	304.95	0.558677	0.118411	4.7181	2.38e-06	1.54e-05
LBAL_01983	188.764	0.559297	0.12116	4.61618	3.91e-06	2.44e-05
LBAL_11876	685.574	0.559452	0.142436	3.92776	8.57e-05	0.00039666
LBAL_07531	678.055	0.560046	0.106267	5.27016	1.36e-07	1.11e-06
LBAL_07663	487.372	0.560408	0.111812	5.01204	5.39e-07	3.9e-06
LBAL_05486	1249.18	0.561336	0.150781	3.72286	0.000196976	0.000832895
LBAL_12463	312.947	0.562475	0.127965	4.39553	1.11e-05	6.34e-05
LBAL_00216	168.112	0.563032	0.127018	4.43269	9.31e-06	5.4e-05
LBAL_11916	193.738	0.564585	0.136153	4.14669	3.37e-05	0.000173845
LBAL_01995	2658.04	0.564954	0.101824	5.54831	2.88e-08	2.63e-07
LBAL_03647	931.367	0.566315	0.113562	4.98684	6.14e-07	4.41e-06
LBAL_04912	199.666	0.566751	0.108289	5.23367	1.66e-07	1.32e-06
LBAL_10755	346.672	0.566823	0.142533	3.97679	6.99e-05	0.00033026
LBAL_03750	2505.94	0.566991	0.151712	3.7373	0.00018601	0.000790718
LBAL_00322	145.824	0.567035	0.140588	4.03332	5.5e-05	0.000267263
LBAL_02331	414.019	0.56737	0.0871198	6.51253	7.39e-11	1.04e-09
LBAL_10699	839.044	0.568432	0.150352	3.78068	0.000156399	0.000680127
LBAL_12704	401.651	0.568456	0.0820196	6.93073	4.19e-12	7.14e-11
LBAL_03616	2060.65	0.568501	0.13218	4.30094	1.7e-05	9.37e-05
LBAL_01155	170.968	0.569776	0.104579	5.44829	5.09e-08	4.4e-07
LBAL_11779	259.474	0.570549	0.139715	4.08366	4.43e-05	0.000221624
LBAL_04338	1164.85	0.570599	0.136004	4.19548	2.72e-05	0.000143246
LBAL_11241	173.051	0.570771	0.130128	4.38622	1.15e-05	6.59e-05
LBAL_00918	259.246	0.571259	0.119715	4.77183	1.83e-06	1.21e-05
LBAL_05761	152.958	0.571313	0.120629	4.73613	2.18e-06	1.42e-05
LBAL_02401	3325.55	0.571987	0.0675823	8.46356	2.59e-17	8.91e-16
LBAL_03630	1141.88	0.572527	0.100033	5.72337	1.04e-08	1.04e-07
LBAL_09606	524.526	0.573218	0.146387	3.91576	9.01e-05	0.000414841
LBAL_07220	546.116	0.573375	0.131852	4.34863	1.37e-05	7.7e-05
LBAL_02049	193.476	0.57398	0.114885	4.99613	5.85e-07	4.21e-06
LBAL_05326	352.515	0.574855	0.0967744	5.94015	2.85e-09	3.08e-08
LBAL_00496	313.329	0.574891	0.103927	5.53169	3.17e-08	2.86e-07
LBAL_00191	97.5691	0.57513	0.141031	4.07804	4.54e-05	0.000226236
LBAL_08125	830.988	0.577275	0.0806967	7.15365	8.45e-13	1.6e-11
LBAL_02542	752.639	0.577972	0.114159	5.06286	4.13e-07	3.06e-06
LBAL_03137	1970.54	0.578173	0.105444	5.48325	4.18e-08	3.69e-07
LBAL_01709	154.1	0.578815	0.0990249	5.84515	5.06e-09	5.3e-08
LBAL_04695	216.292	0.579696	0.0930502	6.22992	4.67e-10	5.78e-09
LBAL_00816	14207.5	0.580721	0.101873	5.70043	1.2e-08	1.17e-07
LBAL_11494	105.151	0.581089	0.154441	3.76252	0.000168208	0.000723308
LBAL_02936	256.481	0.581679	0.153551	3.78818	0.000151753	0.000661727
LBAL_11787	767.658	0.582262	0.0882662	6.59666	4.21e-11	6.15e-10
LBAL_07674	487.666	0.583158	0.0841219	6.9323	4.14e-12	7.08e-11
LBAL_12073	446.459	0.58363	0.099399	5.87159	4.32e-09	4.55e-08
LBAL_12672	3395.32	0.583827	0.10391	5.6186	1.93e-08	1.82e-07
LBAL_00148	475.225	0.584667	0.091687	6.37678	1.81e-10	2.42e-09
LBAL_02247	477.5	0.584929	0.0639921	9.14063	6.21e-20	2.88e-18
LBAL_04393	278.184	0.585001	0.0842026	6.94754	3.72e-12	6.41e-11
LBAL_08699	86.1974	0.585723	0.146809	3.98971	6.62e-05	0.000314947
LBAL_10142	122.142	0.586327	0.131085	4.47288	7.72e-06	4.56e-05
LBAL_05853	197.042	0.589482	0.122561	4.8097	1.51e-06	1.01e-05
LBAL_03177	197.712	0.589634	0.0931752	6.32823	2.48e-10	3.22e-09
LBAL_10741	796.126	0.589737	0.0878462	6.71329	1.9e-11	2.96e-10
LBAL_08333	950.715	0.590493	0.1462	4.03893	5.37e-05	0.000261745
LBAL_02400	239.746	0.590815	0.0998869	5.91484	3.32e-09	3.56e-08
LBAL_10842	248.826	0.591618	0.100012	5.91545	3.31e-09	3.55e-08
LBAL_03527	139.086	0.593286	0.123296	4.81189	1.5e-06	1e-05
LBAL_11017	118.388	0.594674	0.137334	4.33014	1.49e-05	8.3e-05
LBAL_05575	108.839	0.594969	0.158046	3.76454	0.000166855	0.000718041
LBAL_01208	3717.47	0.59583	0.090573	6.57846	4.75e-11	6.9e-10
LBAL_00482	426.339	0.596069	0.0964804	6.17813	6.49e-10	7.8e-09
LBAL_11244	563.322	0.596287	0.0849905	7.01592	2.28e-12	4.06e-11
LBAL_04409	720.143	0.596343	0.07222	8.25732	1.49e-16	4.61e-15
LBAL_06140	440.435	0.596427	0.131933	4.52069	6.16e-06	3.71e-05
LBAL_04708	153.462	0.598549	0.123237	4.8569	1.19e-06	8.15e-06
LBAL_05860	588.878	0.599298	0.135934	4.40876	1.04e-05	6e-05
LBAL_03110	816.83	0.599389	0.0911748	6.57407	4.9e-11	7.07e-10
LBAL_09681	385.312	0.599441	0.0837406	7.15831	8.17e-13	1.55e-11
LBAL_10189	1674.44	0.599811	0.161239	3.72001	0.000199215	0.000840453
LBAL_09568	95.8909	0.600004	0.157967	3.79829	0.000145697	0.000639566
LBAL_07559	356.158	0.60061	0.116681	5.14748	2.64e-07	2.02e-06
LBAL_06962	347.501	0.600967	0.10686	5.62388	1.87e-08	1.77e-07
LBAL_03531	87.6443	0.601297	0.154941	3.88082	0.000104104	0.00047298
LBAL_03708	601.318	0.60222	0.115366	5.22008	1.79e-07	1.41e-06
LBAL_01931	166.098	0.602273	0.163746	3.6781	0.000234976	0.000977651
LBAL_08019	399.487	0.602285	0.0865389	6.9597	3.41e-12	5.92e-11
LBAL_11389	1232.77	0.602515	0.10834	5.56133	2.68e-08	2.46e-07
LBAL_11202	281.943	0.602841	0.124235	4.85244	1.22e-06	8.31e-06
LBAL_05523	446.495	0.603355	0.108193	5.57665	2.45e-08	2.27e-07
LBAL_04535	534.427	0.603414	0.0800056	7.54215	4.62e-14	1.03e-12
LBAL_01438	174.299	0.603731	0.144187	4.18713	2.83e-05	0.000147987
LBAL_06062	185.384	0.604541	0.163597	3.6953	0.000219628	0.000920657
LBAL_00202	607.993	0.604632	0.132722	4.55562	5.22e-06	3.2e-05
LBAL_05855	1268.36	0.607055	0.0713338	8.51006	1.74e-17	6.1e-16
LBAL_10525	268.76	0.607104	0.0998391	6.08082	1.2e-09	1.37e-08
LBAL_06136	816.068	0.608844	0.082588	7.37207	1.68e-13	3.49e-12
LBAL_01166	191.052	0.608919	0.135241	4.50247	6.72e-06	4e-05
LBAL_09340	356.559	0.608971	0.153328	3.9717	7.14e-05	0.000336262
LBAL_08842	1682.29	0.61018	0.134904	4.52305	6.1e-06	3.67e-05
LBAL_06623	2712.65	0.612404	0.0777698	7.87457	3.42e-15	8.6e-14
LBAL_08190	406.004	0.61264	0.111247	5.50702	3.65e-08	3.26e-07
LBAL_04889	488.711	0.61352	0.104477	5.8723	4.3e-09	4.53e-08
LBAL_03748	120.101	0.613583	0.124724	4.91951	8.68e-07	6.11e-06
LBAL_07625	524.131	0.613646	0.089873	6.82793	8.61e-12	1.4e-10
LBAL_09329	335.365	0.615325	0.0970909	6.33762	2.33e-10	3.05e-09
LBAL_01757	321.052	0.616448	0.150806	4.0877	4.36e-05	0.000218093
LBAL_01767	637.15	0.616606	0.133016	4.63557	3.56e-06	2.24e-05
LBAL_02006	211.088	0.617285	0.0994558	6.20663	5.41e-10	6.61e-09
LBAL_09583	1389.83	0.617423	0.115952	5.32482	1.01e-07	8.34e-07
LBAL_05219	295.832	0.617788	0.121352	5.09087	3.56e-07	2.67e-06
LBAL_12771	1784.82	0.618062	0.12239	5.04992	4.42e-07	3.25e-06
LBAL_08881	94.3149	0.618123	0.138662	4.45776	8.28e-06	4.85e-05
LBAL_04007	905.606	0.618205	0.11081	5.57896	2.42e-08	2.24e-07
LBAL_01037	405.565	0.618271	0.083207	7.43052	1.08e-13	2.31e-12
LBAL_05837	187.279	0.618884	0.162711	3.80359	0.000142617	0.000628553
LBAL_04798	212.819	0.619747	0.15361	4.03453	5.47e-05	0.000266466
LBAL_04357	1121.08	0.620302	0.0720198	8.61293	7.12e-18	2.61e-16
LBAL_10471	362.673	0.620641	0.107734	5.76087	8.37e-09	8.46e-08
LBAL_08717	374.91	0.622066	0.0864634	7.19456	6.27e-13	1.21e-11
LBAL_07526	144.774	0.622773	0.147962	4.209	2.57e-05	0.00013596
LBAL_10814	2993.44	0.622929	0.1475	4.22325	2.41e-05	0.000128431
LBAL_07868	342.865	0.62293	0.111801	5.57175	2.52e-08	2.32e-07
LBAL_08695	300.206	0.623714	0.0960801	6.4916	8.49e-11	1.18e-09
LBAL_00490	273.19	0.624391	0.124762	5.00466	5.6e-07	4.04e-06
LBAL_11487	233.048	0.624633	0.0979356	6.378	1.79e-10	2.41e-09
LBAL_09078	1266.02	0.625605	0.120837	5.17728	2.25e-07	1.74e-06
LBAL_11630	149.095	0.625618	0.122389	5.11172	3.19e-07	2.4e-06
LBAL_06608	583.617	0.626228	0.111072	5.63803	1.72e-08	1.65e-07
LBAL_00214	1493.65	0.627052	0.111607	5.61839	1.93e-08	1.82e-07
LBAL_09779	804.761	0.627282	0.0846521	7.41011	1.26e-13	2.68e-12
LBAL_09653	276	0.628684	0.0924034	6.80369	1.02e-11	1.64e-10
LBAL_00141	1108.19	0.629929	0.113925	5.52933	3.21e-08	2.9e-07
LBAL_09404	99.2548	0.630007	0.15958	3.94792	7.88e-05	0.000366826
LBAL_00672	1098.49	0.630287	0.0885466	7.11814	1.09e-12	2.03e-11
LBAL_07691	139.848	0.631314	0.120418	5.24269	1.58e-07	1.26e-06
LBAL_10595	400.223	0.632633	0.171356	3.69193	0.000222559	0.000930495
LBAL_00773	1556.9	0.632682	0.13459	4.70081	2.59e-06	1.66e-05
LBAL_07720	120.974	0.633045	0.161832	3.91173	9.16e-05	0.000421489
LBAL_10050	156.782	0.633431	0.162958	3.88707	0.00010146	0.000462095
LBAL_01532	951.72	0.633454	0.158319	4.00112	6.3e-05	0.000302434
LBAL_06280	455.962	0.633621	0.0919577	6.89036	5.57e-12	9.27e-11
LBAL_09782	853.646	0.635498	0.0772572	8.22574	1.94e-16	5.9e-15
LBAL_07120	329.232	0.635638	0.145273	4.37546	1.21e-05	6.89e-05
LBAL_07516	540.384	0.636705	0.0786959	8.0907	5.93e-16	1.66e-14
LBAL_06845	878.046	0.637715	0.0785041	8.12333	4.54e-16	1.29e-14
LBAL_04601	254.889	0.638364	0.135591	4.70803	2.5e-06	1.61e-05
LBAL_10760	459.538	0.638429	0.098711	6.46765	9.95e-11	1.37e-09
LBAL_04579	277.655	0.638495	0.153674	4.15487	3.25e-05	0.000168288
LBAL_01932	538.051	0.640398	0.141145	4.53717	5.7e-06	3.45e-05
LBAL_05800	387.341	0.64106	0.102986	6.22472	4.82e-10	5.94e-09
LBAL_06839	1275.14	0.641926	0.0981665	6.53916	6.19e-11	8.81e-10
LBAL_07343	737.473	0.642671	0.0808549	7.94844	1.89e-15	4.95e-14
LBAL_05702	983.889	0.642776	0.159422	4.03193	5.53e-05	0.000268387
LBAL_10043	422.605	0.642956	0.0683339	9.40904	5.01e-21	2.7e-19
LBAL_07614	130.5	0.643432	0.157609	4.08246	4.46e-05	0.000222368
LBAL_03401	242.172	0.644184	0.105503	6.10585	1.02e-09	1.19e-08
LBAL_05489	127.971	0.645456	0.140942	4.57959	4.66e-06	2.88e-05
LBAL_00993	216.795	0.648961	0.10218	6.35116	2.14e-10	2.82e-09
LBAL_00366	102.691	0.649377	0.147577	4.40027	1.08e-05	6.22e-05
LBAL_04085	1702.55	0.649551	0.138763	4.681	2.85e-06	1.82e-05
LBAL_09537	731.603	0.650641	0.0721131	9.0225	1.84e-19	8.08e-18
LBAL_07571	138.848	0.651205	0.127766	5.09686	3.45e-07	2.59e-06
LBAL_06340	164.316	0.651211	0.123911	5.25547	1.48e-07	1.18e-06
LBAL_07347	188.302	0.651533	0.148265	4.39439	1.11e-05	6.37e-05
LBAL_08308	81.2328	0.6535	0.155876	4.19245	2.76e-05	0.000145035
LBAL_02543	356.875	0.655849	0.0956813	6.85452	7.16e-12	1.18e-10
LBAL_03061	221.509	0.656735	0.17776	3.69451	0.000220309	0.00092234
LBAL_03452	103.573	0.656876	0.153725	4.27305	1.93e-05	0.00010479
LBAL_00462	90.3358	0.657294	0.162121	4.05434	5.03e-05	0.000247566
LBAL_10621	278.099	0.65771	0.107797	6.10136	1.05e-09	1.22e-08
LBAL_03132	203.074	0.658037	0.122684	5.36366	8.16e-08	6.83e-07
LBAL_08320	499.338	0.658424	0.0928168	7.09381	1.3e-12	2.41e-11
LBAL_04395	68.985	0.659172	0.16706	3.94572	7.96e-05	0.000370059
LBAL_08994	216.455	0.659307	0.127028	5.19025	2.1e-07	1.64e-06
LBAL_08711	1121.53	0.659866	0.0990954	6.65889	2.76e-11	4.18e-10
LBAL_08420	4583.02	0.659868	0.125406	5.26184	1.43e-07	1.15e-06
LBAL_00592	319.87	0.659936	0.105082	6.28022	3.38e-10	4.3e-09
LBAL_11452	135.835	0.661819	0.178241	3.71306	0.000204765	0.000861911
LBAL_06344	976.83	0.66265	0.146948	4.50942	6.5e-06	3.88e-05
LBAL_01493	2554.37	0.662757	0.058268	11.3743	5.62e-30	7.46e-28
LBAL_01405	117.992	0.663477	0.1393	4.76293	1.91e-06	1.26e-05
LBAL_03870	174.665	0.663957	0.138978	4.77744	1.78e-06	1.18e-05
LBAL_06624	1450.65	0.664184	0.107761	6.1635	7.12e-10	8.49e-09
LBAL_11049	148.296	0.66516	0.128674	5.16934	2.35e-07	1.81e-06
LBAL_09870	162.01	0.666155	0.116901	5.69845	1.21e-08	1.18e-07
LBAL_12018	269.38	0.66746	0.167021	3.99627	6.43e-05	0.000308156
LBAL_09525	849.587	0.667718	0.114954	5.80857	6.3e-09	6.48e-08
LBAL_07035	1865.86	0.668854	0.1052	6.3579	2.05e-10	2.71e-09
LBAL_10527	311.834	0.669002	0.100307	6.66951	2.57e-11	3.91e-10
LBAL_09551	159.444	0.669094	0.132049	5.06703	4.04e-07	3e-06
LBAL_05598	251.12	0.669272	0.103224	6.48368	8.95e-11	1.24e-09
LBAL_02869	187.785	0.672038	0.153908	4.36649	1.26e-05	7.15e-05
LBAL_09060	248.559	0.672186	0.0847526	7.93116	2.17e-15	5.61e-14
LBAL_10435	440.755	0.672377	0.102327	6.57089	5e-11	7.2e-10
LBAL_06282	401.244	0.672685	0.075427	8.91836	4.73e-19	2.03e-17
LBAL_07368	365.658	0.675015	0.118301	5.70591	1.16e-08	1.14e-07
LBAL_11661	490.949	0.675514	0.0941126	7.17773	7.09e-13	1.35e-11
LBAL_07956	103.657	0.675693	0.17933	3.76787	0.000164649	0.000710465
[truncated: 700 more rows]

## Sheet: Q-W.FB
GeneID	baseMean	log2FoldChange	lfcSE	stat	pvalue	padj
[truncated: 1,437 more rows]

[truncated: 10 more sheets: Q-Sol.BR, Q-Sol.FB, Q-F.BR, Q-F.FB, F-Sol.BR, F-Sol.FB, F-W.BR,  F-W.FB, soc-biasedVsol-biased_brains, soc-biasedVsol-biased_fb]
